# Supplementary material for: Comprehensive time-course gene expression evaluation of high-risk beef cattle to establish immunological characteristics associated with undifferentiated bovine respiratory disease
Source: Front Immunol. 2024 Sep 13;15:1412766. doi: 10.3389/fimmu.2024.1412766 (PMC11427276; doi:10.3389/fimmu.2024.1412766)
Supplement: Supplementary file 1 [file Table1.xlsx]

## Sheet: Supplemental File S1
Supplemental File S1: Metadata for all sequenced samples
ID	actual_ID	Platform	Disease	DZ_code	Severity	Day_num	Day	Year	BRD_Risk	BRD_t1	BRD_t2	BRD_t3	Mortality	Vax	Wt_0	Wt_14	Wt_28	Wt_end	GR
01-71-2015-3-2-2015_S1	ID_71	1	Healthy	0	Healthy	0	D0	2015	82				N	0	470	455	515	634	2.19793
15-20-2015-3-30-2015_S15	ID_20	1	BRD	1	Treated 2+	28	D28	2015	5	5	14		N	0	405	425	465	591	2.3228
16-28-2015-3-30-2015_S16	ID_28	1	Healthy	0	Healthy	28	D28	2015	82				N	0	435	470	510	607	2.0601
17-33-2015-3-30-2015_S17	ID_33	1	BRD	1	Treated 2+	28	D28	2015	11	11	19	24	Y	0	510	415	415	N/A	-3.39286
19-60-2015-3-30-2015_S19	ID_60	1	Healthy	0	Healthy	28	D28	2015	82				N	0	435	445	475	534	1.2329
20-71-2015-3-30-2015_S20	ID_71	1	Healthy	0	Healthy	28	D28	2015	82				N	0	470	455	515	634	2.19793
02-20-2015-3-2-2015_S2	ID_20	1	BRD	1	Treated 2+	0	D0	2015	5	5	14		N	0	405	425	465	591	2.3228
21-20-2015-5-11-2015_S21	ID_20	1	BRD	1	Treated 2+	63	D63	2015	5	5	14		N	0	405	425	465	591	2.3228
22-28-2015-5-11-2015_S22	ID_28	1	Healthy	0	Healthy	63	D63	2015	82				N	0	435	470	510	607	2.0601
23-40-2015-5-11-2015_S23	ID_40	1	BRD	1	Treated 1	63	D63	2015	1	1			N	0	445	495	540	604	1.80674
24-60-2015-5-11-2015_S24	ID_60	1	Healthy	0	Healthy	63	D63	2015	82				N	0	435	445	475	534	1.2329
25-68-2015-5-11-2015_S25	ID_68	1	BRD	1	Treated 2+	63	D63	2015	7	7	13		N	0	440	460	495	634	2.43238
26-71-2015-5-11-2015_S26	ID_71	1	Healthy	0	Healthy	63	D63	2015	82				N	0	470	455	515	634	2.19793
27-75-2015-5-11-2015_S27	ID_75	1	BRD	1	Treated 2+	63	D63	2015	8	8	17		N	0	505	460	505	617	1.67798
28-123-2017-3-29-2017_S38	ID_123	1	BRD	1	Treated 1	28	D28	2017	11	11			N	1	432	452	483	613	2.26373
28-40-2015-3-30-2015_S18	ID_40	1	BRD	1	Treated 1	28	D28	2015	1	1			N	0	445	495	540	604	1.80674
28-85-2015-5-11-2015_S28	ID_85	1	BRD	1	Treated 2+	63	D63	2015	13	13	21		N	0	400	365	405	528	1.84145
03-40-2015-3-2-2015_S3	ID_40	1	BRD	1	Treated 1	0	D0	2015	1	1			N	0	445	495	540	604	1.80674
29-114-2017-3-3-2017_S29	ID_114	1	BRD	1	Treated 2+	0	D0	2017	3	3	12		N	0	399	434	476	577	2.13782
30-147-2017-3-3-2017_S30	ID_147	1	BRD	1	Treated 2+	0	D0	2017	5	5	20	25	N	0	512	525	485	522	0.0958549
31-166-2017-3-3-2017_S31	ID_166	1	BRD	1	Treated 2+	0	D0	2017	16	16	35		N	0	468	461	481	577	1.46088
32-192-2017-3-3-2017_S32	ID_192	1	BRD	1	Treated 2+	0	D0	2017	2	2	16		N	0	508	528	542	661	1.90699
33-104-2017-3-29-2017_S33	ID_104	1	Healthy	0	Healthy	28	D28	2017	82				N	0	458	515	563	738	3.36684
34-105-2017-3-29-2017_S34	ID_105	1	BRD	1	Treated 1	28	D28	2017	10	10			N	0	498	530	591	763	3.28808
35-109-2017-3-29-2017_S35	ID_109	1	BRD	1	Treated 1	28	D28	2017	7	7			N	1	503	528	561	674	2.10415
36-114-2017-3-29-2017_S36	ID_114	1	BRD	1	Treated 2+	28	D28	2017	3	3	12		N	0	399	434	476	577	2.13782
37-115-2017-3-29-2017_S37	ID_115	1	Healthy	0	Healthy	28	D28	2017	82				N	0	498	566	618	787	3.42565
39-125-2017-3-29-2017_S39	ID_125	1	BRD	1	Treated 1	28	D28	2017	13	13			N	0	442	436	428	554	1.5171
04-60-2015-3-2-2015_S4	ID_60	1	Healthy	0	Healthy	0	D0	2015	82				N	0	435	445	475	534	1.2329
40-130-2017-3-29-2017_S40	ID_130	1	Healthy	0	Healthy	28	D28	2017	82				N	1	461	465	523	695	3.02591
41-133-2017-3-29-2017_S41	ID_133	1	BRD	1	Treated 1	28	D28	2017	12	12			N	0	515	508	532	660	1.93342
42-139-2017-3-29-2017_S42	ID_139	1	BRD	1	Treated 2+	28	D28	2017	8	8	21		N	0	468	501	558	731	3.25959
43-147-2017-3-29-2017_S43	ID_147	1	BRD	1	Treated 2+	28	D28	2017	5	5	20	25	N	0	512	525	485	522	0.0958549
44-155-2017-3-29-2017_S44	ID_155	1	Healthy	0	Healthy	28	D28	2017	82				N	0	495	504	575	780	3.66373
45-156-2017-3-29-2017_S45	ID_156	1	BRD	1	Treated 2+	28	D28	2017	6	6	42		N	1	468	460	527	687	2.8829
46-158-2017-3-29-2017_S46	ID_158	1	BRD	1	Treated 1	28	D28	2017	9	9			N	1	471	478	521	639	2.15
47-160-2017-3-29-2017_S47	ID_160	1	Healthy	0	Healthy	28	D28	2017	82				N	1	433	450	515	671	3.00596
48-162-2017-3-29-2017_S48	ID_162	1	Healthy	0	Healthy	28	D28	2017	82				N	1	484	516	579	767	3.52435
49-166-2017-3-29-2017_S49	ID_166	1	BRD	1	Treated 2+	28	D28	2017	16	16	35		N	0	468	461	481	577	1.46088
05-68-2015-3-2-2015_S5	ID_68	1	BRD	1	Treated 2+	0	D0	2015	7	7	13		N	0	440	460	495	634	2.43238
50-167-2017-3-29-2017_S50	ID_167	1	BRD	1	Treated 1	28	D28	2017	7	7			N	1	468	486	518	672	2.5772
51-168-2017-3-29-2017_S51	ID_168	1	BRD	1	Treated 1	28	D28	2017	8	8			N	1	443	467	535	673	2.86166
52-169-2017-3-29-2017_S52	ID_169	1	Healthy	0	Healthy	28	D28	2017	82				N	1	477	487	533	661	2.34352
53-177-2017-29-2017_S53	ID_177	1	Healthy	0	Healthy	28	D28	2017	82				N	0	485	481	535	731	3.22902
54-181-2017-3-29-2017_S54	ID_181	1	Healthy	0	Healthy	28	D28	2017	82				N	0	461	481	527	693	2.92591
55-185-2017-3-29-2017_S55	ID_185	1	BRD	1	Treated 1	28	D28	2017	12	12			N	1	515	501	547	679	2.20363
56-192-2017-3-29-2017_S56	ID_192	1	BRD	1	Treated 2+	28	D28	2017	2	2	16		N	0	508	528	542	661	1.90699
57-195-2017-3-29-2017_S57	ID_195	1	Healthy	0	Healthy	28	D28	2017	82				N	0	532	542	590	760	2.92332
58-187-2017-3-29-2017_S58	ID_187	1	BRD	1	Treated 1	28	D28	2017	11	11			N	0	481	453	501	595	1.61399
59-199-2017-3-29-2017_S59	ID_199	1	Healthy	0	Healthy	28	D28	2017	82				N	1	467	480	491	681	2.75155
60-104-2017-4-26-2017_S60	ID_104	1	Healthy	0	Healthy	63	D63	2017	82				N	0	458	515	563	738	3.36684
61-105-2017-4-26-2017_S61	ID_105	1	BRD	1	Treated 1	63	D63	2017	10	10			N	0	498	530	591	763	3.28808
62-109-2017-4-26-2017_S62	ID_109	1	BRD	1	Treated 1	63	D63	2017	7	7			N	1	503	528	561	674	2.10415
63-115-2017-4-26-2017_S63	ID_115	1	Healthy	0	Healthy	63	D63	2017	82				N	0	498	566	618	787	3.42565
64-123-2017-4-26-2017_S64	ID_123	1	BRD	1	Treated 1	63	D63	2017	11	11			N	1	432	452	483	613	2.26373
65-125-2017-4-26-2017_S65	ID_125	1	BRD	1	Treated 1	63	D63	2017	13	13			N	0	442	436	428	554	1.5171
66-130-2017-4-26-2017_S66	ID_130	1	Healthy	0	Healthy	63	D63	2017	82				N	1	461	465	523	695	3.02591
67-133-2017-4-26-2017_S67	ID_133	1	BRD	1	Treated 1	63	D63	2017	12	12			N	0	515	508	532	660	1.93342
68-139-2017-4-26-2017_S68	ID_139	1	BRD	1	Treated 2+	63	D63	2017	8	8	21		N	0	468	501	558	731	3.25959
69-155-2017-4-26-2017_S69	ID_155	1	Healthy	0	Healthy	63	D63	2017	82				N	0	495	504	575	780	3.66373
70-156-2017-4-26-2017_S70	ID_156	1	BRD	1	Treated 2+	63	D63	2017	6	6	42		N	1	468	460	527	687	2.8829
71-158-2017-4-26-2017_S71	ID_158	1	BRD	1	Treated 1	63	D63	2017	9	9			N	1	471	478	521	639	2.15
72-160-2017-4-26-2017_S72	ID_160	1	Healthy	0	Healthy	63	D63	2017	82				N	1	433	450	515	671	3.00596
73-162-2017-4-26-2017_S73	ID_162	1	Healthy	0	Healthy	63	D63	2017	82				N	1	484	516	579	767	3.52435
74-167-2017-4-26-2017_S74	ID_167	1	BRD	1	Treated 1	63	D63	2017	7	7			N	1	468	486	518	672	2.5772
75-168-2017-4-26-2017_S75	ID_168	1	BRD	1	Treated 1	63	D63	2017	8	8			N	1	443	467	535	673	2.86166
76-169-2017-4-26-2017_S76	ID_169	1	Healthy	0	Healthy	63	D63	2017	82				N	1	477	487	533	661	2.34352
77-177-2017-4-26-2017_S77	ID_177	1	Healthy	0	Healthy	63	D63	2017	82				N	0	485	481	535	731	3.22902
78-181-2017-4-26-2017_S78	ID_181	1	Healthy	0	Healthy	63	D63	2017	82				N	0	461	481	527	693	2.92591
79-185-2017-4-26-2017_S79	ID_185	1	BRD	1	Treated 1	63	D63	2017	12	12			N	1	515	501	547	679	2.20363
80-187-2017-4-26-2017_S80	ID_187	1	BRD	1	Treated 1	63	D63	2017	11	11			N	0	481	453	501	595	1.61399
81-195-2017-4-26-2017_S81	ID_195	1	Healthy	0	Healthy	63	D63	2017	82				N	0	532	542	590	760	2.92332
82-199-2017-4-26-2017_S82	ID_199	1	Healthy	0	Healthy	63	D63	2017	82				N	1	467	480	491	681	2.75155
S_28-2015-3-2-2015	ID_28	2	Healthy	0	Healthy	0	D0	2015	82				N	0	435	470	510	607	2.0601
S_33-2015-3-2-2015	ID_33	2	BRD	1	Treated 2+	0	D0	2015	11	11	19	24	N	0	510	415	415	N/A	-3.39286
S_75-2015-3-2-2015	ID_75	2	BRD	1	Treated 2+	0	D0	2015	8	8	17		N	0	505	460	505	617	1.67798
S_85-2015-3-2-2015	ID_85	2	BRD	1	Treated 2+	0	D0	2015	13	13	21		N	0	400	365	405	528	1.84145
ID_104.2017_S10	ID_104	3	Healthy	0	Healthy	0	D0	2017	82				N	0	458	515	563	738	3.36684
ID_115.2017_S13	ID_115	3	Healthy	0	Healthy	0	D0	2017	82				N	0	498	566	618	787	3.42565
ID_130.2017_S17	ID_130	3	Healthy	0	Healthy	0	D0	2017	82				N	1	461	465	523	695	3.02591
ID_155.2017_S20	ID_155	3	Healthy	0	Healthy	0	D0	2017	82				N	0	495	504	575	780	3.66373
ID_160.2017_S23	ID_160	3	Healthy	0	Healthy	0	D0	2017	82				N	1	433	450	515	671	3.00596
ID_162.2017_S24	ID_162	3	Healthy	0	Healthy	0	D0	2017	82				N	1	484	516	579	767	3.52435
ID_169.2017_S27	ID_169	3	Healthy	0	Healthy	0	D0	2017	82				N	1	477	487	533	661	2.34352
ID_177.2017_S28	ID_177	3	Healthy	0	Healthy	0	D0	2017	82				N	0	485	481	535	731	3.22902
ID_181.2017_S29	ID_181	3	Healthy	0	Healthy	0	D0	2017	82				N	0	461	481	527	693	2.92591
ID_195.2017_S32	ID_195	3	Healthy	0	Healthy	0	D0	2017	82				N	0	532	542	590	760	2.92332
ID_199.2017_S33	ID_199	3	Healthy	0	Healthy	0	D0	2017	82				N	1	467	480	491	681	2.75155
ID_105.2017_S11	ID_105	3	BRD	1	Treated 1	0	D0	2017	10	10			N	0	498	530	591	763	3.28808
ID_109.2017_S12	ID_109	3	BRD	1	Treated 1	0	D0	2017	7	7			N	1	503	528	561	674	2.10415
ID_125.2017_S16	ID_125	3	BRD	1	Treated 1	0	D0	2017	13	13			N	0	442	436	428	554	1.5171
ID_133.2017_S18	ID_133	3	BRD	1	Treated 1	0	D0	2017	12	12			N	0	515	508	532	660	1.93342
ID_158.2017_S22	ID_158	3	BRD	1	Treated 1	0	D0	2017	9	9			N	1	471	478	521	639	2.15
ID_167.2017_S25	ID_167	3	BRD	1	Treated 1	0	D0	2017	7	7			N	1	468	486	518	672	2.5772
ID_168.2017_S26	ID_168	3	BRD	1	Treated 1	0	D0	2017	8	8			N	1	443	467	535	673	2.86166
ID_185.2017_S30	ID_185	3	BRD	1	Treated 1	0	D0	2017	12	12			N	1	515	501	547	679	2.20363
ID_187.2017_S31	ID_187	3	BRD	1	Treated 1	0	D0	2017	11	11			N	0	481	453	501	595	1.61399
ID_123.2017_S15	ID_123	3	BRD	1	Treated 1	0	D0	2017	11	11			N	1	432	452	483	613	2.26373
ID_139.2017_S19	ID_139	3	BRD	1	Treated 2+	0	D0	2017	8	8	21		N	0	468	501	558	731	3.25959
ID_156.2017_S21	ID_156	3	BRD	1	Treated 2+	0	D0	2017	6	6	42		N	1	468	460	527	687	2.8829
