# Supplementary material for: Comprehensive time-course gene expression evaluation of high-risk beef cattle to establish immunological characteristics associated with undifferentiated bovine respiratory disease
Source: Front Immunol. 2024 Sep 13;15:1412766. doi: 10.3389/fimmu.2024.1412766 (PMC11427276; doi:10.3389/fimmu.2024.1412766)
Supplement: Supplementary file 2 [file Table2.xlsx]

## Sheet: Sheet 1
Supplemental File S2: Interation table for determining parameters in EBSeq-HMM
Group	FCV	Iteration	LLSum
Healthy	0.8	5	-5614755
Healthy	0.8	25	-5614751
Healthy	0.8	50	-5614751
Healthy	0.8	100	-5614751
Healthy	0.8	200	-5614751
Healthy	0.8	500	-5614751
Healthy	1.4	5	-5631058
Healthy	1.4	25	-5631056
Healthy	1.4	50	-5631056
Healthy	1.4	100	-5631056
Healthy	1.4	200	-5631056
Healthy	1.4	500	-5631056
Healthy	1.8	5	-5640044
Healthy	1.8	25	-5640044
Healthy	1.8	50	-5640044
Healthy	1.8	100	-5640044
Healthy	1.8	200	-5640044
Healthy	1.8	500	-5640044
Healthy	2.4	5	-5653710
Healthy	2.4	25	-5653708
Healthy	2.4	50	-5653708
Healthy	2.4	100	-5653708
Healthy	2.4	200	-5653708
Healthy	2.4	500	-5653708
Healthy	2.8	5	-5619041
Healthy	2.8	25	-5619041
Healthy	2.8	50	-5619041
Healthy	2.8	100	-5619041
Healthy	2.8	200	-5619041
Healthy	2.8	500	-5619041
Treated 1	0.8	5	-4426780
Treated 1	0.8	25	-4426776
Treated 1	0.8	50	-4426776
Treated 1	0.8	100	-4426776
Treated 1	0.8	200	-4426776
Treated 1	0.8	500	-4426776
Treated 1	1.4	5	-4446459
Treated 1	1.4	25	-4446455
Treated 1	1.4	50	-4446455
Treated 1	1.4	100	-4446455
Treated 1	1.4	200	-4446455
Treated 1	1.4	500	-4446455
Treated 1	1.8	5	-4454635
Treated 1	1.8	25	-4454634
Treated 1	1.8	50	-4454634
Treated 1	1.8	100	-4454634
Treated 1	1.8	200	-4454634
Treated 1	1.8	500	-4454634
Treated 1	2.4	5	-4464738
Treated 1	2.4	25	-4464736
Treated 1	2.4	50	-4464736
Treated 1	2.4	100	-4464736
Treated 1	2.4	200	-4464736
Treated 1	2.4	500	-4464736
Treated 1	2.8	5	-4441813
Treated 1	2.8	25	-4441812
Treated 1	2.8	50	-4441812
Treated 1	2.8	100	-4441812
Treated 1	2.8	200	-4441812
Treated 1	2.8	500	-4441812
Treated 2+	0.8	5	-3374569
Treated 2+	0.8	25	-3374566
Treated 2+	0.8	50	-3374566
Treated 2+	0.8	100	-3374566
Treated 2+	0.8	200	-3374566
Treated 2+	0.8	500	-3374566
Treated 2+	1.4	5	-3383511
Treated 2+	1.4	25	-3383506
Treated 2+	1.4	50	-3383506
Treated 2+	1.4	100	-3383506
Treated 2+	1.4	200	-3383506
Treated 2+	1.4	500	-3383506
Treated 2+	1.8	5	-3402240
Treated 2+	1.8	25	-3402239
Treated 2+	1.8	50	-3402239
Treated 2+	1.8	100	-3402239
Treated 2+	1.8	200	-3402239
Treated 2+	1.8	500	-3402239
Treated 2+	2.4	5	-3403199
Treated 2+	2.4	25	-3403198
Treated 2+	2.4	50	-3403198
Treated 2+	2.4	100	-3403198
Treated 2+	2.4	200	-3403198
Treated 2+	2.4	500	-3403198
Treated 2+	2.8	5	-3395880
Treated 2+	2.8	25	-3395877
Treated 2+	2.8	50	-3395877
Treated 2+	2.8	100	-3395877
Treated 2+	2.8	200	-3395877
Treated 2+	2.8	500	-3395877
