# Supplementary material for: Comprehensive time-course gene expression evaluation of high-risk beef cattle to establish immunological characteristics associated with undifferentiated bovine respiratory disease
Source: Front Immunol. 2024 Sep 13;15:1412766. doi: 10.3389/fimmu.2024.1412766 (PMC11427276; doi:10.3389/fimmu.2024.1412766)
Supplement: Supplementary file 3 [file Table3.xlsx]

## Sheet: glmmSeq
Supplemental File S3: Results of glmmSeq and edgeR QLF testing of Severity groups across time.
	Dispersion	AIC	logLik	X.Intercept.	DayD28	DayD63	SeverityT1	SeverityT2	DayD28.SeverityT1	DayD63.SeverityT1	DayD28.SeverityT2	DayD63.SeverityT2	Chisq_Day	Chisq_Severity	Chisq_Day.Severity	P_Day	P_Severity	P_Day.Severity	q_Day	q_Severity	q_Day.Severity
ABCC9	0.399768	804.48	-389.24	3.83658	-1.04949	-1.00442	-0.180102	-0.800018	0.252151	-0.144594	0.967014	0.487315	21801.2	6915.92	12959.7	0	0	0	0	0	0
ABO	0.895131	1181.83	-577.914	4.9123	-0.432239	-0.72272	-0.267857	-0.245864	0.0948471	-0.0222201	0.00656988	-0.427719	13512.4	2536.08	3677.49	0	0	0	0	0	0
ACTA1	9.77321	479.988	-226.994	5.5498	-3.37883	0.177662	-2.2039	0.626213	1.77015	-4.63796	-4.20609	-8.92525	47010.1	21797.3	501865	0	0	0	0	0	0
ADAM33	4.03654	660.424	-317.212	1.23121	0.342476	0.0766374	1.46655	0.37346	-1.28417	-0.854928	-1.24801	1.5055	1122.42	21983	59528.6	1.85866e-244	0	0	2.8945e-243	0	0
AMN	1.90485	947.324	-460.662	3.90111	-0.723926	-0.456489	-1.0649	-0.109264	-0.313735	-0.596804	0.220224	-1.02899	21421	35206.5	13713.9	0	0	0	0	0	0
ANKEF1	3.31752	518.579	-246.29	1.17408	-0.634918	0.448243	0.638041	-0.99981	-0.685293	-0.309587	0.828521	0.449773	80786.1	71142.7	69928.4	0	0	0	0	0	0
APCDD1	0.138767	889.943	-431.972	4.3912	-0.922725	-0.984526	-0.275472	-0.294792	0.37902	0.336747	0.10914	0.11229	18277.3	1626.38	2808.86	0	0	0	0	0	0
AZIN2	0.193178	789.65	-381.825	3.7215	-0.972174	-1.16844	-0.343984	-0.244257	0.399501	0.547946	0.571323	0.589281	28987.7	2983.45	18683.6	0	0	0	0	0	0
BDKRB1	2.08341	745.153	-359.576	2.78351	-0.517333	-0.389411	-1.37643	0.747996	-0.218384	-0.277441	-1.25802	-0.956699	4350.74	16079.4	16810.1	0	0	0	0	0	0
BNIPL	1.13422	750.956	-362.478	2.39673	0.532751	0.47914	-0.548803	0.85552	0.561669	0.48755	-0.808143	-0.682547	1171.95	2370.36	3834.29	3.26185e-255	0	0	5.10391e-254	0	0
BOLA-DQA5	5.01657	1400.82	-687.412	5.74116	-0.927335	-0.472744	2.25717	-0.457909	-0.46224	-0.863395	-0.244496	-1.21442	5259.13	22901.7	10716.8	0	0	0	0	0	0
CACNA1D	0.307313	795.677	-384.838	4.05647	-1.14182	-1.23343	-0.729995	-0.574181	0.364994	0.526868	0.511708	0.551387	17361	5917.99	5907.75	0	0	0	0	0	0
CALR3	0.178096	752.019	-363.009	3.39145	-0.968234	-0.875953	-0.459163	0.0153647	0.586725	0.457785	0.200144	-0.482383	14168.1	2765.4	10876.6	0	0	0	0	0	0
CAPN3	1.21977	853.875	-413.938	3.54551	-0.980265	-0.759227	0.454874	-0.29458	-0.0174328	-0.475353	1.43661	0.197758	9492.17	1758.91	15560.3	0	0	0	0	0	0
CARD14	1.0255	616.057	-295.028	1.34942	0.295279	0.143585	0.74207	1.37707	-0.762806	-0.730882	-1.69317	-1.20261	302.188	1573.34	3202.88	2.40282e-66	0	0	3.50888e-65	0	0
CCDC42	3.77389	577.965	-275.983	2.86475	-1.07414	-1.54491	-0.381156	-2.55568	-0.147254	0.304172	0.895905	0.58579	59630.4	111963	21134.4	0	0	0	0	0	0
CCL27	0.256336	714.575	-344.288	2.94161	-0.462179	-0.625389	0.19249	0.5296	-0.189557	-0.299727	-0.719344	-0.334345	5317.05	2780.26	7887.28	0	0	0	0	0	0
CDCA5	5.1534	456.211	-215.105	4.43296	-6.25997	-6.24672	-0.665561	0.794428	0.832278	0.807725	-0.80892	-1.36014	449493	6181.27	22018.3	0	0	0	0	0	0
CDH2	3.31473	811.258	-392.629	4.36868	-2.14229	-1.71341	-2.33204	-1.11591	2.50313	2.42697	1.76745	0.245859	2062.67	1862.25	4277.49	0	0	0	0	0	0
CLEC9A	0.426999	647.426	-310.713	2.52665	-0.557715	-0.962584	0.31482	0.180443	-0.330494	-0.444858	0.130401	0.0906655	23852	2966.34	5890.84	0	0	0	0	0	0
COL27A1	0.239722	872.171	-423.086	4.28897	-0.926399	-1.14812	-0.267707	-0.372951	0.234838	0.455823	0.281124	0.672745	18522.9	1712.04	6724.23	0	0	0	0	0	0
COL6A1	0.727268	951.731	-462.866	4.25032	-0.49895	-0.587459	0.268989	-0.62118	-0.726305	-0.668258	-0.470084	-0.0477816	2413.27	1846.93	4126.05	0	0	0	0	0	0
CPB2	3.65885	516.534	-245.267	3.06571	-2.23414	-3.17562	-0.597578	-0.516995	1.69188	1.46516	2.22251	2.30301	228101	9395.26	310828	0	0	0	0	0	0
CPNE4	3.15979	481.313	-227.656	1.73486	-1.06568	-0.495633	-0.580717	-2.84507	0.419028	0.404612	0.840372	0.520255	13015.8	128677	17115.9	0	0	0	0	0	0
CPNE8	4.70083	493.289	-233.644	0.937881	-0.339205	-0.314621	-0.688699	0.13303	0.0947009	-0.103357	-0.481104	-0.261344	19083	35130.1	22163.5	0	0	0	0	0	0
CPT1B	2.66195	533.302	-253.651	0.351539	0.9546	1.23088	0.159423	0.498651	-0.411722	-0.386693	-0.689992	-0.822222	556991	63066.7	201289	0	0	0	0	0	0
CRABP1	1.00554	792.292	-383.146	2.99365	-0.526813	-0.513411	0.664932	0.54365	-0.137675	-0.330723	-0.859374	-0.658192	3019.28	4119.5	7270.76	0	0	0	0	0	0
CSPG5	0.128867	830.617	-402.309	4.04461	-0.925802	-0.952665	-0.322315	-0.18142	0.293829	0.349686	0.358425	0.131577	23887.8	1835.47	4729.34	0	0	0	0	0	0
CXCL13	3.1868	659.01	-316.505	2.07423	-0.542863	-0.874981	-0.464221	0.813496	-0.00113934	0.411331	-1.48007	-1.29771	168584	139091	643069	0	0	0	0	0	0
DCX	0.271264	758.354	-366.177	3.11267	-0.494329	-0.430559	0.442389	0.397209	-0.368923	-0.304993	-0.416046	-0.468292	8926.7	7289.37	11510.1	0	0	0	0	0	0
DPF1	0.197278	762.984	-368.492	3.66868	-0.984443	-0.992713	-0.166236	-0.478948	0.361591	0.221294	0.822783	0.42307	23534.9	3154.31	12739.7	0	0	0	0	0	0
EDARADD	0.515305	676.023	-325.012	2.71045	-1.50323	-0.58023	0.551358	-0.00384051	0.307887	-0.0162505	1.06791	-0.0871005	27496	3189.03	13085.6	0	0	0	0	0	0
EPHB1	0.556525	789.23	-381.615	3.25687	-0.826176	-0.87592	0.284813	-0.000639281	-0.116374	-0.148421	0.233262	-0.116927	23960.3	1560.78	1942.28	0	0	0	0	0	0
ETFBKMT	0.462453	954.376	-464.188	4.47674	-1.3462	-1.03967	-0.611694	-0.307942	0.829561	0.649053	0.930959	0.379075	12190.5	1626.63	7357.79	0	0	0	0	0	0
FAM110B	0.579291	883.968	-428.984	3.62242	-1.14672	-0.516103	0.709417	0.241557	0.29366	-0.342453	0.436012	-0.190887	10402.5	6951.52	2775.02	0	0	0	0	0	0
FAM163A	1.83912	621.194	-297.597	2.01853	-0.8942	-0.659749	-0.528844	0.453578	0.366887	0.166109	0.0589912	-0.94016	31832.1	13106.8	30572.9	0	0	0	0	0	0
FAM216B	0.504326	721.262	-347.631	3.097	-1.21841	-0.822851	0.0236773	-0.405101	0.552167	0.133085	0.666881	0.355528	45274	3425.13	17489.6	0	0	0	0	0	0
FAM221A	2.67804	574.279	-274.139	1.05088	-0.0765727	-0.410066	1.07929	0.938925	-1.21011	-0.607252	-0.532591	-0.384175	11341.3	42185.4	62493.4	0	0	0	0	0	0
FMOD	0.611831	881.375	-427.688	4.07386	-0.777906	-0.976286	-0.0979144	-1.08433	-0.0579908	0.402489	0.203213	0.378487	8607.86	6191.42	1972.62	0	0	0	0	0	0
FOLH1B	2.09956	1167.24	-570.618	4.36769	-0.459533	-0.588896	0.708495	-0.262613	-0.429741	-0.56564	-0.0101539	-0.686525	11123.8	8568.49	19261.2	0	0	0	0	0	0
GDPGP1	0.366481	836.725	-405.363	3.81635	-1.09067	-0.907916	-0.354587	0.62168	0.520217	0.317725	0.0410401	-0.47052	13197.2	4116.99	3934.2	0	0	0	0	0	0
GJA1	1.46267	641.245	-307.622	1.79366	0.262217	-0.0912954	0.796152	1.34521	-1.37761	-1.06536	-2.00623	-1.31855	1379.21	42020.5	158937	3.22537e-300	0	0	5.14492e-299	0	0
GLP1R	0.716513	804.265	-389.133	3.04864	-0.611826	-1.23326	0.0310585	0.526596	0.43633	0.339195	0.233612	0.0468268	19097.2	2796.84	4396.43	0	0	0	0	0	0
GNAO1	0.1632	744.219	-359.11	3.57204	-0.916276	-1.0004	-0.370653	-0.466633	0.290858	0.488754	0.425667	0.501111	33247.9	7847.86	13140.7	0	0	0	0	0	0
GNG3	0.168219	771.533	-372.767	3.85894	-0.938002	-0.905563	-0.371554	-0.137159	0.0932188	0.191114	0.09241	-0.350784	26503.2	1938.59	2623.25	0	0	0	0	0	0
GPLD1	6.77657	613.246	-293.623	2.89982	-0.929113	-1.71921	-1.59125	1.53861	0.507173	-0.334712	-1.90652	0.387733	454635	583087	437042	0	0	0	0	0	0
GPT	4.975	494.812	-234.406	3.35326	-3.5605	-3.64462	0.496349	-2.1061	3.62555	0.86568	5.24165	3.62863	332600	177517	993672	0	0	0	0	0	0
GSE1	9.16224	629.785	-301.892	6.84078	-4.73845	-4.08446	-8.49689	1.23408	9.97359	7.67039	-0.187854	-1.14797	53888.4	101150	271459	0	0	0	0	0	0
GTSF1	0.808223	720.836	-347.418	2.42944	-0.696137	-0.234994	0.535152	1.04481	-0.325271	-0.912835	-0.0990937	-1.6607	1770.95	4659.34	12855.4	0	0	0	0	0	0
HEATR9	0.77297	713.933	-343.966	2.34453	-0.569269	-0.445459	0.342402	0.601757	0.0312079	-0.116983	-0.158265	-0.816235	9169.84	7485.11	11486.9	0	0	0	0	0	0
HUNK	0.318783	894.067	-434.034	4.38512	-0.946242	-0.950726	-0.591143	-0.768354	0.193929	0.00345162	0.584236	0.361431	12978.2	6476.64	3686.82	0	0	0	0	0	0
IFNAH	2.33514	554.512	-264.256	1.77898	-0.512512	-0.895145	-1.11121	0.154928	-0.022493	0.406022	-0.478798	-0.759462	8086.32	9595.93	7358.51	0	0	0	0	0	0
KCNK7	0.304797	715.287	-344.644	3.19666	-0.687603	-1.03974	-0.409389	-0.344216	0.212496	0.30415	0.20846	0.514893	27259.6	8897.48	7014.67	0	0	0	0	0	0
KCNMB1	0.286348	751.301	-362.65	3.12845	-0.773084	-0.616498	-0.228493	0.299453	0.0944719	0.0317929	-0.0575167	-0.468611	15132.2	2276.48	3378.56	0	0	0	0	0	0
KDR	0.498342	956.886	-465.443	4.20368	-0.893799	-0.778409	0.552494	-0.392425	-0.131177	-0.230722	0.504661	0.269368	4203.94	2102.3	1816.48	0	0	0	0	0	0
KLB	0.12216	723.418	-348.709	3.35592	-0.86879	-0.805832	-0.314845	-0.169175	0.327938	0.21894	0.0321271	-0.121239	26833.6	2428.56	3268.44	0	0	0	0	0	0
KLRF2	3.28509	910.321	-442.161	3.88241	-1.54804	-1.60263	-2.37729	-2.33273	0.886714	0.705117	1.73815	1.03143	290964	520402	290432	0	0	0	0	0	0
KPNA7	2.65576	529.321	-251.661	1.27495	-0.580269	-0.18215	-0.0390365	0.992551	-0.252209	-0.175195	-1.27127	-0.423263	4581.12	12186.4	23401.9	0	0	0	0	0	0
KRT19	0.393534	745.84	-359.92	3.24165	-0.99764	-0.995712	0.165715	-0.321426	0.324741	-0.263003	0.927133	0.0122495	29487.2	3119.41	13997.9	0	0	0	0	0	0
KRT23	4.50463	710.493	-342.247	2.27869	-1.86932	-1.12399	-1.06251	1.80076	1.64803	0.272963	0.602691	-0.340712	558789	513352	370621	0	0	0	0	0	0
LMOD3	0.126458	697.072	-335.536	3.13899	-0.689896	-0.748553	0.155612	0.343889	-0.132825	-0.0994082	-0.397852	-0.513818	16324.3	2230.09	7030.06	0	0	0	0	0	0
LOC100141145	0.926102	1412.69	-693.344	6.12215	-0.67499	-0.941972	-0.321214	-0.42352	-0.0591088	0.0855674	0.371465	-0.174237	34115.9	7211.98	4552.07	0	0	0	0	0	0
LOC100296102	1.62003	772.306	-373.153	3.39654	-0.866487	-1.02217	-0.329836	-1.94045	0.0352381	0.14999	0.42808	0.347827	55386.1	119464	10124.2	0	0	0	0	0	0
LOC100296311	0.129372	702.689	-338.344	2.90069	-0.692887	-0.640083	0.323537	0.327114	-0.0340625	-0.148591	-0.0526267	-0.639589	13350.8	5072.63	6041.95	0	0	0	0	0	0
LOC100297099	0.322074	628.331	-301.166	2.22626	-0.448591	-0.473734	0.466081	0.43447	-0.528582	-0.364219	-0.409957	-0.766476	4912.26	4616.93	8657.19	0	0	0	0	0	0
LOC100297152	1.74903	931.441	-452.721	3.42767	-0.116494	0.0517597	-2.05859	1.15236	2.31014	2.18151	-0.605905	-1.47831	90.6718	1894.93	4454.59	2.04582e-20	0	0	4.10615e-20	0	0
LOC100298064	3.34882	745.899	-359.95	3.07585	-1.46807	-0.837198	-0.568702	0.184015	0.300649	0.800497	0.522219	0.0534058	50592.1	6323.5	17816.5	0	0	0	0	0	0
LOC100298434	0.557362	607.218	-290.609	1.92721	-0.530003	-0.549759	0.454578	-0.453899	-0.482862	-0.491436	0.156936	0.891155	19582	9862.74	40505.3	0	0	0	0	0	0
LOC100298643	0.740671	705.213	-339.606	2.37952	-0.718319	-0.568598	0.658162	-0.51414	-0.599012	-0.601898	0.823465	0.513403	7234.37	5804.84	14334.5	0	0	0	0	0	0
LOC100299869	0.726814	704.838	-339.419	1.81149	0.26739	0.446614	0.0262655	1.50265	0.267908	0.0195249	-1.26457	-1.43364	1122.2	9328.64	15196.1	2.07476e-244	0	0	3.22797e-243	0	0
LOC100336562	0.152176	795.644	-384.822	3.88656	-1.1259	-0.926103	-0.203112	-0.395355	0.493963	0.188497	0.591028	-0.0610222	24255	2396.2	5485.76	0	0	0	0	0	0
LOC100336766	1.88079	720.043	-347.021	1.63717	-0.232874	-0.249656	1.38108	1.18869	-0.209368	-0.459871	-0.819641	-0.966142	1666.29	47673.8	26703.3	0	0	0	0	0	0
LOC100337108	5.47556	906.501	-440.25	2.12592	-1.03583	-0.349679	0.222084	-0.692417	0.717731	-0.200751	1.16721	0.169305	25546.2	22415.7	70742.4	0	0	0	0	0	0
LOC100337213	1.26198	775.959	-374.979	3.85829	-1.41775	-1.25307	-0.914414	-1.34235	0.936606	0.90662	0.633561	1.51684	15614.7	11491.2	19219.4	0	0	0	0	0	0
LOC100337244	0.937666	1086.42	-530.212	4.84161	-0.708063	-0.903859	-0.264638	-0.960094	-0.368128	0.0717662	0.508783	0.811301	4156.11	3203.25	3327.49	0	0	0	0	0	0
LOC100462699	2.00427	774.57	-374.285	2.45558	-1.21755	-0.967663	0.467454	0.415422	0.181497	0.121396	0.741115	0.436693	98629.5	15938.5	33950.3	0	0	0	0	0	0
LOC100848307	1.32057	751.756	-362.878	3.06207	-1.17891	-1.40404	-0.0277675	-0.598765	0.773028	1.19866	0.240095	0.908683	54464	3231.27	19184.8	0	0	0	0	0	0
LOC100851552	3.92799	516.21	-245.105	1.30458	-0.375068	-0.12041	0.0707257	-0.391271	-0.246722	0.0346593	-1.42641	-3.03331	7461.4	7604.77	100583	0	0	0	0	0	0
LOC100852077	3.61506	608.103	-291.051	2.9356	-2.22625	-1.36499	-2.10839	-0.117176	2.26093	1.32367	1.20273	0.175033	20668.9	13540.7	20814.1	0	0	0	0	0	0
LOC101902455	1.26136	959.487	-466.744	4.32474	-1.16916	-1.15461	-0.250825	-1.27015	0.105843	-0.0536355	1.75531	0.824954	3096.76	1710.54	4114.72	0	0	0	0	0	0
LOC101903765	1.31395	1001.42	-487.71	3.75536	-0.83615	-0.769195	0.443837	0.0170066	-0.237153	-0.172879	0.410479	-0.135241	13501.1	1691.2	2948.31	0	0	0	0	0	0
LOC101903951	0.361807	674.914	-324.457	2.7811	-0.731483	-0.567294	-0.326023	0.22938	-0.0188872	0.313328	-0.126782	-0.0318387	23833	3577.41	2609.12	0	0	0	0	0	0
LOC101904383	0.455355	909.804	-441.902	4.24191	-1.04184	-1.31567	-0.232672	-0.557277	0.365515	0.381596	0.732817	0.999102	10870.2	1589.73	8359.69	0	0	0	0	0	0
LOC101904726	0.403177	716.571	-345.286	3.17953	-0.835194	-1.1895	0.0120227	-0.589429	-0.0325879	0.155503	0.936217	0.835864	21065.4	3646.92	16641.3	0	0	0	0	0	0
LOC101904896	0.542613	695.202	-334.601	2.97049	-0.738658	-1.21769	0.191844	-0.546754	-0.072497	0.0449328	0.654177	1.00358	17410.5	2556.36	12095.7	0	0	0	0	0	0
LOC101904903	0.252752	857.979	-415.989	4.22968	-1.06782	-0.861848	-0.379842	-0.367694	0.209789	0.117465	0.383234	0.152927	16964.6	2289.42	1802.57	0	0	0	0	0	0
LOC101905165	0.736195	716.259	-345.129	3.07071	-1.07489	-0.961098	-0.298768	-0.364492	0.46062	0.21484	0.492553	0.439977	38498.6	5511.42	13865.6	0	0	0	0	0	0
LOC101905312	6.90321	871.631	-422.815	4.53104	0.42105	1.02789	-6.06746	1.46297	7.02472	6.1185	-0.202778	-3.58931	411.917	10907.6	28495.3	3.57655e-90	0	0	5.28879e-89	0	0
LOC101905335	0.392351	819.236	-396.618	3.61824	-0.815359	-0.855089	0.0586003	-0.905427	-0.0431071	-0.0527367	0.924359	0.429169	8847.02	5336.13	6811.87	0	0	0	0	0	0
LOC101905575	3.71976	818.306	-396.153	3.56833	-1.34668	-1.46632	-1.12214	-1.18316	0.774223	0.572676	0.998387	0.264587	9579.42	14024.5	8426.47	0	0	0	0	0	0
LOC101905618	0.630263	730.049	-352.024	2.38451	-0.475198	-0.468207	0.433514	1.01343	-0.213111	-0.154595	-0.573458	-0.591447	5953.15	14419.2	4959.52	0	0	0	0	0	0
LOC101905956	7.37668	1129.33	-551.667	3.1428	1.65139	0.89454	1.09145	2.21659	-1.44871	-1.59593	-3.91873	-2.87778	34482.9	59678.4	400790	0	0	0	0	0	0
LOC101905992	0.15258	744.756	-359.378	3.54241	-0.977492	-1.19938	-0.382624	0.0929471	0.577126	0.618925	0.294973	0.332136	32742.9	2251.19	12734.7	0	0	0	0	0	0
LOC101906318	0.161544	630.745	-302.373	2.62995	-0.511961	-0.718984	0.227437	0.311954	-0.468104	-0.0790427	-0.537695	-0.144816	21388.2	2152.57	12005.9	0	0	0	0	0	0
LOC101906606	0.379312	804.895	-389.448	3.03847	-0.348091	-0.547056	0.392352	0.664792	-0.570767	-0.268942	-0.412453	-0.659775	3556.67	5393.48	10124	0	0	0	0	0	0
LOC101906688	0.169746	725.812	-349.906	3.13809	-0.625275	-0.652667	0.332091	0.222079	-0.114009	-0.513395	-0.190475	-0.398546	9409.99	3055.71	5366.38	0	0	0	0	0	0
LOC101906725	1.33624	655.321	-314.66	1.73144	0.583764	0.148386	-0.654589	0.369673	0.931949	0.885748	-0.311753	-0.199308	3062.75	4735.81	14951.2	0	0	0	0	0	0
LOC101907299	3.63826	906.084	-440.042	2.63998	-1.04394	-0.794936	0.503555	0.329248	0.114058	-0.109991	0.758894	0.499281	261420	17296.7	137505	0	0	0	0	0	0
LOC101907491	0.149965	892.639	-433.319	4.25984	-0.864598	-0.924838	-0.202816	-0.29728	0.198228	-0.0297208	0.433764	0.459408	17715.7	2305.47	6970.5	0	0	0	0	0	0
LOC101907615	0.190456	842.682	-408.341	3.95744	-0.817871	-0.959387	-0.122556	-0.373307	0.128135	0.134803	0.398875	0.534051	15804.1	2194.48	4240.37	0	0	0	0	0	0
LOC101907920	0.16245	787.866	-380.933	3.6501	-0.896338	-0.807203	-0.320041	-0.0657526	0.377241	0.245711	-0.0208627	-0.218907	23226	1631.87	3489.1	0	0	0	0	0	0
LOC101908014	4.96517	524.795	-249.397	1.94574	0.80978	-0.60778	0.364698	0.474316	-3.54667	-2.02148	-0.996684	-4.05191	339871	46194.7	7.60023e+06	0	0	0	0	0	0
LOC104969384	0.394844	703.563	-338.782	3.1404	-0.631329	-1.20832	-0.530689	-0.0302576	0.0227078	0.408086	0.0262664	0.435538	15333.3	2339.32	2951.39	0	0	0	0	0	0
LOC104970383	0.453408	682.075	-328.038	2.85168	-0.689535	-0.722792	-0.423331	-0.110507	0.0741647	0.016958	-0.340702	-0.351172	10627.6	2031.21	2599.11	0	0	0	0	0	0
LOC104970491	0.17161	742.113	-358.056	3.52061	-0.800826	-1.03983	-0.361348	0.0751806	0.281521	0.49751	-0.0349978	-0.0443346	20279.7	2099.73	5099.49	0	0	0	0	0	0
LOC104971296	0.150876	678.603	-326.302	3.03108	-0.658089	-0.89589	0.136537	0.341928	-0.219537	0.0211584	-0.334352	-0.106871	19561.3	1904.98	2642.31	0	0	0	0	0	0
LOC104974934	0.157012	824.113	-399.056	4.04799	-0.991949	-0.9479	-0.359289	-0.185604	0.255361	0.224756	0.43624	-0.250163	12882.8	2129.4	3374.98	0	0	0	0	0	0
LOC104975673	4.17155	784.23	-379.115	3.39702	0.26332	0.923839	-1.67614	0.536444	1.77687	-0.421342	0.584495	-2.32167	2976.47	6404.36	18937.3	0	0	0	0	0	0
LOC107131254	0.338302	667.13	-320.565	2.72662	-0.70728	-0.79237	0.469721	0.340866	-0.0390757	-0.0462244	-0.469841	-0.14799	26259.3	7426.27	5722.18	0	0	0	0	0	0
LOC107131788	0.234976	629.796	-301.898	2.81867	-0.800125	-1.0205	-0.366498	0.175527	0.54414	0.360944	-0.0297321	-0.0779833	20198.9	2047.84	1702.16	0	0	0	0	0	0
LOC107131841	0.0958655	654.526	-314.263	2.86853	-0.737142	-0.852224	-0.286357	0.00835509	0.293648	0.350438	-0.166463	-0.282574	36326.2	2171.79	9722.1	0	0	0	0	0	0
LOC107131898	0.489117	649.495	-311.748	2.74697	-1.12899	-1.20295	-0.193189	-0.566118	0.656672	0.387921	1.30757	1.00684	28936.5	5033.65	43167.4	0	0	0	0	0	0
LOC107132224	0.397135	836.4	-405.2	3.91611	-1.14928	-1.16892	-0.246007	-0.488234	0.593206	0.14801	1.02866	0.95239	23860.6	5201.44	20290.2	0	0	0	0	0	0
LOC107132288	0.19437	648.608	-311.304	2.49061	-0.548313	-0.596912	0.191113	0.34598	-0.11917	-0.217933	0.0788941	-0.504438	17268.3	3977.48	8765.87	0	0	0	0	0	0
LOC107132835	0.384479	765.541	-369.771	3.17489	-0.679422	-0.82914	0.073882	-0.629134	0.38664	0.365427	0.823965	0.432053	11481.2	2446.31	6758.4	0	0	0	0	0	0
LOC107132836	0.509033	969.55	-471.775	4.22547	-1.08567	-1.06406	0.166881	-0.660311	0.0163106	0.175579	0.964014	0.730089	13410	2674.34	8673.93	0	0	0	0	0	0
LOC107132892	0.189825	659.367	-316.683	2.82883	-0.794912	-0.990594	-0.266104	-0.098356	0.391475	0.453714	0.265134	0.0770402	24461.1	2058.7	6846.13	0	0	0	0	0	0
LOC107133158	0.835158	968.788	-471.394	3.98856	-0.560102	-0.961482	0.516072	-0.119812	-0.354325	0.0703374	0.356825	0.543771	9906.36	2236.89	4788.21	0	0	0	0	0	0
LOC107133207	0.190863	755.87	-364.935	3.762	-1.30156	-0.946416	-0.318224	-0.0242819	0.602307	0.458797	0.333195	-0.262337	41890.9	1770.49	10719.8	0	0	0	0	0	0
LOC112441477	3.27211	772.899	-373.449	2.88112	-0.265938	-0.116643	-2.21026	-1.9524	1.60673	1.01455	0.321589	1.48683	251.492	23345.6	17653.1	2.45018e-55	0	0	3.52783e-54	0	0
LOC112441504	4.27249	594.782	-284.391	-0.0851516	-0.201976	-0.247034	1.60516	2.01208	-0.979288	-0.879892	-0.376609	-1.11512	2183.81	232108	92084.3	0	0	0	0	0	0
LOC112441532	2.70396	965.212	-469.606	4.59914	-1.50615	-1.62972	-2.78093	-1.14571	3.1859	3.2462	1.74617	2.11843	792.249	2136.12	5589.87	9.23322e-173	0	0	1.40981e-171	0	0
LOC112441636	2.14152	991.248	-482.624	3.1372	-0.528165	-0.423543	0.371388	0.974168	0.108703	-0.102961	-0.56287	-1.23192	16488.3	39399.5	66910.9	0	0	0	0	0	0
LOC112442095	0.132181	675.907	-324.953	3.20581	-0.923753	-1.01461	-0.207232	-0.280112	0.408642	0.238142	0.304014	0.378537	35215.1	3509.27	7059.55	0	0	0	0	0	0
LOC112442328	0.173882	660.571	-317.286	2.88272	-0.914479	-0.60733	-0.085555	-0.21116	0.220068	-0.214729	0.361685	-0.0431904	21729.7	1638.38	3967.3	0	0	0	0	0	0
LOC112442412	4.48424	682.747	-328.374	2.05832	0.098075	-0.228219	-1.8646	-0.464478	0.8468	1.89127	-0.840575	1.10358	785.068	47153.4	79468.4	3.34659e-171	0	0	5.10037e-170	0	0
LOC112442609	0.279613	721.438	-347.719	3.32102	-0.951559	-0.991441	-0.207981	-0.42743	0.488026	0.291523	0.428421	0.415205	36176.2	4086.64	14365.8	0	0	0	0	0	0
LOC112442633	0.62122	758.229	-366.115	3.22722	-0.578019	-0.688956	-1.18438	-0.312882	1.26345	1.23524	0.31752	-0.00403837	6159.49	11382.1	23827.9	0	0	0	0	0	0
LOC112442664	0.595754	659.342	-316.671	2.94094	-1.17422	-0.863032	-0.293241	-0.376748	0.315195	-0.0367652	0.0991227	-0.762573	28738	3156.03	9566.01	0	0	0	0	0	0
LOC112442784	0.891778	562.332	-268.166	1.89112	-0.685917	-0.716451	-0.641201	-0.753329	0.577513	0.571029	0.670153	1.05981	4868.02	4830.78	11028.9	0	0	0	0	0	0
LOC112442823	0.129179	784.234	-379.117	3.75547	-0.769345	-1.0125	-0.268144	-0.16879	0.266866	0.261628	0.0979251	0.219887	26455	1630.63	3221.64	0	0	0	0	0	0
LOC112442831	0.645515	597.216	-285.608	1.66687	0.351174	0.121065	-0.620971	1.08309	0.891946	0.677198	-0.951562	-1.50762	847.324	9456.82	26932	1.01375e-184	0	0	1.55512e-183	0	0
LOC112442979	0.262521	646.783	-310.391	2.71577	-0.876792	-0.753807	-0.259124	0.0863157	0.455049	0.0684808	0.0208135	0.272206	23542.2	1595.27	6127.13	0	0	0	0	0	0
LOC112442997	0.667234	698.564	-336.282	2.99575	-1.12135	-1.21121	-0.7594	0.229518	0.710939	0.418983	0.35381	0.544724	22487.4	5049.51	10650.3	0	0	0	0	0	0
LOC112443181	0.201523	826.715	-400.358	3.54857	-0.455508	-0.774863	0.327014	0.259023	-0.394432	-0.0864987	-0.473302	0.0262044	9176.66	1957.65	4374.89	0	0	0	0	0	0
LOC112443231	0.414832	872.685	-423.343	4.0672	-0.986593	-1.10534	-0.0419272	-0.56488	0.111209	0.126404	0.843405	0.609152	15624	2271.21	7907.05	0	0	0	0	0	0
LOC112443467	2.27588	539.93	-256.965	2.56494	-1.12083	-1.60279	-0.505465	-1.33182	0.327068	-0.189208	0.955007	1.69819	105947	51836.4	104681	0	0	0	0	0	0
LOC112443491	2.44107	771.11	-372.555	3.61885	-1.07673	-1.46269	-0.0246069	-1.343	0.434349	-0.59898	1.66582	1.85227	8610	4794.65	17989.8	0	0	0	0	0	0
LOC112443498	3.19514	626.394	-300.197	1.25185	-0.533514	-0.14229	0.862524	1.12379	0.0808493	-0.549192	-0.171634	-0.970687	1789.38	10243.9	7176.29	0	0	0	0	0	0
LOC112443559	0.15744	835.357	-404.679	3.9972	-0.876672	-0.890306	-0.177419	-0.301628	0.193634	0.159392	0.369105	0.302171	20317.3	1641.74	3432.89	0	0	0	0	0	0
LOC112444153	0.183621	621.866	-297.933	2.71861	-0.850606	-0.788424	0.0456585	0.29377	-0.153854	0.03397	0.234403	-0.317919	24959.1	1637.72	3345.6	0	0	0	0	0	0
LOC112444192	0.961763	665.488	-319.744	3.08475	-1.356	-1.81328	-0.334229	-1.71691	0.514657	0.873872	2.32403	2.07164	37653.1	22442.4	78907.7	0	0	0	0	0	0
LOC112444493	0.212608	661.076	-317.538	3.07171	-0.813703	-0.972327	-0.143307	-0.597411	-0.104534	0.308619	0.327619	0.593261	28668.9	6196.18	7449.42	0	0	0	0	0	0
LOC112444642	0.884342	630.166	-302.083	2.38167	-1.18582	-0.938487	-0.295747	-0.800253	0.522214	0.517192	1.13821	0.430544	31981.9	10507.3	29819.7	0	0	0	0	0	0
LOC112444972	0.151007	693.65	-333.825	3.44153	-0.858734	-1.25069	-0.452476	-0.352343	0.389523	0.603809	0.397952	0.379022	42298.1	5412.23	13553.1	0	0	0	0	0	0
LOC112445169	3.16358	452.659	-213.33	-0.925805	0.979445	0.727393	0.562111	3.56443	0.12589	0.481009	-2.14246	-2.45943	3931.12	53052.7	57817.1	0	0	0	0	0	0
LOC112445170	3.18797	457.361	-215.681	-0.883418	0.920296	0.823895	0.524108	3.53561	0.175501	0.361025	-2.09886	-2.47156	4923.21	41189.9	34383.9	0	0	0	0	0	0
LOC112445171	3.73164	501.118	-237.559	-0.633906	0.676679	0.413796	0.803825	3.10871	-0.352124	0.0311553	-1.63924	-2.13547	4264.51	69893.7	50019.6	0	0	0	0	0	0
LOC112445193	6.4942	423.922	-198.961	1.86832	-0.808819	0.157434	-0.820466	-0.473216	2.16022	-0.631927	-2.32028	-3.41333	28260.5	36064	803944	0	0	0	0	0	0
LOC112445514	1.8847	879.771	-426.886	2.89132	-0.507228	-0.537259	-0.151043	0.393949	-0.124552	-0.1885	-0.0576547	-0.590668	16216.5	5293.66	11987.7	0	0	0	0	0	0
LOC112445621	4.70098	1013.93	-493.964	4.52929	-0.920568	-0.631782	-0.299788	-0.462908	-0.452985	-0.795429	0.429802	0.578441	7552.19	1850.85	8216.69	0	0	0	0	0	0
LOC112445655	2.97914	573.802	-273.901	1.91769	-0.625881	-1.15039	-0.942097	-1.4758	0.956952	1.75835	1.2005	1.6628	18596.2	38784.8	101292	0	0	0	0	0	0
LOC112446015	0.247924	750.751	-362.376	3.31494	-0.785992	-0.983215	-0.434338	0.00643103	0.339605	0.491341	0.164515	0.147887	20925.2	1647.74	5930.82	0	0	0	0	0	0
LOC112446029	0.263006	746.454	-360.227	3.58125	-1.08094	-1.10667	-0.132889	-0.601141	0.481164	0.313092	0.950416	0.531673	25319.4	5357.62	21382.2	0	0	0	0	0	0
LOC112446115	0.160186	598.18	-286.09	2.78909	-0.848173	-1.00214	-0.173341	-0.446333	0.310877	0.361996	0.402553	0.613258	38998.8	5164.89	17313.6	0	0	0	0	0	0
LOC112446433	0.688223	671.467	-322.734	2.58569	-0.573624	-1.00111	0.209835	-0.644352	-0.820194	0.404954	0.565566	0.896806	9973.17	3432.75	14684.6	0	0	0	0	0	0
LOC112446438	0.248512	759.737	-366.869	3.43381	-0.800063	-1.02517	-0.0465647	-0.792341	0.113594	0.306079	0.968333	0.929267	15166.9	5624.06	17156.4	0	0	0	0	0	0
LOC112446440	0.300815	770.59	-372.295	3.6196	-1.17839	-1.09196	-0.256982	-0.917577	0.285188	0.160067	0.990303	0.931834	20748.5	7074.51	19945.6	0	0	0	0	0	0
LOC112446699	2.80992	539.013	-256.506	2.30696	-0.81272	-1.42937	-3.97645	-1.27334	3.81107	4.54774	1.22482	3.52928	423.142	2667.7	2352.34	1.30597e-92	0	0	1.93293e-91	0	0
LOC112447104	0.64919	789.955	-381.978	3.46673	-1.15504	-1.23784	-0.0489075	-0.580349	0.465092	0.336179	1.07599	0.93214	17603.1	1955.19	14506.5	0	0	0	0	0	0
LOC112447358	0.292623	763.326	-368.663	3.47266	-0.945199	-1.01414	-0.2953	-0.262385	0.33685	0.409529	0.292438	0.126555	33007	2669.47	6229.98	0	0	0	0	0	0
LOC112447389	0.273235	710.556	-342.278	3.35427	-0.814251	-1.18623	-0.348176	-0.356037	0.257045	0.359641	0.249219	-0.0656412	21706.9	2588.31	2742.18	0	0	0	0	0	0
LOC112447854	1.01855	677.254	-325.627	2.9236	-0.901894	-1.47105	-0.495619	-0.782094	0.437248	1.35836	0.734799	1.12265	66599.1	16490.3	72314.8	0	0	0	0	0	0
LOC112448048	0.214503	654.176	-314.088	2.89491	-0.903602	-0.924713	-0.35247	0.199074	0.380101	0.390042	0.00497636	-0.0879486	26987.7	2645.37	4916.16	0	0	0	0	0	0
LOC112448117	0.174707	791.952	-382.976	3.71908	-0.847155	-0.951144	-0.226534	-0.534356	0.144408	0.181876	0.606325	0.731472	13205.2	2648.84	7954.94	0	0	0	0	0	0
LOC112448170	0.129907	694.339	-334.17	3.15863	-0.761661	-0.871521	-0.401118	0.128975	0.339532	0.390428	-0.0803373	-0.164307	23413.3	2903.06	5196.14	0	0	0	0	0	0
LOC112448415	0.4119	858.565	-416.282	3.72341	-1.03249	-0.901786	0.265729	-0.948401	-0.0377034	-0.00110927	1.08496	1.05617	10837.7	5791.3	13624.9	0	0	0	0	0	0
LOC112448423	0.335843	905.946	-439.973	3.91266	-0.613456	-0.558321	0.0271356	-0.634112	-0.0852347	-0.153475	0.658538	0.397743	5050.67	5066.32	4437.46	0	0	0	0	0	0
LOC112448532	0.162089	741.377	-357.689	3.58682	-1.02407	-0.98926	-0.180308	-0.266466	0.354513	0.22272	0.296376	0.00734246	31609.2	2000.53	3062.89	0	0	0	0	0	0
LOC112448864	0.770743	830.77	-402.385	3.56751	-0.824933	-0.987363	-0.466879	-0.262198	0.394907	-0.14526	0.454696	0.351291	18689.3	2838.93	7115.21	0	0	0	0	0	0
LOC112449094	2.5585	588.245	-281.123	2.5705	-1.13442	-1.02152	-0.66992	-1.87063	0.448039	0.362077	0.60187	-0.247911	17457.6	29614.7	5656.11	0	0	0	0	0	0
LOC112449115	0.19159	763.25	-368.625	3.65818	-0.779896	-1.00824	-0.310202	-0.171999	0.0517694	0.235779	0.0419579	0.36107	23026.4	1688.88	2644.63	0	0	0	0	0	0
LOC112449292	0.401672	813.744	-393.872	3.64534	-0.809461	-1.04027	-0.335173	-0.220772	0.048797	0.452389	0.254131	0.541373	14260.9	1993.32	4824.63	0	0	0	0	0	0
LOC112449309	0.19677	718.843	-346.422	3.06911	-0.75361	-0.75606	0.28397	0.240137	-0.0706315	-0.341936	0.0550346	-0.15396	19369.1	1846.45	2502.22	0	0	0	0	0	0
LOC112449549	0.294309	749.163	-361.581	3.71251	-1.00169	-1.07797	-0.239447	-0.676732	0.0857705	0.215794	0.407535	0.527846	24245.6	5752.38	5783.33	0	0	0	0	0	0
LOC407203	0.371557	688.192	-331.096	2.86626	-0.923435	-0.73003	0.352868	-0.839401	-0.234735	-0.139714	0.937999	0.767605	8566.31	5248.85	9901.19	0	0	0	0	0	0
LOC506868	4.57764	762.613	-368.306	0.536313	2.10484	2.30248	2.80929	2.29722	-3.25377	-2.98363	-2.89769	-2.76772	1.16262e+06	1.58023e+06	4.25619e+06	0	0	0	0	0	0
LOC509006	5.20459	1034.6	-504.3	5.10855	-0.712858	-0.63972	-4.26686	-1.701	2.90663	3.11334	0.808505	-0.257092	14735	338147	302017	0	0	0	0	0	0
LOC511106	3.75016	561.202	-267.601	1.21436	-0.469412	-0.94963	1.85213	1.67628	-0.632137	-0.994332	-0.0915051	-0.496532	34242.4	164957	42802.8	0	0	0	0	0	0
LOC511695	2.40795	675.173	-324.587	2.631	-1.0444	-1.61707	0.55433	1.4123	1.02918	0.905948	-0.220244	-0.552744	15031.9	9087.4	8578.22	0	0	0	0	0	0
LOC519132	2.75104	704.103	-339.051	2.28005	-0.806887	-1.05542	0.664301	2.36226	0.8298	0.239381	-0.912963	-1.1967	10796.5	36910.5	21490	0	0	0	0	0	0
LOC526047	0.304579	640.344	-307.172	2.84971	-0.929412	-0.661603	-0.0903623	-0.341065	-0.0221646	-0.237214	0.290406	0.176846	16400	2106.25	2930	0	0	0	0	0	0
LOC527810	0.787796	687.352	-330.676	2.53272	-1.08034	-0.637498	0.605797	-0.737809	-0.466734	-0.566768	0.843794	0.970354	9084.48	5280.89	12411.1	0	0	0	0	0	0
LOC530850	0.636657	721.211	-347.605	2.99284	-0.841663	-1.34676	-0.0886423	-0.574671	-0.00392998	0.329468	0.811247	1.3924	29165.3	1685.76	30867.5	0	0	0	0	0	0
LOC531152	0.297524	818.061	-396.03	4.05847	-1.01926	-1.2004	-0.70847	-0.243204	0.535158	0.570931	0.219276	0.390009	7538.73	4603.15	5131.93	0	0	0	0	0	0
LOC534578	3.36231	770.753	-372.377	2.94898	-0.424344	-0.21499	0.148059	-1.1507	0.0479464	-0.415923	-0.0907143	1.73814	18727.4	111202	264256	0	0	0	0	0	0
LOC538435	4.74415	711.73	-342.865	1.46795	-0.0122983	-0.132906	0.325064	0.641257	-0.731816	-0.630803	-0.0164785	-0.19519	1240.98	35776.6	67402.2	3.34716e-270	0	0	5.26248e-269	0	0
LOC615183	1.47579	700.784	-337.392	2.07511	-0.295962	-0.205099	0.825392	0.193954	-0.477289	-0.762857	-0.193764	-1.12842	6048.92	33634.1	99068.7	0	0	0	0	0	0
LOC617189	0.527689	573.921	-273.961	2.3938	-1.2203	-1.31377	-0.0978313	-1.31811	0.476486	0.399562	0.955123	1.79331	84266.3	45596.9	94711	0	0	0	0	0	0
LOC617944	0.243265	767.473	-370.737	2.97172	-0.414974	-0.40363	0.293243	0.416341	-0.192168	-0.229182	-0.280427	-0.835825	5331.22	3203.02	13586.8	0	0	0	0	0	0
LOC618561	0.491955	695.051	-334.526	3.00261	-0.831139	-0.893705	0.0724145	-0.956555	-0.313255	-0.0582665	0.922836	0.796113	22283.4	13741.2	23755.5	0	0	0	0	0	0
LOC781616	0.585348	636.488	-305.244	2.85858	-1.43287	-1.44944	-0.463507	-1.3083	0.845033	0.857578	1.68058	1.3328	51130.9	21056.2	74518.1	0	0	0	0	0	0
LOC782202	0.142227	691.384	-332.692	3.12575	-0.768214	-0.969412	-0.194623	0.115455	0.223178	0.502519	0.0670438	-0.269551	31864.2	1688.77	7827.19	0	0	0	0	0	0
LOC783064	0.130685	711.137	-342.569	3.406	-0.989789	-0.8469	-0.515157	-0.157699	0.474334	0.601616	0.0936266	-0.350355	25486.2	3826.91	9288.27	0	0	0	0	0	0
LOC784409	0.825267	635.703	-304.851	2.59517	-0.959865	-0.645984	-0.153847	-0.569504	0.22438	-0.344825	0.226639	-0.255562	8660.66	2244.79	2135.66	0	0	0	0	0	0
LOC784841	0.101611	651.739	-312.869	3.01023	-0.851946	-0.828031	-0.0898196	-0.224889	0.320402	-0.212928	0.122275	0.201252	42613.9	1699.15	5871.33	0	0	0	0	0	0
LOC785868	0.528707	656.378	-315.189	2.67702	-0.941115	-0.934004	-0.51869	0.078156	0.575089	0.660542	-0.307522	0.0343318	15090.7	2535.6	8350.17	0	0	0	0	0	0
LOC786254	2.93289	568.525	-271.263	0.39851	0.626159	1.37958	0.448395	0.822123	-0.336317	-0.854504	-0.0930334	-1.84739	27537.5	10532.3	51119.5	0	0	0	0	0	0
LOC788150	0.496423	714.715	-344.358	2.91048	-0.820461	-0.56791	-0.31609	0.180217	0.137212	-0.273462	-0.157701	-0.53639	19247.1	2553.49	8673.9	0	0	0	0	0	0
LOC788205	0.288368	736.211	-355.106	3.13782	-0.636929	-0.736421	-0.0176171	-0.313716	-0.0156665	0.0383434	0.299327	0.0955607	21184.1	2209.08	2239.06	0	0	0	0	0	0
LOC788293	5.13679	826.975	-400.488	2.8829	-0.457858	-0.374842	-2.66316	0.496343	3.23661	2.73428	-0.500713	-0.697003	11856.6	129138	668014	0	0	0	0	0	0
LOC788414	0.994303	891.558	-432.779	3.35405	-0.401954	-0.743028	-0.0646274	0.535433	-0.490459	-0.075047	-0.235043	0.0692628	7996.74	3075.28	3533.65	0	0	0	0	0	0
LOC788962	0.360154	865.722	-419.861	3.72444	-0.747845	-0.722297	0.439074	-0.79608	-0.318453	-0.263046	0.71307	0.722737	5414.48	5608.71	8362.83	0	0	0	0	0	0
LOC789715	0.17551	865.114	-419.557	4.28941	-0.965156	-0.854778	-0.452011	-0.191632	0.299032	0.278903	0.214727	-0.103741	13493.7	1749.97	1760.83	0	0	0	0	0	0
LRFN3	0.313217	1327.81	-650.905	6.13755	-0.830161	-0.758823	-0.437976	-0.0162134	0.0188863	-0.0923377	0.327683	-0.287657	14352.5	2577.75	3170.09	0	0	0	0	0	0
LRRC63	0.334958	951.998	-462.999	4.24121	-0.665348	-1.05761	0.35827	-0.381402	-0.120595	0.196895	0.355476	0.326802	8912.1	1562.63	2328.68	0	0	0	0	0	0
LRRC72	0.113076	687.529	-330.765	3.30014	-0.863672	-1.10541	-0.356341	-0.328461	0.243864	0.515902	0.246804	0.340091	19702.4	1790.14	4970.39	0	0	0	0	0	0
MAB21L3	0.348562	857.604	-415.802	3.80787	-0.864056	-0.9939	0.31561	-0.51756	0.0587331	-0.183913	0.448551	0.661473	12103.8	2850.48	1649.45	0	0	0	0	0	0
MFSD2A	0.172769	812.627	-393.314	3.7798	-0.771327	-1.13906	-0.113403	-0.274375	0.153568	0.431028	0.32213	0.264332	30981.1	1970.78	6046.53	0	0	0	0	0	0
MGC137055	0.491562	668.297	-321.148	2.22663	-0.627793	-0.517962	0.0132698	0.414873	0.218707	0.11004	0.0262064	-0.536585	29629.5	7673.16	15563.7	0	0	0	0	0	0
MIA	1.23933	666.119	-320.059	2.83407	-1.02605	-1.46333	-0.14612	-0.542019	0.016602	0.304308	1.16613	1.14141	86032.8	2069.57	61334.9	0	0	0	0	0	0
MID1	1.04837	668.477	-321.239	2.30122	-0.489494	-0.350137	-0.0130988	0.620442	-0.59554	-0.110917	-0.482939	-0.549845	1773.95	1858.75	4530.34	0	0	0	0	0	0
MMRN1	1.9395	737.942	-355.971	1.9035	-0.137916	-0.452302	1.41711	1.43931	-0.409854	-0.319525	-1.70348	-0.813736	718.251	13062.1	11956.6	1.08074e-156	0	0	1.63798e-155	0	0
MORN1	0.141266	804.468	-389.234	3.89126	-1.03519	-0.833961	-0.390596	-0.202341	0.486575	0.354683	0.195023	-0.313866	20067.1	2577.32	4852.1	0	0	0	0	0	0
MS4A14	0.260723	743.126	-358.563	3.47722	-0.895784	-1.07464	-0.215894	-0.62778	0.232742	0.349265	0.602563	0.719798	19376.8	4339.69	10478	0	0	0	0	0	0
MSH4	0.357813	829.513	-401.757	4.23111	-1.0914	-1.24279	-0.694381	-1.04637	0.449804	0.694855	0.750551	0.571191	18401.4	11967.9	10404.2	0	0	0	0	0	0
MYLK4	1.00565	625.282	-299.641	2.2121	-0.575652	-0.893007	-0.0476699	0.421861	-0.29301	0.0728534	0.00324388	-0.593188	24260.4	3862.49	9529.42	0	0	0	0	0	0
NME8	0.66806	770.749	-372.374	3.5173	-0.898078	-1.3659	-0.351691	-0.594137	0.329122	0.673242	0.541569	0.816963	22725.3	3129.19	12328	0	0	0	0	0	0
OTOP1	0.143276	933.2	-453.6	4.69127	-1.00585	-1.0977	-0.198092	-0.420514	0.250042	0.475489	0.414029	0.180217	13865.5	2033.81	3348.84	0	0	0	0	0	0
PCDH1	2.33249	1020.73	-497.364	3.9476	-0.624563	-0.168159	0.227552	-0.459809	-0.243944	-0.728531	-0.252882	-1.24439	4043.23	2534.5	21362.5	0	0	0	0	0	0
PDGFC	1.10661	729.741	-351.871	2.46098	-0.831032	-0.580238	0.623691	0.37362	-0.0780309	-0.140273	-0.236074	-0.472465	11119.5	5724.51	3298.7	0	0	0	0	0	0
PDGFRB	4.06989	440.146	-207.073	-0.368892	2.58438	2.60306	-1.37463	1.76709	0.788451	0.263321	-4.77774	-2.48833	24354.1	9166.32	54256.3	0	0	0	0	0	0
PKHD1	2.66699	527.119	-250.56	2.91434	-1.33542	-2.12307	-1.84966	-1.65198	1.19475	1.71792	2.07506	2.1782	98378.9	101500	231850	0	0	0	0	0	0
PLCB1	0.189464	830.473	-402.236	4.04159	-0.887924	-1.1779	-0.195913	-0.621715	0.228323	0.336548	0.858584	0.209312	24253.4	4695.34	10499.6	0	0	0	0	0	0
PLXNA3	0.852408	668.248	-321.124	2.51082	-0.568198	-0.443086	0.220957	0.495372	0.358543	-0.832969	-1.10844	-0.532517	7724.89	3922.51	47361.5	0	0	0	0	0	0
PROC	1.05953	760.052	-367.026	2.6574	-0.420232	-0.704221	0.324288	0.745681	-0.164825	0.180928	-0.84984	-0.369026	2167.82	1836.24	2509.29	0	0	0	0	0	0
PSPN	0.218444	651.076	-312.538	3.10311	-0.824573	-1.04399	-0.0728597	-0.610333	-0.088137	0.197984	0.202154	0.70154	25685.7	5455.46	8441.56	0	0	0	0	0	0
RASSF8	0.226427	718.401	-346.2	3.33358	-0.998732	-1.16984	-0.189128	-0.313491	0.358185	0.272914	0.819422	0.573981	44974.1	2415.04	18486	0	0	0	0	0	0
REEP2	0.440001	871.439	-422.719	4.09	-0.641112	-0.908867	-0.231312	-0.528864	0.030795	-0.454706	-0.158068	0.127441	9465.56	2219.01	1579.22	0	0	0	0	0	0
RNF39	4.57354	718.477	-346.239	3.93046	-0.762105	-1.82235	-0.720292	-3.61749	-0.812361	0.460773	1.01671	1.99852	50140.7	175295	76597.1	0	0	0	0	0	0
RPGRIP1	0.311579	709.522	-341.761	3.07112	-1.03718	-0.876384	-0.0549883	-0.0971235	0.406369	0.435182	0.22522	-0.151879	30584.6	1947.81	5907.46	0	0	0	0	0	0
SCN2B	1.13195	808.497	-391.248	3.52911	-1.18327	-1.2411	-0.573248	-0.454007	0.941974	0.694032	0.430501	1.27106	25080.5	3958.24	22753.6	0	0	0	0	0	0
SERPINB2	0.526861	1064.13	-519.064	5.09267	-1.13491	-0.823909	-0.132355	-1.11971	-0.0122626	0.0290333	0.998338	0.911397	7920.69	5108.27	6940.5	0	0	0	0	0	0
SHD	0.281028	687.404	-330.702	2.94584	-0.856836	-0.840148	-0.176935	-0.27544	0.357637	0.213513	0.20467	0.174538	29162.8	1745.24	3217.22	0	0	0	0	0	0
SLC16A13	0.149336	741.445	-357.723	3.49688	-0.879021	-1.05316	-0.378881	0.00760365	0.411528	0.761391	-0.148593	-0.057075	20222.2	1515.31	8256.61	0	0	0	0	0	0
SLC6A15	1.72404	882.513	-428.257	2.85085	-0.243252	-0.217825	0.740144	1.13984	-0.457786	-0.466861	-0.617628	-1.27482	465.297	7614.57	8576.81	9.16148e-102	0	0	1.36087e-100	0	0
SMIM20	7.21472	522.265	-248.133	4.01696	-2.54178	-2.21707	-5.03151	1.52978	6.4782	5.98434	0.870092	-1.40661	9400.99	22832.8	66273.3	0	0	0	0	0	0
SMPDL3B	2.29619	651.756	-312.878	2.22842	-1.14496	-0.43953	-0.650817	0.15263	1.08324	0.41793	0.675428	-0.854501	35185.8	11841.2	59130.4	0	0	0	0	0	0
SOD3	0.963836	826.905	-400.453	3.25039	-0.322981	-0.71853	0.382182	-0.721112	-0.410626	-0.19023	-0.735748	0.0792214	2653.12	1725.85	1817.08	0	0	0	0	0	0
SPATA33	0.178925	708.567	-341.283	3.16058	-0.955358	-0.629406	-0.350811	-0.102767	0.414947	-0.171845	0.39301	-0.245897	27017.6	3022.85	9220.66	0	0	0	0	0	0
SSTR2	2.12245	585.829	-279.914	1.08189	-0.063328	-0.928949	0.720624	1.19407	-0.815766	-0.0560751	-1.01662	-0.592319	31272.9	70103.6	74035.3	0	0	0	0	0	0
STYK1	0.331826	840.494	-407.247	3.54731	-0.694612	-0.664122	0.713519	0.0650051	-0.412883	-0.0126242	0.0721507	-0.410958	10320.4	5322.03	4012.88	0	0	0	0	0	0
TBX6	0.122815	720.25	-347.125	3.55952	-0.944426	-1.17148	-0.319199	-0.269571	0.386421	0.326314	0.424854	0.387761	40468.6	3003.74	10426.9	0	0	0	0	0	0
TM7SF2	0.552637	684.71	-329.355	2.92011	-0.619741	-0.8694	-0.267374	-0.374358	-0.107495	-0.0415298	-0.675302	0.0812321	11422.9	2112	4700.21	0	0	0	0	0	0
TMEM181	8.10642	519.803	-246.901	0.893869	-4.2147	-1.73301	0.65419	0.430204	6.43161	4.12468	-1.20597	1.82667	107021	3177.83	325719	0	0	0	0	0	0
TSPAN1	0.857499	749.332	-361.666	2.88303	-0.629885	-0.288861	-0.392222	-0.0582335	0.0726652	-0.265161	-0.245099	-1.05314	5871.13	1815.98	14306.7	0	0	0	0	0	0
UCHL1	4.68702	828.424	-401.212	0.824391	1.93667	1.72774	1.77464	1.65298	-1.68513	-1.91534	-2.74957	-1.30223	13492	13771	25772.3	0	0	0	0	0	0
UGT8	0.321584	1084.49	-529.244	4.94499	-0.750338	-0.771715	0.0865037	-0.760561	-0.140609	0.0301684	0.615379	-0.0789737	9079.96	4636.28	3331.75	0	0	0	0	0	0
VCAM1	1.40594	733.567	-353.783	2.90187	-0.507484	-0.817544	-0.707793	0.342253	0.494273	0.14485	-0.620938	0.428704	8734.91	5678.31	8426.02	0	0	0	0	0	0
WNK3	0.199939	760.883	-367.442	3.26285	-0.725755	-0.689354	0.427652	0.317283	-0.158196	-0.200797	-0.150762	-0.326457	9574.15	2675.5	1777.73	0	0	0	0	0	0
ZNF385B	0.527312	634.999	-304.5	2.63532	-0.648758	-0.44456	-0.590114	0.138706	-0.474559	-0.112163	-0.69911	-0.439092	4946.44	2922.54	3418.51	0	0	0	0	0	0
FADS6	0.548806	710.213	-342.107	2.61654	-0.8255	-0.808649	0.119887	0.355885	0.28397	0.0957983	0.00829602	0.0506975	18805.4	1979.75	1404.34	0	0	7.93554e-303	0	0	2.10767e-301
LOC107132831	0.362608	919.894	-446.947	4.09871	-0.866771	-0.973967	0.09485	-0.553963	-0.207611	-0.0255112	0.823494	0.496204	10215.5	2020.48	1397.99	0	0	1.88617e-301	0	0	4.99347e-300
LOC101906267	0.27852	657.252	-315.626	2.47407	-0.617073	-0.776972	0.546556	0.508409	-0.361478	-0.157535	-0.0662816	-0.0142308	8506.74	4763.11	1374.95	0	0	1.87053e-296	0	0	4.92034e-295
AANAT	0.96204	731.589	-352.794	3.16644	-0.669272	-0.774935	-0.154997	-0.414937	-0.0206326	-0.157035	-0.026266	-0.305516	18329.5	2703.87	1332.68	0	0	2.72783e-287	0	0	7.09583e-286
LOC522763	1.92798	1385.72	-679.862	5.33285	-0.524976	-0.551812	1.34797	-0.12419	-0.514148	-0.539631	-0.121587	-0.312222	840.201	3539.34	1291.38	3.56939e-183	0	2.45677e-278	5.4704e-182	0	6.31072e-277
C18H19orf84	0.444151	671.286	-322.643	2.67971	-0.649233	-0.80137	-0.375551	-0.222142	0.178281	0.0502247	0.162965	-0.0843981	20015.4	3569.73	1278.63	0	0	1.43052e-275	0	0	3.65172e-274
LVRN	0.318037	647.517	-310.758	2.92907	-0.95576	-0.935896	-0.42049	0.0703781	0.150681	0.282378	0.0452982	-0.164103	16620	1663.52	1209.44	0	0	1.42974e-260	0	0	3.55572e-259
LOC112445638	0.777927	760.765	-367.383	2.8527	-0.516972	-0.422371	0.462971	-0.873112	-0.312214	-0.27206	0.369506	-0.579076	807.396	1825.92	1175.49	4.74505e-176	0	3.28118e-253	7.25188e-175	0	8.08667e-252
LOC112444459	0.191663	629.52	-301.76	2.61824	-0.649202	-0.750368	0.0766448	0.22238	-0.00913942	-0.162405	-0.0907136	-0.0763288	27239.1	1607.98	1105.84	0	0	4.09681e-238	0	0	9.91815e-237
CCDC24	0.169669	821.57	-397.785	3.85447	-0.757101	-0.841892	-0.329053	-0.204862	0.0808993	0.111928	0.185137	0.228177	13264.8	1508.33	1105.22	0	0	5.58574e-238	0	0	1.35028e-236
LOC112448168	0.202436	702.551	-338.275	3.16058	-0.665648	-0.790833	-0.126211	-0.16805	-0.168964	0.0881743	0.0515599	0.278159	18796.7	2132.62	1082.48	0	0	4.75853e-233	0	0	1.13858e-231
LOC112448042	0.294753	679.94	-326.97	2.84644	-0.789802	-0.705744	0.290704	0.427825	-0.0465766	-0.250733	-0.172066	-0.090784	11722.2	2732.68	1053.13	0	0	1.08986e-226	0	0	2.57767e-225
CATIP	0.238346	693.071	-333.536	2.899	-0.806896	-0.816123	0.143868	0.196347	-0.000306995	-0.23762	0.0519223	0.0856825	21922.2	1624.01	1044.72	0	0	7.24987e-225	0	0	1.70976e-223
LOC112445931	0.59911	699.855	-336.927	2.90899	-0.72089	-0.559908	-0.632601	-0.0498948	-0.155112	0.298552	0.0259478	0.392252	4656.45	2261.64	1004.62	0	0	3.56302e-216	0	0	8.23711e-215
LOC786348	1.25566	956.932	-465.466	3.48947	-0.53988	-0.997611	0.923063	1.28703	0.0423724	-0.214275	-0.0966265	-0.523041	2632.85	6612.5	897.63	0	0	5.4342e-193	0	0	1.2202e-191
LOC530973	0.329539	1496.44	-735.221	6.59699	-0.657206	-0.76583	0.368522	0.180552	-0.201801	-0.040662	0.161864	-0.0120659	8351.65	2194.92	896.261	0	0	1.07574e-192	0	0	2.41219e-191
FRY	1.55163	1163.24	-568.621	5.56418	-0.784822	-0.824473	-0.791944	-1.13182	0.485641	-0.216216	0.337803	-0.581327	1507.91	2064.62	858.315	0	0	1.78988e-184	0	0	3.97014e-183
LOC112442325	2.43162	681.883	-327.941	1.23446	0.344828	-0.0832078	1.56795	2.10068	-0.643226	-0.414929	-1.68846	-0.827983	8.89264	5071.67	790.654	0.0117216	0	8.12444e-170	0.012164	0	1.74092e-168
HTR1B	0.662429	780.157	-377.078	2.87546	-0.731367	-0.631851	0.445203	0.705609	-0.303988	-0.364391	0.10011	-0.179225	2878.93	2064.38	789.701	0	0	1.30663e-169	0	0	2.79621e-168
SH3BGRL2	0.531707	808.976	-391.488	3.06662	-0.612136	-0.869028	0.649353	0.327453	-0.306477	-0.20079	0.0302	0.222594	4222.8	2065.21	764.661	0	0	3.46306e-164	0	0	7.31565e-163
LY6D	0.228189	777.249	-375.625	3.27786	-0.870128	-0.893125	0.564191	0.315083	0.17026	0.0117445	0.318644	-0.0791077	8530.84	2303.09	718.17	0	0	4.05343e-154	0	0	8.33747e-153
LOC107131761	0.324933	697.792	-335.896	2.82859	-0.590685	-1.08504	0.0515237	0.452884	-0.0682025	0.2076	0.00706136	0.0658168	19358.6	2335.9	662.742	0	0	4.06375e-142	0	0	8.17431e-141
LOC107131803	1.51486	1133.49	-553.747	4.67369	-0.975601	-1.21067	1.10309	1.00161	0.415632	-0.206319	0.2856	-0.423211	3964.73	3685.42	640.632	0	0	2.48533e-137	0	0	4.94475e-136
ZNF404	0.165878	720.969	-347.484	3.38692	-0.823534	-0.797106	-0.399467	-0.120387	0.133527	0.0993832	0.0823345	-0.223448	15336.5	2071.31	640.229	0	0	3.03888e-137	0	0	6.03877e-136
CAPNS2	0.248524	725.644	-349.822	2.93145	-0.475349	-0.844115	0.0772685	0.490553	-0.123805	0.16532	-0.172124	-0.0477692	7265.98	1982.01	633.04	0	0	1.0939e-135	0	0	2.16068e-134
LOC112449080	0.26978	771.786	-372.893	3.42585	-0.772312	-0.859791	-0.215904	0.329644	0.132355	0.157079	-0.02059	0.0673093	13200.6	2046.79	599.75	0	0	1.75515e-128	0	0	3.4013e-127
COL4A3	0.823423	650.457	-312.229	2.6801	-0.539359	-0.826621	-0.725244	-0.242737	-0.168602	0.0518939	0.113636	0.047741	11556.8	6924.81	497.991	0	0	1.82246e-106	0	0	3.3993e-105
CXHXorf57	1.0758	1322.32	-648.159	6.1253	-0.810036	-0.897586	-1.13368	0.290371	-0.243874	0.0735321	-0.159373	-0.632131	1690.72	2124.67	494.343	0	0	1.12102e-105	0	0	2.08385e-104
LOC112446746	0.79722	662.683	-318.342	2.21131	-0.660696	-0.70153	0.343021	0.417966	-0.104066	-0.071585	0.0895873	0.132507	10548.2	3162.66	438.797	0	0	1.14737e-93	0	0	2.08099e-92
SERPINB4	1.37415	1068.95	-521.475	4.4951	-0.993437	-1.37725	0.795101	0.989634	0.522986	0.1592	0.281548	-0.18457	3532.08	1782.44	436.19	0	0	4.19892e-93	0	0	7.59879e-92
LOC107133048	0.184545	826.351	-400.176	4.06505	-0.771142	-0.917387	-0.353299	-0.254222	-0.0627141	0.149792	0.0651771	0.122302	13637.3	1718	430.665	0	0	6.56698e-92	0	0	1.18581e-90
CABP1	0.421994	806.105	-390.052	3.41128	-0.878271	-0.975337	0.33262	0.534945	0.104792	0.116806	-0.0446179	0.0113706	18486.7	4143.79	287.215	0	0	6.19932e-61	0	0	1.02267e-59
MPZL1	0.163719	804.018	-389.009	3.8456	-0.78647	-0.968172	-0.36413	-0.206779	0.0827249	-0.0346567	0.145546	-0.0242183	14880.2	1523.32	242.976	0	0	2.1213e-51	0	0	3.45428e-50
LOC104975044	0.189066	830.708	-402.354	3.6503	-0.760588	-0.853626	0.330618	0.369983	0.117901	0.0842767	-0.00641532	-0.0416969	13066.6	2380.47	226.485	0	0	7.53668e-48	0	0	1.21281e-46
LOC101904517	2.32821	847.858	-410.929	2.96211	-0.711329	-0.78612	0.171372	-1.15865	0.119358	-0.561497	0.349961	-0.231059	2226.62	3928.23	156.95	0	0	6.59016e-33	0	0	1.02048e-31
FAM83C	0.748596	755.508	-364.754	2.63328	-0.397456	-0.594837	0.417864	0.259039	-0.34149	-0.0867667	-0.0856421	-0.10436	4384.37	1937.31	142.145	0	0	9.80286e-30	0	0	1.50942e-28
LRRC2	0.454705	673.238	-323.619	2.76836	-0.821327	-0.850907	-0.082876	-0.830438	0.0207906	0.10018	0.756961	-0.131556	5347.66	4413.42	115.18	0	0	5.71332e-24	0	0	8.69123e-23
LOC104972724	0.235173	765.863	-369.932	3.3363	-0.873288	-0.857578	0.110084	0.421811	0.098666	-0.0339616	0.0493215	0.0506121	11245.8	1650.15	115.019	0	0	6.18365e-24	0	0	9.398e-23
KCNH8	2.02299	774.133	-374.067	2.42483	-0.795947	-0.553104	-0.0216183	0.689928	-0.13687	-0.162285	0.150891	-0.806659	2157.29	1667.19	80.8302	0	0	1.16175e-16	0	0	1.73196e-15
LOC112449079	2.17065	565.494	-269.747	1.44683	-0.610255	-0.663345	0.666577	-0.545696	-0.277882	-0.360835	-0.0283575	0.0471029	2489.36	1637.05	12.4915	0	0	0.014047	0	0	0.076768
LOC786095	1.03588	1165.11	-569.554	4.64935	-0.686494	-0.838423	0.189536	0.608988	-0.14694	-0.0192347	-0.343047	-0.250284	4226.29	2157.36	1457.82	0	0	1.99913952185919E-314	0	0	5.40591039734477E-313
LOC112442367	0.712568	747.323	-360.662	3.34829	-1.00001	-0.978646	0.00949014	-0.388398	0.0576915	0.128159	0.241879	0.467851	19053.2	1421.17	2971.7	0	0	0	0	1.36452e-307	0
MCF2L	0.700685	989.384	-481.692	4.19152	-1.0973	-0.832461	0.483351	0.494493	0.0402983	0.212073	0.272379	0.30563	4947.3	1406.04	534.136	0	4.80215e-306	2.76798e-114	0	2.61869e-304	5.24033e-113
RHEBL1	0.111324	741.151	-357.576	3.43977	-1.04138	-0.827262	-0.14655	-0.412142	0.399064	0.274601	0.707625	0.0429455	12902.2	1395.99	5469.5	0	7.32775e-304	0	0	3.98271e-302	0
KCNJ16	0.673329	1181.65	-577.823	5.5866	-1.18048	-1.01798	-0.683661	-0.86481	0.237074	0.290157	1.09485	0.967336	3419.01	1385.6	1744.33	0	1.31924e-301	0	0	7.14656e-300	0
FSD1	0.167915	856.029	-415.015	3.89668	-0.556873	-0.985662	0.173507	0.332257	-0.119701	0.205871	-0.373093	-0.116826	12591	1372.09	2045	0	1.13485e-298	0	0	6.12745e-297	0
CCDC73	0.154998	702.304	-338.152	3.26612	-0.873593	-0.984679	-0.272845	-0.00361321	-0.0175826	0.337626	-0.0417614	0.0715076	31842.4	1356.19	2340.63	0	3.2188e-295	0	0	1.73224e-293	0
LOC101903141	0.655913	694.756	-334.378	3.06193	-0.967648	-0.956369	-0.518108	0.035942	0.303305	0.27261	0.449028	-0.117585	6069.29	1352.01	2402.63	0	2.60238e-294	0	0	1.39593e-292	0
LOC112447316	0.135404	884.8	-429.4	4.29219	-1.0093	-0.983409	-0.421284	-0.15928	0.479432	0.369812	0.453451	0.204606	9665.57	1349.63	3693.55	0	8.55863e-294	0	0	4.57594e-292	0
RIMBP3B	0.225363	889.349	-431.674	4.03496	-0.815179	-0.850455	0.101145	0.393491	0.180277	-0.355826	0.312781	-0.116309	9312.67	1335.38	1736.01	0	1.06262e-290	0	0	5.66292e-289	0
LOC101907041	0.781847	835.506	-404.753	3.5741	-0.546318	-0.859252	0.4478	-0.34329	-0.32901	-0.796109	0.386081	-0.304231	10667.6	1321.97	6253.61	0	8.67187e-288	0	0	4.60648e-286	0
LOC107131710	0.294008	774.292	-374.146	3.40678	-0.827538	-0.773233	0.111638	0.392954	0.0110961	0.0316765	0.0581589	0.0545452	10436	1321.34	64.5126	0	1.18664e-287	3.25942e-13	0	6.28304e-286	4.82418e-12
LOC112442824	0.152579	639.332	-306.666	2.78659	-0.711695	-0.786288	-0.0991063	0.2108	0.250125	0.0376059	-0.0486887	-0.10893	21919.9	1305.14	1476.17	0	3.9069e-284	2.10267421950993E-318	0	2.06199e-282	5.73310564007485E-317
HNRNPLL	0.302495	751.357	-362.678	3.34479	-0.7956	-1.08821	-0.349596	-0.0979288	0.32628	0.555129	0.00628647	0.156575	21188.9	1293.7	4980.98	0	1.1953e-281	0	0	6.28833e-280	0
LOC101906581	0.116128	725.842	-349.921	3.25156	-0.686381	-0.727328	0.194748	-0.179185	-0.288888	-0.0484907	0.198223	-0.0969741	18543	1293.34	2492.71	0	1.43113e-281	0	0	7.50497e-280	0
LOC112443515	0.714578	851.275	-412.637	3.1591	-0.484115	-0.706019	0.332039	0.352867	0.136253	-0.0516426	-0.711971	-0.224311	7069.51	1290.01	4945.09	0	7.53587e-281	0	0	3.93929e-279	0
LOC104971032	0.1087	667.574	-320.787	2.79999	-0.815128	-0.631579	0.116366	0.096792	0.140091	-0.0478887	0.101269	-0.615743	17149	1257.92	6207.76	0	7.00965e-274	0	0	3.65258e-272	0
LOC101907707	0.288344	945.711	-459.856	4.41149	-0.791079	-1.03162	-0.294091	-0.353994	0.267099	0.436813	0.276715	0.293696	11943.3	1242.18	3662.88	0	1.83497e-270	0	0	9.5314e-269	0
BSN	0.151681	818.509	-396.254	3.87262	-0.951236	-0.944313	-0.347304	0.125564	0.382313	0.426847	0.0172792	-0.109842	16577.6	1240.89	3316.02	0	3.49543e-270	0	0	1.8099e-268	0
CNKSR1	0.184452	785.433	-379.716	3.37786	-0.539147	-0.574451	0.245331	0.356021	-0.301598	-0.38916	-0.266145	-0.375469	6357.6	1238.54	4489.36	0	1.13342e-269	0	0	5.85029e-268	0
LOC514406	0.162527	871.336	-422.668	4.2415	-0.946438	-0.964453	-0.172698	-0.296783	0.21455	0.307721	0.384993	0.291243	19249.2	1235.16	3873.79	0	6.15693e-269	0	0	3.16802e-267	0
LOC112444919	1.66934	597.395	-285.697	2.93705	-1.19101	-1.64597	-0.207469	-0.556414	0.516008	0.520018	0.479955	0.420899	14448.6	1232.86	3304.29	0	1.93818e-268	0	0	9.94163e-267	0
LOC107131831	0.23817	774.89	-374.445	3.51521	-0.945015	-0.876525	-0.302975	0.0341158	0.563398	0.0856199	0.397864	-0.217386	20936.2	1228.64	7054.69	0	1.5971e-267	0	0	8.16661e-266	0
LOC112442057	0.179254	702.598	-338.299	3.04905	-0.75512	-0.675951	0.173053	0.132108	-0.087832	-0.283636	-0.00515176	-0.00363168	19777.4	1221.51	1533.1	0	5.66489e-266	0	0	2.88769e-264	0
BNC2	0.943632	821.095	-397.548	3.32533	-0.983203	-1.31165	0.482964	0.203099	0.461651	-0.0816404	1.19721	0.290362	11779.7	1204.77	7672.31	0	2.43842e-262	0	0	1.23914e-260	0
LOC101905672	0.226672	758.257	-366.129	3.66549	-0.934632	-1.13787	-0.235687	-0.123126	0.344315	0.695232	0.170215	0.41096	23920.4	1204.28	5813.76	0	3.11108e-262	0	0	1.57609e-260	0
LOC101905845	0.203678	802.973	-388.487	3.76652	-0.850942	-0.856999	0.0517265	-0.353473	0.158192	0.00961101	0.199856	0.295226	17889.1	1202.19	1840.34	0	8.86842e-262	0	0	4.47896e-260	0
CAV1	0.389163	862.669	-418.335	3.93316	-0.972066	-0.927692	-0.0737207	-0.399545	-0.0257415	0.530503	0.253778	0.256796	9542.78	1193.84	2993.26	0	5.77468e-260	0	0	2.90753e-258	0
LOC104973209	0.13559	669.305	-321.653	3.02341	-0.712182	-1.00626	-0.186503	0.134194	0.143098	0.233521	-0.0186022	-0.448762	34595.8	1192.39	6304.53	0	1.18948e-259	0	0	5.97066e-258	0
LOC112445870	0.275658	853.666	-413.833	3.90814	-0.697881	-1.12169	-0.142586	-0.308003	-0.137157	0.293679	0.475986	0.727385	15313.4	1190.5	7537.69	0	3.06638e-259	0	0	1.5345e-257	0
SNAP25	0.346458	710.383	-342.192	2.98125	-0.831817	-0.760811	-0.317389	-0.0331473	0.251667	0.436823	-0.00077062	-0.356152	14844.5	1187.94	4429.57	0	1.10123e-258	0	0	5.49408e-257	0
PERP	0.547995	761.849	-367.925	3.22121	-0.916945	-0.912016	0.269535	0.130379	-0.259255	0.166125	0.565831	0.0321219	19685.7	1171.78	5522.41	0	3.56e-255	0	0	1.77072e-253	0
LOC112445117	0.194113	663.356	-318.678	2.66471	-0.483175	-0.615391	0.185078	0.145592	-0.430397	-0.102125	-0.132307	-0.255052	7817.4	1164.93	3412.52	0	1.09576e-253	0	0	5.43377e-252	0
LOC785663	0.234711	639.23	-306.615	2.92807	-1.23932	-0.935744	-0.161156	-0.219011	0.570104	0.42702	0.475511	0.274824	37317.8	1135.76	12490.3	0	2.35783e-247	0	0	1.1657e-245	0
LOC101902451	0.245042	657.664	-315.832	2.6451	-0.64717	-0.834509	-0.0211492	0.316182	-0.0286384	0.275244	-0.0598936	-0.0382602	12681.2	1131.99	927.437	0	1.55551e-246	1.89181e-199	0	7.66732e-245	4.30681e-198
LOC101905170	0.203477	769.554	-371.777	3.64236	-0.956631	-0.918763	-0.253229	-0.222303	0.391386	0.295734	0.19908	0.347623	24153.5	1120.18	5494.16	0	5.69518e-244	0	0	2.79882e-242	0
TIMD4	0.990778	721.741	-347.871	2.76496	-1.20561	-0.512163	0.10843	0.421734	0.286036	-0.548908	0.0320709	-0.8537	9282.61	1119.58	5923.81	0	7.68961e-244	0	0	3.76768e-242	0
LOC101906426	0.283364	836.39	-405.195	4.08123	-1.03146	-1.02226	-0.558764	-0.0282881	0.393838	0.495574	-0.0174629	-0.398528	10630.9	1116.25	2847.54	0	4.06624e-243	0	0	1.9864e-241	0
LOC614226	1.6915	867.929	-420.964	4.01637	-1.06331	-0.926979	-2.15717	-0.0989447	2.3332	2.15118	0.203143	0.324825	611.336	1116.11	2455.53	1.77875e-133	4.35548e-243	0	2.67366e-132	2.12139e-241	0
MYOM1	0.64654	741.687	-357.843	3.49728	-1.32184	-1.25063	-0.479057	0.110384	0.788417	0.357791	0.14779	-0.351022	14965.4	1111.86	4131.72	0	3.6485e-242	0	0	1.77179e-240	0
IQCF2	0.206118	694.884	-334.442	2.85702	-0.80757	-0.762402	0.230791	0.22359	0.0144445	-0.111537	0.180594	-0.0230789	18444.1	1111.62	502.589	0	4.12e-242	1.84541e-107	0	1.99486e-240	3.44996e-106
LOC112442064	3.24284	1272.59	-623.294	4.47047	-0.696604	-0.340325	-0.527529	0.668542	1.90918	0.379836	0.717962	1.67049	969.36	1110.39	10248.8	3.20805e-211	7.6169e-242	0	4.96295e-210	3.67717e-240	0
SPIN4	0.157342	772.456	-373.228	3.38384	-0.844532	-0.790457	0.242041	0.182785	0.126195	-0.131015	0.287056	-0.453843	16554.6	1108.62	3733.38	0	1.85059e-241	0	0	8.90779e-240	0
IGFBP7	0.322432	761.561	-367.78	3.49168	-1.03592	-0.73951	-0.0714985	-0.333808	0.384734	0.0650609	-0.265877	-0.0518993	15221.1	1105.76	2156.47	0	7.69831e-241	0	0	3.69474e-239	0
LOC783362	1.1319	1189.21	-581.605	5.48817	-1.16818	-1.43021	-0.123723	-0.779882	0.291844	0.101441	1.74237	0.641312	7478.35	1092.96	6251.74	0	4.64686e-238	0	0	2.22372e-236	0
P3H2	0.331969	873.574	-423.787	3.9866	-0.738336	-0.916236	0.131715	-0.232334	-0.018814	-0.0591851	0.191872	0.521669	12100.6	1089.51	2699.09	0	2.60012e-237	0	0	1.24065e-235	0
OTOA	0.208878	872.127	-423.063	3.78068	-0.727242	-0.731128	-0.0287152	0.454629	0.132129	0.025799	-0.135192	-0.11969	5561.9	1087.09	307.55	0	8.75952e-237	2.54702e-65	0	4.1675e-235	4.24866e-64
PRSS12	1.50766	607.04	-290.52	2.63993	-0.923959	-0.913576	-0.650398	-0.788658	0.384797	-0.661325	1.0171	0.0937304	2088.8	1082.99	1643.96	0	6.77286e-236	0	0	3.213e-234	0
LOC101908167	0.398767	689.269	-331.635	2.94538	-0.709	-0.878845	-0.186962	-0.160463	-0.0915267	-0.140092	0.296456	0.349635	15978.4	1080.63	2973.96	0	2.20582e-235	0	0	1.04341e-233	0
LOC112448056	0.159883	825.732	-399.866	3.91434	-0.708109	-1.01598	-0.254513	-0.150602	0.025686	0.344006	0.135552	0.294066	14819.1	1075.75	2577.08	0	2.53905e-234	0	0	1.19759e-232	0
MMP14	0.163336	968.138	-471.069	4.60837	-0.748167	-0.922507	-0.428126	-0.230677	0.265248	0.100014	0.204755	-0.0191439	6768.28	1074.56	521.053	0	4.58803e-234	1.87176e-111	0	2.15782e-232	3.52733e-110
TMPRSS6	0.315379	762.111	-368.056	3.44917	-0.782081	-0.962993	-0.288466	-0.196015	0.108088	0.366851	-0.0529318	0.552495	13485.2	1055.14	3953.98	0	7.56319e-230	0	0	3.54692e-228	0
PAK3	0.834084	640.177	-307.089	2.79751	-1.02275	-1.35411	-0.30019	-0.00402935	0.356421	0.355381	0.488178	0.751724	33641.9	1051.94	12327	0	3.75304e-229	0	0	1.75506e-227	0
LOC513573	0.184919	801.773	-387.887	3.82842	-0.995352	-0.90639	-0.358037	-0.00680619	0.451383	0.477377	0.217595	-0.0373931	16110.6	1044.74	4313.06	0	1.37525e-227	0	0	6.4129e-226	0
LOC101905883	0.10013	769.778	-371.889	3.64715	-0.948232	-0.966502	-0.304762	0.114766	0.366302	0.388398	-0.00464695	-0.219255	18008.9	1033.42	3267.5	0	3.9401e-225	0	0	1.83209e-223	0
INSL3	0.182446	825.394	-399.697	4.07635	-0.841283	-1.16799	-0.198886	-0.333758	0.342009	0.426173	0.155653	0.463717	18829.1	1033.26	5202.15	0	4.2727e-225	0	0	1.98113e-223	0
LOC101903734	0.170832	902.427	-438.213	4.06115	-0.732394	-0.800143	0.314641	0.207168	-0.0865859	-0.189547	0.0861191	-0.343267	6938.05	1030.82	1406.36	0	1.44381e-224	2.88651e-303	0	6.67569e-223	7.67897e-302
LOC112444806	0.153276	737.541	-355.771	3.46721	-0.770599	-1.07863	-0.352503	-0.0320617	0.265514	0.352206	0.17525	0.359783	25721.2	1025	4969.1	0	2.65254e-223	0	0	1.223e-221	0
MAK	0.244857	873.84	-423.92	4.14515	-0.904295	-0.985342	0.0145279	-0.380322	0.225115	-0.0163852	0.804806	0.0410352	12917	1017.15	5022.76	0	1.34176e-221	0	0	6.16911e-220	0
LOC112442080	0.163395	847.103	-410.551	4.04208	-0.832628	-0.96755	-0.0897796	-0.265157	0.185601	0.0652189	0.340774	0.349294	18334.5	1016.26	3154.48	0	2.09867e-221	0	0	9.62224e-220	0
LOC100848264	0.191146	998.465	-486.233	4.99457	-0.965749	-0.996033	-0.225261	-0.40978	0.23101	0.138947	0.463898	0.0457976	8707.04	1011.24	1298.28	0	2.57677e-220	7.86392e-280	0	1.17814e-218	2.02317e-278
MYO7B	0.356919	863.851	-418.926	3.9621	-0.902532	-1.10971	-0.277545	-0.198144	0.382314	0.117701	0.434508	0.303844	24380.6	1011.07	6472.24	0	2.81813e-220	0	0	1.28491e-218	0
UNC93A	0.283117	850.022	-412.011	3.71441	-0.578649	-0.784929	0.14324	-0.293693	-0.0556264	-0.0900357	-0.00459431	0.171419	8802.61	1002.13	370.286	0	2.46046e-218	7.29885e-79	0	1.11873e-216	1.26776e-77
ABHD17C	0.200026	936.381	-455.19	4.46897	-0.903969	-0.970844	0.315047	-0.246599	-0.0284345	-0.052709	0.572623	0.387353	8142.55	990.017	3077.32	0	1.04845e-215	0	0	4.75395e-214	0
LOC101907749	0.249123	917.191	-445.596	3.9203	-0.769379	-0.993629	0.17878	0.291403	1.76203e-05	0.200236	0.272845	0.115218	13461.4	983.607	753.889	0	2.58553e-214	7.45572e-162	0	1.16911e-212	1.56494e-160
HEPH	1.32985	644.811	-309.406	2.06635	-0.414271	-0.441925	0.407313	0.452861	-0.0218481	-0.371848	-0.466304	-0.408035	790.874	980.333	1107.92	1.83566e-172	1.32853e-213	1.45366e-238	2.80024e-171	5.99078e-212	3.52443e-237
PKD2L1	0.217509	918.094	-446.047	4.4099	-0.84186	-0.86495	-0.353727	-0.510547	0.265026	0.300658	-0.0144463	0.307749	3731.95	962.872	644.957	0	8.22389e-210	2.8785e-138	0	3.69827e-208	5.74092e-137
PRSS36	0.263266	735.313	-354.657	3.39394	-0.894607	-0.816545	-0.29553	0.0757471	0.103681	-0.330933	0.170594	-0.0750811	15354.8	962.541	1608.24	0	9.70103e-210	0	0	4.35062e-208	0
LOC107132458	0.215642	853.798	-413.899	3.99472	-0.760548	-1.04355	-0.113566	-0.142164	-0.130894	0.253584	0.32387	0.40621	21029.2	960.541	4277.1	0	2.63754e-209	0	0	1.17963e-207	0
LOC112443413	2.13909	966.702	-470.351	3.84571	-0.786292	-0.907479	0.226987	0.913193	0.363281	0.130258	-0.323831	0.184644	1592.14	960.194	310.648	0	3.13652e-209	5.46682e-66	0	1.39899e-207	9.13772e-65
LOC107132702	0.377176	619.209	-296.604	2.57126	-0.676178	-1.07445	-0.388483	-0.0263922	-0.214709	0.48453	-0.17419	0.49646	10195.1	948.044	3516.12	0	1.36447e-206	0	0	6.06948e-205	0
LOC101905813	0.582978	659.164	-316.582	2.69275	-0.759422	-1.50941	0.139379	0.200521	0.284488	0.644014	0.0583269	0.554029	32567.3	942.475	9735.09	0	2.20851e-205	0	0	9.79745e-204	0
LOC104975270	0.239423	731.544	-352.772	3.4016	-0.826988	-0.949482	-0.0694906	-0.247391	0.257089	-0.0232458	0.256277	0.234821	23090.8	940.414	2722.49	0	6.18989e-205	0	0	2.73857e-203	0
PGBD5	0.484343	984.413	-479.206	4.38305	-1.00161	-0.997031	-0.00873379	-0.411462	0.17515	0.0858398	0.890111	0.597444	11035.4	937.373	6541.12	0	2.83156e-204	0	0	1.24939e-202	0
LOC101903574	0.224494	786.766	-380.383	3.78479	-0.84512	-0.893268	-0.287492	-0.0778291	0.0234173	0.167704	-0.0528464	-0.167137	14595.6	931.237	551.285	0	6.08657e-203	5.39413e-118	0	2.67842e-201	1.02476e-116
UBXN10	0.309168	1007.64	-490.822	4.78014	-0.984744	-0.931184	-0.0553168	-0.340921	0.29166	0.0681485	0.423084	0.166147	14780.1	930.353	1971.48	0	9.46943e-203	0	0	4.15591e-201	0
LOC112445016	4.08223	541.404	-257.702	2.79517	-0.957956	-2.8798	-0.331639	-0.60878	0.609603	3.37064	-0.388086	3.11086	22026.7	928.66	51646.4	0	2.20851e-202	0	0	9.6668e-201	0
LRRC69	0.130568	860.02	-417.01	4.20689	-0.815082	-1.00876	-0.202641	-0.28875	0.00877492	0.385905	0.223782	0.208254	18407.1	913.316	2423.21	0	4.74086e-199	0	0	2.06959e-197	0
SYCP1	0.233003	740.494	-357.247	3.38422	-0.781351	-1.09375	-0.0889537	-0.266069	-0.0147773	0.340471	0.47701	0.442868	24835.9	912.006	7450.59	0	9.12718e-199	0	0	3.97384e-197	0
LOC789005	0.511878	885.936	-429.968	3.73003	-1.14557	-1.14648	0.168202	-0.352201	0.279103	0.325435	1.11399	0.832469	14255.7	909.306	13083.1	0	3.52187e-198	0	0	1.52931e-196	0
ETV4	0.171973	753.578	-363.789	3.41732	-0.7621	-0.904273	0.0279037	-0.231121	0.0625672	0.125508	0.341465	0.158373	24896.6	905.129	2871.71	0	2.84315e-197	0	0	1.23133e-195	0
LOC112446096	0.11476	714.163	-344.082	3.30697	-0.845639	-1.0127	-0.332623	0.00418468	0.281037	0.509614	0.0455957	0.0787628	14067.3	895.948	3685.67	0	2.80131e-195	0	0	1.21002e-193	0
C1H3orf52	0.208271	749.223	-361.612	3.56077	-1.09363	-1.03555	0.11282	-0.167982	0.267588	0.31141	0.327228	0.354903	32034.5	892.966	5571.29	0	1.2441e-194	0	0	5.35977e-193	0
FAM171B	0.200049	1005.69	-489.844	4.55032	-0.829674	-0.67774	0.463721	0.12585	-0.139825	-0.205161	0.185109	-0.196356	5103.45	889.842	496.227	0	5.93227e-194	4.38556e-106	0	2.54901e-192	8.16151e-105
LOC100848017	0.135838	903.934	-438.967	4.44088	-0.799813	-0.890693	-0.229417	-0.216453	-0.0116379	0.327738	0.0566466	0.205768	12920.8	886.426	1366.2	0	3.2731e-193	1.47583e-294	0	1.40273e-191	3.87588e-293
TNFRSF19	0.296675	713.817	-343.909	3.04203	-0.79831	-1.17464	-0.0164252	-0.217068	0.0981987	0.41233	0.39199	-0.0158626	31651.7	880.604	5228.19	0	6.01426e-192	0	0	2.57078e-190	0
TMEM255A	0.394746	823.211	-398.605	3.92499	-1.33025	-1.08095	-0.387568	0.145832	0.579304	0.28795	0.26151	-0.312316	15258.7	880.197	2916.48	0	7.37452e-192	0	0	3.14404e-190	0
LOC101906704	0.298706	640.279	-307.139	2.80223	-0.861043	-1.12077	0.0544043	-0.303307	0.0800092	0.300135	0.296517	0.568175	20031.7	877.359	4446.63	0	3.048e-191	0	0	1.29611e-189	0
LOC112444909	0.231714	761.675	-367.837	3.31668	-0.626959	-0.710235	0.212988	0.132258	-0.0893654	-0.155026	-0.0611299	-0.03567	7270.24	875.295	299.765	0	8.55374e-191	1.21771e-63	0	3.62793e-189	2.02713e-62
PRR19	0.178859	859.16	-416.58	3.95903	-0.716458	-0.782835	-0.244844	0.160077	0.110156	-0.108971	0.127406	-0.0329529	11403.5	868.01	417.063	0	3.26667e-189	5.71648e-89	0	1.38194e-187	1.02659e-87
LOC112449597	0.219744	991.729	-482.865	4.90555	-0.936493	-1.05743	-0.850147	-0.375938	0.430156	0.611222	0.325147	0.162969	2616.73	857.977	909.984	0	4.92739e-187	1.14409e-195	0	2.07913e-185	2.57601e-194
LOC100847644	0.203721	695.397	-334.698	2.9745	-0.728487	-0.913125	-0.0514323	0.326116	0.12323	0.172336	-0.0978313	0.011489	14965.4	853.871	735.642	0	3.83967e-186	6.67176e-158	0	1.61601e-184	1.38621e-156
LOC112447376	0.120408	659.581	-316.791	2.75483	-0.857384	-0.508804	0.105019	0.119397	-0.0207261	0.0809059	0.0726494	-0.628294	34842.8	845.404	14248.6	0	2.64722e-184	0	0	1.11129e-182	0
CDKN1C	0.16499	925.318	-449.659	4.01946	-0.604652	-0.517753	0.102541	0.462388	-0.0705699	-0.20102	-0.277059	-0.551504	2593.53	840.752	1605.53	0	2.71008e-183	0	0	1.13477e-181	0
BCAR1	0.149353	852.069	-413.034	3.76904	-0.622025	-0.886453	0.194015	0.260941	-0.289921	0.0621017	-0.0530773	-0.366155	9259.37	838.201	1873.15	0	9.70233e-183	0	0	4.05226e-181	0
SCUBE1	0.174812	816.17	-395.085	3.9361	-0.939108	-1.02754	-0.255778	-0.221396	0.443622	0.514706	0.115926	0.276027	13334.2	835.391	3979.37	0	3.95404e-182	0	0	1.64725e-180	0
LOC107131662	0.440315	666.698	-320.349	2.84566	-0.832001	-0.91816	0.179893	-0.179912	-0.0763864	-0.105611	0.377453	0.732411	19541.2	834.333	8714.58	0	6.7116e-182	0	0	2.78897e-180	0
LOC104968939	0.607304	648.473	-311.237	2.66143	-1.15257	-1.45119	-0.036456	-0.203904	0.593225	0.673543	1.31123	0.91444	53528.2	833.904	47789.9	0	8.31923e-182	0	0	3.44828e-180	0
SPAM1	0.173146	817.774	-395.887	3.96752	-0.932411	-0.983856	-0.280651	-0.120833	0.383942	0.403423	-0.0637743	0.300407	20322.9	832.712	4438.94	0	1.50985e-181	0	0	6.2425e-180	0
JAG2	0.159363	885.315	-429.657	4.07304	-0.844507	-0.761247	0.343239	0.0993851	-0.050794	-0.104601	-0.0327984	-0.136562	8336.99	827.125	215.446	0	2.46714e-180	1.78946e-45	0	1.01748e-178	2.86558e-44
LOC112444211	0.164432	799.767	-386.884	3.8038	-1.00922	-0.980707	-0.186473	-0.207775	0.278473	0.201945	0.27893	0.361393	21384	811.728	4618.06	0	5.44016e-177	0	0	2.23315e-175	0
LOC112446377	0.265806	969.769	-471.885	4.0569	-0.348725	-0.284921	0.451073	0.277565	-0.520891	-0.359871	-0.807823	-0.663149	676.525	811.727	3534.31	1.2429e-147	5.44207e-177	0	1.87337e-146	2.23315e-175	0
TMEM269	0.126476	904.921	-439.461	4.36768	-0.969135	-0.957595	-0.336166	-0.151375	0.401015	0.454547	0.210566	0.17923	16056.9	802.141	3759.54	0	6.56632e-175	0	0	2.68777e-173	0
ARG1	1.83833	1085.32	-529.661	3.93566	-0.137161	-0.956242	0.980693	0.616142	-0.487216	0.591003	-1.11015	-0.205599	710.551	800.304	1420.95	5.07943e-155	1.64494e-174	1.98415e-306	7.67715e-154	6.71642e-173	5.28698e-305
PLA2G4F	0.314705	957.435	-465.718	4.47341	-0.934311	-1.23169	-0.208166	-0.201117	0.540661	0.419392	0.558136	0.530221	12419.8	799.369	6064.07	0	2.62525e-174	0	0	1.06925e-172	0
LOC112444968	0.151993	840.914	-407.457	3.96022	-0.817797	-0.937443	-0.118492	-0.149125	0.243962	0.264847	0.163641	0.0276712	15802.5	796.094	1432.98	0	1.35049e-173	0	0	5.48685e-172	1.30792e-307
LOC784634	0.159914	631.504	-302.752	2.86263	-0.959201	-1.06558	-0.347134	-0.134827	0.585213	0.668565	0.244309	0.315609	32558.6	793.13	14606.4	0	5.94263e-173	0	0	2.40845e-171	0
LOC782024	0.142146	830.486	-402.243	3.94045	-1.02755	-0.926614	-0.265067	-0.00152399	0.501875	0.370934	0.257575	-0.451383	22110.1	791.674	6528.56	0	1.23089e-172	0	0	4.97633e-171	0
LOC107131779	0.266655	791.566	-382.783	3.49544	-0.855405	-0.887852	-0.217765	0.314377	0.511972	0.324202	0.0194277	0.11948	11154.3	788.931	3005.61	0	4.8518e-172	0	0	1.95669e-170	0
LOC101908069	0.0531244	698.908	-336.454	3.14536	-0.859996	-0.767437	-0.152119	-0.181089	0.219653	0.210946	0.285879	-0.07934	18753.8	788.747	2472.67	0	5.3175e-172	0	0	2.13925e-170	0
LOC112445796	0.208052	753.476	-363.738	3.2679	-0.756263	-0.673206	0.125359	0.145461	-0.192628	-0.149139	0.195271	-0.271559	15718.1	787.982	2562.2	0	7.79499e-172	0	0	3.12829e-170	0
SNED1	0.150627	842.251	-408.125	3.77305	-0.487261	-0.617976	0.221391	0.144651	-0.371132	-0.339891	-0.467693	-0.154345	5684.79	781.817	5849.91	0	1.70095e-170	0	0	6.8096e-169	0
LOC100848180	0.588102	1037.75	-505.873	4.7825	-1.05561	-0.821917	-0.669221	0.00242668	0.380402	0.277591	-0.0234339	-0.0924325	2813.93	779.539	386.968	0	5.313e-170	1.81903e-82	0	2.12184e-168	3.20704e-81
ISLR	0.553031	854.454	-414.227	3.37322	-0.220178	0.140244	0.304263	0.420387	-1.18554	-0.835765	-1.35076	-1.34032	214.629	778.762	17179.7	2.47717e-47	7.83547e-170	0	3.26065e-46	3.12164e-168	0
DUSP4	0.203663	893.513	-433.757	4.11197	-0.971985	-0.941741	-0.143727	-0.26149	0.341982	0.668102	0.263036	0.345397	15601.8	773.638	6155.51	0	1.01551e-168	0	0	4.03596e-167	0
ACYP2	0.123006	798.349	-386.175	3.88899	-1.08826	-0.982504	-0.235938	0.0446931	0.318259	0.242269	0.262762	-0.198646	29490.4	767.963	3693.68	0	1.73382e-167	0	0	6.87415e-166	0
LOC614269	0.281423	829.824	-401.912	3.64685	-0.895428	-1.02433	0.235683	-0.0401725	0.141768	0.271178	0.509213	0.203504	25167.6	766.215	5330.28	0	4.15374e-167	0	0	1.64288e-165	0
SLC9C2	1.6768	578.154	-276.077	1.03734	0.312893	0.624797	-0.554214	1.02327	0.839709	0.588965	-0.226599	-1.33402	2308.78	764.97	2614.31	0	7.7412e-167	0	0	3.05442e-165	0
DCLK2	0.238433	917.037	-445.518	4.28996	-0.731196	-0.759369	-0.0193777	-0.333555	-0.138073	-0.205391	0.187015	0.278544	7854.05	764.85	1209.56	0	8.22001e-167	1.35055e-260	0	3.23557e-165	3.36388e-259
LOC528040	0.38175	758.753	-366.376	3.48467	-1.36117	-1.03766	-0.11486	-0.291572	0.445296	0.0639521	1.05552	0.252679	22332.2	761.345	11389.4	0	4.7432e-166	0	0	1.86256e-164	0
LOC112449306	0.296573	910.639	-442.319	4.24801	-0.940901	-0.926512	-0.0602099	-0.345722	0.0205264	-0.0130557	0.683058	0.361676	10852.9	759.568	3712.85	0	1.15328e-165	0	0	4.51789e-164	0
PERM1	0.190399	753.912	-363.956	3.61169	-1.0429	-0.982435	-0.243058	0.0379339	0.311649	0.302707	0.272921	0.150691	20597.8	754.98	2989.07	0	1.14341e-164	0	0	4.46856e-163	0
KCNRG	0.137548	777.006	-375.503	3.32272	-0.620821	-0.681953	0.157379	0.183229	-0.103838	-0.109385	-0.156403	-0.38456	11136.8	753.535	2532.6	0	2.35535e-164	0	0	9.18306e-163	0
LOC100336208	1.15603	1122.12	-548.059	4.5527	-1.09096	-0.54186	-0.258388	0.682611	0.790713	0.730128	0.262793	-0.636709	1615.19	751.331	2148.14	0	7.0882e-164	0	0	2.75701e-162	0
LOC107132713	0.0745855	600.755	-287.377	2.56851	-0.568494	-0.728677	0.216201	0.165499	-0.294335	0.0096315	-0.426487	-0.669502	5554.11	747.411	2808.58	0	5.03224e-163	0	0	1.9527e-161	0
LOC112449457	0.105936	701.157	-337.579	3.28909	-0.74413	-0.932742	-0.183604	-0.200663	0.226017	0.243568	0.145011	0.114937	14689.2	740.035	1504.88	0	2.01159e-161	0	0	7.78732e-160	0
LOC112447005	0.206193	809.424	-391.712	3.7735	-0.793345	-1.03501	-0.282608	-0.10152	0.0462445	0.400638	0.150206	0.330748	14463.5	735.9	2874.24	0	1.5901e-160	0	0	6.14117e-159	0
WIPF3	0.156849	875.881	-424.94	4.2138	-0.916866	-1.06689	-0.230272	0.188276	0.376868	0.295281	0.230397	-0.100085	12573.3	733.834	2446.39	0	4.46623e-160	0	0	1.72086e-158	0
PLA2G2C	0.6912	764.664	-369.332	3.29911	-0.899529	-1.11215	0.278338	-0.150001	-0.00272105	-0.142246	0.166708	0.92203	18864.4	731.599	8568.38	0	1.36567e-159	0	0	5.24967e-158	0
ASS1	0.965309	1576.57	-775.284	7.08733	-0.849742	-0.992209	-0.561969	0.0688173	0.0481391	-0.0872746	0.493109	0.102266	2990.04	730.129	561.261	0	2.84807e-159	3.74465e-120	0	1.09225e-157	7.18046e-119
LOC786930	0.34585	729.608	-351.804	3.12028	-0.739103	-0.792156	-0.229903	-0.104156	0.485838	0.337039	0.258571	-0.479534	15758.2	729.24	8731.37	0	4.44127e-159	0	0	1.69928e-157	0
HS6ST2	0.209071	981.741	-477.871	4.69435	-0.935406	-0.853597	-0.311664	-0.218454	0.222504	0.0420477	0.560047	-0.0643278	4800.62	721.221	1107.96	0	2.44805e-157	1.42201e-238	0	9.34471e-156	3.45279e-237
SRPX	0.154792	699.783	-336.891	3.15902	-0.546559	-0.841915	0.0655702	0.237991	-0.259789	-0.163213	-0.680882	-0.293433	8974.79	707.028	7542.02	0	2.95727e-154	0	0	1.12623e-152	0
MEI1	0.216212	956.74	-465.37	4.56986	-0.784597	-0.730835	-0.563087	-0.000939251	0.131363	0.109742	-0.0527446	-0.506756	2037.58	702.016	552.979	0	3.62438e-153	2.31947e-118	0	1.3771e-151	4.42182e-117
MAP3K9	0.146244	805.824	-389.912	3.71081	-0.890978	-0.89178	-0.0465949	-0.216912	0.0936863	0.148303	0.449193	-0.0158814	20695.4	701.164	3303.94	0	5.54758e-153	0	0	2.10295e-151	0
INCA1	0.201918	726.602	-350.301	3.08271	-0.756258	-1.03277	-0.0498535	0.262057	0.186767	0.49785	-0.0888789	-0.0794821	14606.4	700.827	2670.61	0	6.56647e-153	0	0	2.48346e-151	0
LOC101902843	1.04043	724.046	-349.023	2.40287	-0.429019	-0.474047	0.102368	0.491931	-0.230183	0.150725	-0.438232	-0.0845236	1486.7	695.592	516.401	1.48219693752374E-323	8.99833e-152	1.89915e-110	2.37151510003798E-322	3.39537e-150	3.57075e-109
LOC112444958	0.179678	749.833	-361.916	3.54863	-0.68332	-0.884151	-0.0653071	-0.249932	0.0490967	-0.0372914	-0.0629688	0.275604	13068.7	693.24	867.588	0	2.91576e-151	1.75327e-186	0	1.09769e-149	3.91009e-185
LOC112442191	0.138047	904.27	-439.135	4.29659	-0.913892	-0.845488	-0.350698	-0.199413	0.181278	0.33235	0.248594	-0.253528	4851.17	690.166	925.472	0	1.35628e-150	5.04186e-199	0	5.09426e-149	1.14305e-197
LOC101907000	0.0746881	761.141	-367.571	3.42444	-0.852954	-0.613739	0.0966345	0.166131	0.0163045	-0.109354	-0.050117	-0.589255	14975.7	686.076	3443.34	0	1.04824e-149	0	0	3.92827e-148	0
LOC112443475	0.221071	802.202	-388.101	3.69544	-0.767914	-0.837872	-0.225869	-0.030514	0.0864669	-0.0301789	0.234882	-0.224009	16648.6	665.88	1464.37	0	2.54685e-145	7.59492710620172E-316	0	9.52256e-144	2.06395916435635E-314
PRUNE2	0.200059	839.802	-406.901	3.9107	-0.785572	-0.840539	0.184679	-0.24882	-0.112689	-0.0631273	0.25901	0.191386	9193.73	659.231	791.569	0	7.07485e-144	5.14688e-170	0	2.63924e-142	1.10433e-168
LOC784541	0.64314	1008.1	-491.051	4.54921	-1.2112	-1.14352	-0.327489	-0.185224	0.61301	0.549351	1.0138	0.850497	10844.6	657.764	9348.6	0	1.47381e-143	0	0	5.48552e-142	0
CD70	0.127971	918.249	-446.124	4.33782	-0.836715	-0.828972	-0.298561	-0.330829	0.264752	0.271799	0.270406	0.0418303	4933.22	656.474	667.098	0	2.80878e-143	4.63324e-143	0	1.04306e-141	9.38888e-142
TTLL9	0.130034	631.032	-302.516	2.87519	-0.865605	-0.798739	-0.137519	0.102754	0.40173	0.01953	-0.177057	-0.0364194	35408	654.232	4072.83	0	8.61662e-143	0	0	3.19262e-141	0
LOC112443199	0.173752	850.163	-412.081	3.99795	-0.851628	-0.938732	-0.124548	-0.165662	-0.0354149	0.295081	0.333478	0.332985	17365	652.441	2852.83	0	2.10995e-142	0	0	7.80014e-141	0
LOC101908359	0.157848	937.831	-455.916	4.46752	-0.948592	-0.790027	-0.319461	-0.325795	0.19619	0.155809	0.356686	-0.0831181	4760.28	647.755	597.919	0	2.19722e-141	4.37227e-128	0	8.10453e-140	8.46303e-127
KLHL41	0.600565	731.065	-352.533	3.35002	-1.2541	-1.09365	-0.452307	0.0354155	0.691308	0.128844	0.183301	-0.156258	8281.45	644.377	1764.18	0	1.18946e-140	0	0	4.37754e-139	0
LOC790037	0.358139	744.98	-359.49	2.88824	-0.377199	-0.877153	0.348284	0.787	-0.500141	0.219528	-0.679393	0.0141525	768.378	643.511	669.387	1.40889e-167	1.8335e-140	1.48036e-143	2.13927e-166	6.73266e-139	3.00354e-142
CASKIN2	0.129447	843.407	-408.703	4.03439	-0.888818	-1.09042	-0.0904812	-0.161132	0.330941	0.36286	0.255424	0.445887	23045.7	639.149	5127.37	0	1.62366e-139	0	0	5.94881e-138	0
LOC112444328	0.301179	719.362	-346.681	3.10416	-0.594762	-0.909486	-0.144548	0.220916	-0.111463	0.315917	-0.192918	0.0330616	9506.93	638.519	1229.64	0	2.22509e-139	5.98844e-265	0	8.13423e-138	1.49839e-263
LOC112448013	0.182076	834.872	-404.436	3.99927	-0.879181	-1.04537	-0.165709	-0.359388	0.219199	0.178623	0.540453	0.482446	20261.7	637.946	6635.87	0	2.96371e-139	0	0	1.08103e-137	0
KCNAB1	0.289787	792.043	-383.022	3.44765	-0.872914	-0.789465	0.256031	-0.0858319	0.115736	0.058075	0.501291	0.295734	11463.2	636.1	2989.41	0	7.45777e-139	0	0	2.71423e-137	0
VWA5B2	0.166179	810.077	-392.038	3.93861	-0.763675	-1.12605	-0.0626717	-0.128161	0.135765	0.16773	-0.00295985	0.606582	19155.6	634.512	4017.14	0	1.65012e-138	0	0	5.99228e-137	0
FAM133A	0.681918	643.935	-308.968	2.49565	-0.888205	-0.924072	0.119037	-0.294125	0.0646695	0.520108	0.371821	-0.353127	12526.6	634.28	4835.68	0	1.85256e-138	0	0	6.71258e-137	0
LOC100296565	0.203317	968.244	-471.122	4.68768	-0.978588	-0.926775	-0.12451	-0.302221	0.262035	0.208216	0.220536	-0.454268	6317.62	633.537	1814.52	0	2.68657e-138	0	0	9.71306e-137	0
LOC112443528	1.1001	550.461	-262.231	0.807706	1.34335	1.0781	-0.881414	0.732772	0.960966	1.14358	-0.319304	-0.355501	1476.96	623.6	1170.36	1.91203404940562E-321	3.86425e-136	4.24114e-252	3.07061798890335E-320	1.39402e-134	1.04369e-250
LOC101902552	0.318298	746.187	-360.094	3.28924	-1.13051	-0.663816	0.031615	-0.219921	0.517194	-0.620791	0.557012	-0.332021	19168.4	622.392	13577.1	0	7.06815e-136	0	0	2.54422e-134	0
LOC522174	0.646531	988.084	-481.042	4.22296	-1.08227	-1.20259	0.149565	-0.379001	0.400839	0.314719	0.864417	0.682805	8236.17	620.149	5470.36	0	2.16919e-135	0	0	7.79104e-134	0
LOC101907552	0.144937	685.02	-329.51	3.13981	-0.801526	-0.927036	-0.131441	0.0441581	0.254117	0.194455	-0.0846077	-0.0254149	25010.6	619.33	1720.55	0	3.26719e-135	0	0	1.17091e-133	0
CACNG4	0.395018	848.781	-411.391	3.71493	-0.7063	-0.901491	-0.213703	-0.297951	0.07993	0.486784	0.0188678	0.185107	6072.98	618.97	199.857	0	3.91175e-135	4.03195e-42	0	1.39886e-133	6.41283e-41
PPM1N	0.123543	973.495	-473.748	4.64567	-0.872826	-0.89349	-0.155619	-0.304252	0.189049	0.0898154	0.500703	0.242796	7098.67	618.286	1556.93	0	5.50715e-135	0	0	1.9651e-133	0
RAB26	0.150607	819.957	-396.979	3.63483	-0.72126	-0.842616	-0.154291	0.0760483	0.158551	0.245072	0.134852	-0.315862	14253.1	617.884	2225.89	0	6.73401e-135	0	0	2.39766e-133	0
CEP295NL	0.240504	840.234	-407.117	3.8287	-0.813626	-0.947188	-0.177665	-0.0782505	0.0856932	0.0585154	0.375847	0.389064	8476.29	617.174	2314.17	0	9.60068e-135	0	0	3.41094e-133	0
TSLP	1.00326	691.408	-332.704	2.52774	-0.47506	-0.547131	0.123379	0.243311	-0.322691	-0.204359	-0.666024	-1.04541	4370.07	616.337	10310	0	1.45905e-134	0	0	5.17253e-133	0
LOC112447399	0.1668	814.567	-394.284	3.71125	-0.758328	-0.805345	-0.280695	0.240531	0.22592	0.200171	-0.320054	-0.0959859	5679.36	615.733	742.335	0	1.97353e-134	2.36954e-159	0	6.98135e-133	4.94829e-158
ACTA2	0.459363	1033.15	-503.573	4.25844	-0.433768	-0.907412	0.30925	0.665771	-0.208156	-0.152561	-0.304133	-0.314009	1167.38	612.436	236.092	3.20823e-254	1.02633e-133	6.44018e-50	5.01523e-253	3.62282e-132	1.04559e-48
NRARP	0.1646	931.311	-452.656	4.20605	-0.627796	-0.650903	0.300906	0.15111	-0.26376	-0.134911	-0.132224	-0.479239	5183.58	607.487	2055.04	0	1.21865e-132	0	0	4.29245e-131	0
AMZ1	0.324803	989.402	-481.701	4.2068	-0.222425	-0.354836	0.344749	0.337527	-0.891416	-0.355579	-1.1227	-0.620942	362.636	606.635	6129.13	1.79739e-79	1.86601e-132	0	2.64833e-78	6.55861e-131	0
LOC112443906	0.222051	789.17	-381.585	3.74217	-0.969206	-1.06452	-0.362688	-0.116679	0.470633	0.486133	0.322306	0.589627	32379.7	603.764	8957.12	0	7.83831e-132	0	0	2.7491e-130	0
LOC107132092	0.198055	893.25	-433.625	4.23207	-0.763378	-1.01802	-0.497388	-0.137445	0.215222	0.481246	-0.0465979	-0.0946472	3931.29	603.308	706.787	0	9.84671e-132	1.18225e-151	0	3.44614e-130	2.42871e-150
NAT8L	0.724108	674.917	-324.459	2.39123	-0.623569	-0.241155	0.229776	-0.0987092	-0.396627	-0.471705	-0.185965	-0.180619	4840.45	601.673	4803.76	0	2.23043e-131	0	0	7.78942e-130	0
PRDM5	0.691763	773.402	-373.701	2.74426	-0.37397	-0.257701	0.196646	0.601892	-0.761035	-0.488874	-0.240943	-0.824257	311.874	598.629	2609.57	1.89441e-68	1.02168e-130	0	2.77138e-67	3.56048e-129	0
LOC112445948	0.225858	676.049	-325.024	2.81939	-0.648082	-0.973432	0.121943	0.118681	0.160047	0.27876	0.0949843	0.180265	30923.6	598.245	3139.55	0	1.23796e-130	0	0	4.30504e-129	0
LOC781059	0.0853176	855.063	-414.531	3.80909	-0.817917	-0.705306	0.184895	0.116621	0.105156	-0.115056	0.205928	-0.432667	11093.9	597.99	3188.6	0	1.40634e-130	0	0	4.88027e-129	0
LOC112443133	0.156479	793.038	-383.519	3.72376	-0.86643	-0.966652	-0.196632	-0.0773742	0.162628	0.385458	0.277562	0.234005	21104.4	594.374	3559.55	0	8.57833e-130	0	0	2.97056e-128	0
CCKAR	0.187528	915.124	-444.562	4.39701	-0.85295	-1.03139	0.0530348	-0.272539	0.104568	0.0856194	0.572572	0.260847	13774.9	594.05	2966.81	0	1.00832e-129	0	0	3.48431e-128	0
GLIS2	0.155914	893.76	-433.88	4.09293	-0.479309	-0.70571	0.243227	0.0999644	-0.599949	-0.0978809	-0.621123	-0.168836	6503.86	590.84	6887.87	0	5.0194e-129	0	0	1.73085e-127	0
LOC100298453	0.594474	1095.16	-534.582	4.807	-1.14655	-1.01255	-0.0316119	0.429722	0.465344	0.217374	0.378253	-0.453634	6424.2	589.074	2161.39	0	1.21386e-128	0	0	4.17699e-127	0
NKPD1	0.405958	676.294	-325.147	2.79812	-0.479758	-0.667799	-0.266598	-0.0625979	-0.0610188	0.247161	-0.300324	-0.151027	10677.1	589.061	2360.51	0	1.2218e-128	0	0	4.19554e-127	0
LOC112446103	0.15367	776.363	-375.182	3.60319	-0.711344	-0.845485	-0.217724	-0.0788027	0.0756595	0.0604269	0.115262	0.110095	13837.6	588.662	383.735	0	1.49181e-128	9.08384e-82	0	5.11201e-127	1.59809e-80
SAXO1	0.173887	864.536	-419.268	4.12069	-0.846849	-1.09937	-0.246777	-0.148364	0.139268	0.425969	0.288257	0.234822	14249.2	587.803	2478.4	0	2.29175e-128	0	0	7.83684e-127	0
SLC26A8	0.324762	844.058	-409.029	3.70479	-0.662084	-0.92918	0.0678257	0.367163	-0.190334	-0.130148	0.314107	-0.130073	6399.73	587.412	853.823	0	2.78724e-128	1.68277e-183	0	9.51139e-127	3.71749e-182
MARCKS	0.666192	761.518	-367.759	3.33228	-1.26838	-0.423571	-0.321941	-0.440509	0.597845	-0.469952	0.762701	-0.247461	3537.76	585.001	2211.43	0	9.30517e-128	0	0	3.16878e-126	0
LOC112447769	0.428205	800.125	-387.062	3.54215	-0.697985	-0.971977	-0.138884	0.260272	0.0914152	0.015457	-0.0645183	0.377924	8128	578.22	857.391	0	2.76096e-126	2.83906e-184	0	9.3827e-125	6.28885e-183
LOC782266	0.106668	809.923	-391.961	3.79765	-0.872008	-0.865339	-0.0976226	-0.2318	0.0868179	0.0953202	0.202559	-0.0411832	8551.3	576.778	411.586	0	5.67885e-126	8.72575e-88	0	1.92588e-124	1.55848e-86
LOC112444252	0.140677	696.083	-335.041	3.17757	-0.788075	-0.933403	-0.078794	-0.21087	0.149518	0.169919	0.32405	0.318686	22909.1	573.548	2559.33	0	2.85584e-125	0	0	9.6651e-124	0
FBXO47	0.173807	610.83	-292.415	2.76544	-1.05714	-0.871052	-0.0372171	-0.171085	0.424092	0.200395	0.125996	-0.0458321	34659.9	559.916	4394.7	0	2.60503e-122	0	0	8.79816e-121	0
LOC107131715	0.533933	973.573	-473.786	4.3419	-0.617325	-1.1153	0.202618	-0.173988	-0.377639	-0.276982	0.497093	0.437813	5968.56	554.072	2101.28	0	4.84045e-121	0	0	1.63144e-119	0
LOC107131224	2.63962	1506.54	-740.272	6.84772	-1.21462	-1.30514	-0.551454	-0.74123	0.470655	0.151726	0.372506	0.773422	1861.04	551.029	662.947	0	2.2165e-120	3.66979e-142	0	7.45527e-119	7.39091e-141
LOC107132991	0.171947	758.31	-366.155	3.40713	-0.630115	-0.869153	0.0451648	0.207451	-0.129599	0.0588366	-0.527642	0.0839565	12093.3	550.736	3280.06	0	2.56581e-120	0	0	8.6125e-119	0
LOC112445982	0.215674	990.538	-482.269	4.79882	-0.870396	-0.921317	-0.19602	-0.240789	0.00259396	0.121682	0.337967	0.37075	9231.34	546.878	1167	0	1.76594e-119	2.26844e-251	0	5.91554e-118	5.57398e-250
LOC112443649	0.128055	630.299	-302.15	2.79364	-0.740889	-0.723387	-0.148701	0.113063	0.19964	0.0343937	-0.113908	-0.160668	14970.3	543.154	1505.16	0	1.13634e-118	0	0	3.79875e-117	0
KRT42	0.267484	902.154	-438.077	4.17602	-1.02681	-0.994885	-0.285986	-0.0697164	0.392633	0.531091	0.380603	-0.151791	12917	541.814	3804.43	0	2.22079e-118	0	0	7.40896e-117	0
CATSPER3	0.139837	855.474	-414.737	4.04462	-0.776637	-0.989088	-0.443506	0.00231091	0.245161	0.508573	-0.0325129	0.10182	2875.8	540.825	922.78	0	3.64227e-118	1.93125e-198	0	1.21266e-116	4.37234e-197
LOC101902998	0.240224	708.671	-341.336	2.95389	-0.543258	-0.762159	0.148147	-0.165301	-0.279207	-0.186531	0.123653	0.211431	7191.34	536.617	1490.62	0	2.9854e-117	1.54148481502469E-321	0	9.9195e-116	4.23809511002621E-320
MAP1B	0.253049	913.622	-443.811	4.19512	-0.759976	-0.997792	-0.272658	-0.0956634	0.208688	0.285077	0.383553	0.348174	7621.96	533.929	2243.49	0	1.14516e-116	0	0	3.79732e-115	0
VWA7	0.159777	880.299	-427.149	4.02115	-0.79064	-0.744336	-0.27487	0.0464427	0.193725	0.211633	-0.0482694	-0.0228702	9968.85	532.991	279.174	0	1.83044e-116	3.35723e-59	0	6.05741e-115	5.52159e-58
LOC112444965	0.164458	793.263	-383.632	3.71838	-0.818016	-0.859675	-0.201236	0.0633663	0.256951	0.265743	0.04042	-0.00291207	13960.3	531.144	1267.33	0	4.60723e-116	4.02475e-273	0	1.52159e-114	1.02581e-271
LOC112443142	0.11122	744.233	-359.116	3.47231	-0.87129	-0.959481	-0.205834	-0.0551634	0.0816514	0.332404	0.33104	-0.0684085	19460.8	527.799	2514.7	0	2.45416e-115	0	0	8.08887e-114	0
LOC782002	0.133981	890.706	-432.353	4.12647	-0.97503	-0.863792	-0.366307	-0.0202727	0.300972	0.435594	0.476998	-0.111925	5094.32	523.332	2192.85	0	2.29029e-114	0	0	7.53363e-113	0
OPN3	1.14795	719.766	-346.883	2.76943	-0.897606	-1.00316	0.0295567	-0.652943	0.47275	0.182466	1.02568	1.03174	1991.71	522.741	1613.19	0	3.07823e-114	0	0	1.01052e-112	0
LOC101906410	0.134092	845.477	-409.739	4.0766	-0.888373	-1.015	-0.171406	-0.116093	0.3223	0.461089	0.183867	0.0955848	22713.7	522.431	4464.69	0	3.5945e-114	0	0	1.17765e-112	0
LOC112447510	0.254082	934.393	-454.197	4.44103	-0.877396	-0.992692	-0.115473	-0.328093	0.169913	0.121754	0.47416	0.214586	7584.02	521.773	1237.66	0	4.99382e-114	1.09064e-266	0	1.63284e-112	2.73728e-265
LOC112446107	0.213702	646.532	-310.266	2.92205	-0.669359	-0.895921	-0.0946099	-0.194985	0.0918796	0.0461947	-0.0426218	0.151883	14095.8	521.655	398.646	0	5.29836e-114	5.45534e-85	0	1.72897e-112	9.68043e-84
NHSL1	0.109595	899.421	-436.711	3.99538	-0.71221	-0.627894	0.241025	0.142549	-0.177379	-0.383605	0.0710776	-0.31381	6259.75	519.77	1896.42	0	1.3595e-113	0	0	4.42753e-112	0
LOC100296324	0.136645	739.87	-356.935	3.42699	-1.02167	-0.757978	-0.00457762	-0.163884	0.105859	-0.162695	0.556681	-0.0933447	31833.9	518.401	6789.64	0	2.69521e-113	0	0	8.76023e-112	0
CILP	0.249558	806.386	-390.193	3.75824	-0.773916	-0.890867	-0.261872	-0.105766	0.094893	0.10687	0.0694517	0.103256	11841	516.711	283.061	0	6.27675e-113	4.87617e-60	0	2.0361e-111	8.03588e-59
ITIH4	0.145266	910.696	-442.348	4.38729	-0.815688	-0.864694	-0.223356	-0.0950131	0.290523	0.0575641	0.162295	0.0561716	12488.2	516.2	1031.18	0	8.10113e-113	6.24135e-222	0	2.62272e-111	1.45934e-220
LOC112441665	0.367112	871.585	-422.792	3.75411	-0.831592	-1.00433	0.0193508	0.20479	0.194505	0.0509397	0.496064	0.494523	12665.6	513.245	5613.73	0	3.54975e-112	0	0	1.14696e-110	0
LOC101904239	0.140264	810.521	-392.26	3.71715	-1.02536	-0.945591	-0.396004	0.058136	0.519285	0.352813	0.346959	-0.101786	5739.86	512.496	1353.71	0	5.16345e-112	7.54439e-292	0	1.66509e-110	1.96874e-290
NOXO1	0.188631	831.837	-402.918	3.94306	-0.952852	-0.915334	-0.194078	-0.221489	0.494066	0.324866	0.261942	0.453139	19563.4	510.202	6133.64	0	1.62609e-111	0	0	5.23347e-110	0
LOC112447459	0.177434	725.853	-349.927	3.15271	-0.600435	-0.870563	0.152095	0.0230332	-0.198225	0.0837509	-0.0247319	0.0799943	20931.7	507.262	1025.64	0	7.07088e-111	9.8939e-221	0	2.27126e-109	2.31008e-219
GPR161	0.160652	865.775	-419.888	4.17245	-0.752675	-0.761744	-0.272482	-0.0565536	0.0496842	-0.112496	-0.252038	-0.292819	7864.24	500.461	1075.84	0	2.11988e-109	1.30805e-231	0	6.79605e-108	3.11616e-230
LOC112446861	0.182038	649.897	-311.949	2.99436	-0.661786	-0.994416	-0.0728623	-0.0512191	0.0683375	0.0631538	-0.111998	0.468723	20434.5	499.032	3273.68	0	4.33026e-109	0	0	1.38552e-107	0
LOC782305	0.113453	658.552	-316.276	2.87311	-0.914813	-0.548871	0.106375	0.0842499	0.0909408	-0.0971072	0.130313	-0.990284	30268.1	493.922	26965.7	0	5.57497e-108	0	0	1.7803e-106	0
LOC112443457	0.168233	677.434	-325.717	3.02822	-0.683512	-0.863109	-0.126591	0.0954066	0.0311202	0.283439	-0.152943	0.104566	22309.7	490.927	2126.66	0	2.4926e-107	0	0	7.94439e-106	0
BFSP2	0.226288	912.622	-443.311	4.19971	-1.20009	-0.721139	-0.201023	-0.0180101	0.595299	-0.072997	0.68997	-0.319572	8325.13	486.281	3667.61	0	2.54332e-106	0	0	8.09032e-105	0
LOC100848105	0.172442	921.808	-447.904	4.362	-0.725643	-0.871715	-0.116916	-0.22584	-0.0347904	0.107959	0.163943	0.0810621	10149.4	485.373	362.325	0	4.00526e-106	3.82438e-77	0	1.27161e-104	6.62166e-76
LOC107131805	0.553499	947.466	-460.733	4.34637	-1.11126	-0.993799	-0.475936	-0.170695	0.455947	0.331919	0.121598	0.100059	4262.53	483.227	626.761	0	1.17087e-105	2.50048e-134	0	3.71018e-104	4.9212e-133
IGF2BP2	0.228635	822.18	-398.09	3.44374	-0.574635	-0.661477	0.440548	0.217952	-0.239741	-0.344387	0.0600328	-0.0286954	6256.9	481.938	1929.39	0	2.23133e-105	0	0	7.05684e-104	0
TNFSF4	0.303369	826.691	-400.345	3.74108	-0.881989	-0.983234	0.128201	-0.223477	0.172145	0.133899	0.450437	0.301301	13112	481.575	1903.01	0	2.67529e-105	0	0	8.44467e-104	0
LOC101904668	0.162283	802.997	-388.498	3.81511	-0.758736	-1.19426	-0.181084	-0.0350328	0.0749041	0.604208	0.0175059	0.0121756	28294.5	480.554	5221.76	0	4.4567e-105	0	0	1.40407e-103	0
LOC512005	0.398126	757.745	-365.873	3.21015	-0.746686	-0.77956	-0.14239	-0.117947	0.107587	0.129343	0.124514	0.0307151	15621.8	479.958	597.824	0	6.00471e-105	4.58322e-128	0	1.88815e-103	8.86089e-127
ARHGEF38	0.136821	909.978	-441.989	4.34436	-0.792467	-0.936984	-0.180727	-0.216662	0.123811	0.274779	0.279394	-0.0340415	9587.41	479.251	1073.68	0	8.54915e-105	3.83252e-231	0	2.68309e-103	9.10377e-230
PRICKLE1	0.332119	1038.86	-506.428	4.87726	-0.921608	-1.05463	0.180903	-0.262849	0.275839	0.124462	0.339614	0.653717	6909.87	479.22	2604.49	0	8.68527e-105	0	0	2.72061e-103	0
LOC112448905	0.130694	846.09	-410.045	4.0272	-0.762401	-0.798146	-0.146012	-0.16129	0.196538	0.0143795	-0.00422128	-0.0101888	12433.7	477.095	392.688	0	2.51258e-104	1.05713e-83	0	7.85551e-103	1.86778e-82
MMRN2	0.378574	1028.4	-501.199	4.69043	-0.955376	-1.00135	0.360248	0.0142526	0.153817	0.074927	0.265424	0.512174	6095.74	470.314	1180.02	0	7.45737e-103	3.42315e-254	0	2.3271e-101	8.44926e-253
ABCC2	0.193316	842.277	-408.138	3.85105	-0.769265	-0.912737	-0.138559	0.212658	0.140913	0.27309	-0.0565815	0.0754635	11961	467.035	847.84	0	3.84287e-102	3.32766e-182	0	1.1969e-100	7.31194e-181
KIAA1841	0.339706	886.518	-430.259	4.14674	-0.801096	-0.812941	-0.262322	-0.324579	-0.0732636	0.126264	0.0767158	-0.0779633	3508.99	466.617	87.2435	0	4.73632e-102	5.06833e-18	0	1.47239e-100	7.57665e-17
LOC112448002	0.204202	920.901	-447.451	4.29654	-0.617778	-0.871954	-0.0853266	-0.241746	-0.0553756	0.0967117	-0.162034	-0.186189	8123.91	464.744	571.887	0	1.20794e-101	1.87934e-122	0	3.74803e-100	3.61636e-121
LOC523126	0.573211	1016.51	-495.256	4.15768	-0.700829	-0.75718	0.470292	0.268898	-0.101941	0.0606245	0.0101064	-0.841044	1222.37	463.36	1079.43	3.68237e-266	2.41306e-101	2.17987e-232	5.77843e-265	7.4732e-100	5.2082e-231
ABHD15	0.350855	733.154	-353.577	3.19387	-0.852932	-0.944857	-0.0824718	0.205037	0.0567483	0.209897	-0.270012	0.304055	14883.5	461.984	2015.72	0	4.80277e-101	0	0	1.48271e-99	0
LOC101906342	0.270279	714.801	-344.401	3.1646	-0.686726	-0.931843	-0.0613567	0.225904	0.0672766	0.0432607	-0.0172591	0.099006	8585.9	461.983	78.9243	0	4.80567e-101	2.94338e-16	0	1.48271e-99	4.38408e-15
LOC112447441	0.201759	850.63	-412.315	3.78407	-0.568679	-0.753096	0.00335108	0.14911	-0.0875686	-0.180809	-0.05391	-0.120779	6705.7	460.602	747.01	0	9.58234e-101	2.30302e-160	0	2.95093e-99	4.82781e-159
LOC112446709	0.151505	825.68	-399.84	3.71166	-0.740888	-0.85103	0.0472133	0.195515	0.0811888	0.133197	-0.0538321	0.140435	14845	460.463	557.792	0	1.02717e-100	2.10852e-119	0	3.1573e-99	4.02901e-118
LOC101903026	0.171567	767.998	-370.999	3.44689	-0.790521	-0.559177	0.20014	-0.0104296	-0.015704	-0.445303	-0.00310555	-0.303519	11679.7	459.196	3586.18	0	1.9356e-100	0	0	5.93849e-99	0
SLC38A4	0.383113	961.44	-467.72	4.36927	-0.820939	-0.983941	0.234226	-0.152611	0.0333836	0.0420729	0.226313	0.368368	9281.66	457.38	1096.15	0	4.8001e-100	5.17936e-236	0	1.46994e-98	1.24472e-234
LOC107132782	0.319949	708.525	-341.262	3.24392	-1.06584	-0.85868	-0.0755117	-0.189201	0.218352	0.184612	0.247611	-0.107743	21196.4	457.27	1676.37	0	5.06995e-100	0	0	1.54969e-98	0
VAMP2	0.453873	994.272	-484.136	4.38865	-0.91671	-1.09562	0.0970109	-0.284356	0.218292	0.0538029	0.331155	0.511377	7782.37	456.925	2124.86	0	6.02476e-100	0	0	1.83811e-98	0
FA2H	0.302822	811.035	-392.517	3.49982	-0.712796	-0.736384	0.0585343	0.232675	-0.100495	-0.0527469	-0.148993	-0.640429	8235.08	444.514	3216.4	0	2.98485e-97	0	0	9.08966e-96	0
CA11	0.1539	847.713	-410.857	3.9411	-0.695628	-0.788783	-0.190367	-0.19055	-0.0360538	-0.0270479	-0.0519717	0.215552	7017.67	440.369	316.926	0	2.3723e-96	2.41622e-67	0	7.21091e-95	4.05935e-66
LOC100126043	0.235157	951.282	-462.641	4.57169	-0.819095	-0.841673	-0.243595	-0.043707	0.0530603	0.00920037	0.193424	-0.18942	9957.56	439.935	548.954	0	2.94601e-96	1.72245e-117	0	8.93823e-95	3.26848e-116
LOC112442688	0.164946	733.338	-353.669	3.31245	-0.790319	-0.851067	-0.144399	-0.0912269	0.286571	0.0601458	-0.0345299	0.0351016	18338.3	437.679	1323.97	0	9.10429e-96	2.11226e-285	0	2.75715e-94	5.48586e-284
SH2D5	0.214676	845.878	-409.939	3.84443	-0.710195	-0.909092	0.0791063	0.190966	-0.0422711	-0.0305793	-0.192533	-0.140299	13327.2	436.749	600.979	0	1.449e-95	9.51485e-129	0	4.38008e-94	1.84606e-127
KIAA1614	0.47257	707.071	-340.536	2.66853	-0.707332	-0.689197	0.296522	0.175469	0.0497904	-0.188762	0.222319	-0.111832	3652.09	426.708	356.47	0	2.19579e-93	7.03098e-76	0	6.6253e-92	1.21353e-74
SVOPL	0.290357	915.589	-444.794	4.2585	-0.632413	-1.08801	-0.0867478	-0.213057	0.0963242	0.261354	-0.109967	0.258068	12739.7	425.112	1242.67	0	4.87703e-93	8.9338e-268	0	1.46884e-91	2.24907e-266
IL1A	0.271364	859.616	-416.808	4.0106	-0.623114	-0.848445	-0.169744	-0.127496	-0.201476	-0.263519	0.104472	-0.0547091	14025.5	424.27	1158.3	0	7.43046e-93	1.74312e-249	0	2.23376e-91	4.27678e-248
LOC112448767	0.219001	895.909	-434.954	4.15865	-0.988824	-1.07865	0.137896	-0.207063	0.108412	0.296143	0.743249	0.607575	14478.6	422.123	6770.75	0	2.17365e-92	0	0	6.52254e-91	0
TWIST2	0.109232	835.204	-404.602	3.98386	-1.01735	-0.937959	0.0128485	-0.171392	0.296056	0.146496	0.409368	-0.0993632	13191.6	421.283	1951.15	0	3.30767e-92	0	0	9.90732e-91	0
GJA9	0.190364	810.267	-392.134	3.62834	-0.77282	-0.836806	-0.0847515	0.149622	0.185436	0.234871	0.0587304	0.153915	14680.4	420.251	932.497	0	5.54155e-92	1.51458e-200	0	1.65681e-90	3.45762e-199
RNASE10	0.185944	992	-483	4.63237	-0.779249	-0.83099	0.232711	-0.0888187	0.0325462	0.00791878	0.0090041	0.0270628	8438.82	419.343	12.133	0	8.72835e-92	0.0163894	0	2.60486e-90	0.0860298
B3GNT6	0.189039	790.43	-382.215	3.66846	-0.815276	-0.954292	-0.166175	0.104386	0.0889728	0.348854	0.206358	-0.11402	18127.6	418.651	2306.94	0	1.23341e-91	0	0	3.67427e-90	0
KLHL29	0.271424	693.581	-333.79	2.99505	-0.848086	-0.736488	0.140262	-0.0983145	0.0295986	-0.128973	0.12414	0.426789	17772.9	416.732	3482.38	0	3.21901e-91	0	0	9.57188e-90	0
LOC112449444	0.589371	639.263	-306.631	2.41601	-0.457879	-0.859951	-0.013278	0.34007	-0.85208	0.00681581	-0.281828	-0.0195004	3388.91	416.564	2867.14	0	3.50125e-91	0	0	1.03923e-89	0
LY6L	0.411533	774.341	-374.171	3.24467	-0.564887	-0.550648	0.262366	0.326771	-0.623944	-0.524598	-0.80405	-0.331085	1657.66	414.549	3932.93	0	9.58898e-91	0	0	2.84104e-89	0
SLC4A3	0.313948	876.936	-425.468	3.83125	-0.576377	-0.738937	0.0260655	-0.259617	-0.051444	-0.378892	0.31146	0.112463	5727.55	412.024	1638.26	0	3.3886e-90	0	0	1.00217e-88	0
SLC12A8	0.165303	847.791	-410.895	3.90682	-0.777468	-0.839039	-0.181664	-0.113843	0.060107	0.114657	0.364891	0.138588	11566.3	408.238	1447.58	0	2.25065e-89	3.32183956961765E-312	0	6.64426e-88	8.96787412758284E-311
MPZL2	0.132506	793.68	-383.84	3.57495	-0.669736	-0.921711	-0.191657	0.269032	0.270488	0.312341	-0.275851	-0.113313	3795.92	402.397	1005.37	0	4.17444e-88	2.44562e-216	0	1.23015e-86	5.66183e-215
LOC112448908	0.153215	758.742	-366.371	3.55296	-0.731873	-0.961511	-0.208706	-0.0192365	0.213379	0.172222	-0.132988	0.257274	19550.9	400.489	1716.85	0	1.08355e-87	0	0	3.18735e-86	0
LOC112446423	0.261298	683.722	-328.861	2.93425	-0.759792	-0.953082	0.0191999	-0.122562	0.130745	-0.216304	0.33276	0.321846	23057.5	399.72	6381.25	0	1.59175e-87	0	0	4.67389e-86	0
CFTR	1.07438	638.278	-306.139	2.55652	-1.41118	-1.00889	0.178888	-0.157318	0.585402	-0.300782	0.659179	-0.3915	21331.2	391.081	8792.15	0	1.19641e-85	0	0	3.50677e-84	0
EML6	0.381999	800.804	-387.402	3.6048	-0.852673	-1.00578	-0.170821	-0.0549786	-0.0947613	-0.00877636	0.23201	-0.114279	21565.7	388.999	879.882	0	3.38864e-85	3.80485e-189	0	9.91465e-84	8.52016e-188
LOC112447032	0.179863	777.914	-375.957	3.67625	-0.812158	-0.950948	-0.165594	-0.00636989	0.0910394	0.217845	0.140751	0.243414	21759.5	387.253	1827.29	0	8.1126e-85	0	0	2.3694e-83	0
ST8SIA5	0.428053	635.713	-304.857	2.62309	-0.507	-0.560477	-0.0388474	-0.164725	-0.635448	-0.0831544	-0.482362	-0.354152	7664.73	387.063	10298.5	0	8.91784e-85	0	0	2.59995e-83	0
AJUBA	0.120685	766.237	-370.118	3.39465	-0.671639	-0.735353	-0.176563	-0.169538	-0.128619	0.168871	0.185423	0.037829	6283.47	386.342	552.433	0	1.27887e-84	3.04506e-118	0	3.72188e-83	5.79832e-117
LOC112448037	0.209336	744.184	-359.092	3.35755	-0.70373	-1.05412	0.143484	-0.089364	-0.0934954	0.199107	0.187299	0.335664	22967.9	385.883	2503.17	0	1.60893e-84	0	0	4.67415e-83	0
ZBTB20	0.212289	823.339	-398.669	3.59596	-0.554031	-0.813867	0.00907737	0.175338	-0.0896453	0.0427523	-0.292413	-0.0100872	12843.9	385.378	1287.62	0	2.07075e-84	1.61149e-277	0	6.00517e-83	4.13297e-276
LOC112443480	0.289438	716.458	-345.229	3.46245	-0.900809	-1.26712	-0.281357	0.0383222	0.503393	0.511581	-0.362764	0.0879933	36451.6	384.722	9371.08	0	2.87589e-84	0	0	8.32538e-83	0
LOC112443337	0.196261	710.986	-342.493	3.14146	-0.692193	-0.721566	-0.0227074	0.150664	0.0564802	-0.0927135	-0.0160398	-0.106578	17377.5	382.653	349.264	0	8.09006e-84	2.52888e-74	0	2.33786e-82	4.33741e-73
PRSS23	0.289876	987.027	-480.513	4.59897	-0.780674	-0.902605	-0.15135	-0.343551	0.123009	0.0193952	0.142676	-0.137001	4166.27	382.559	157.486	0	8.48103e-84	5.05847e-33	0	2.44653e-82	7.8478e-32
LOC104972290	0.263451	655.7	-314.85	2.73774	-0.765395	-0.976714	0.0578636	0.128563	-0.0992653	0.222485	-0.0653523	0.338038	29726.9	382.522	3050.21	0	8.6367e-84	0	0	2.48707e-82	0
VWA5A	0.265797	940.502	-457.251	4.34323	-0.75949	-0.867352	-0.176473	-0.488708	0.0808697	-0.112674	0.426936	0.477471	3444.23	379.121	1116.09	0	4.72953e-83	2.46235e-240	0	1.35955e-81	5.98771e-239
ELMOD2	0.306187	1492.24	-733.122	6.98387	-0.775195	-0.807603	-0.344227	-0.308571	0.0805362	0.106705	0.28894	-0.123658	1784.97	377.61	212.668	0	1.00676e-82	7.08535e-45	0	2.88897e-81	1.13241e-43
SMAD1	0.32214	847.772	-410.886	3.87563	-0.96762	-1.10613	-0.219395	0.0149587	0.397249	0.265283	0.620137	0.309487	18333.6	376.948	5812.47	0	1.4022e-82	0	0	4.0167e-81	0
C6H4orf50	0.175272	1026.83	-500.414	4.89239	-0.77218	-0.847971	-0.192758	-0.190991	-0.0481608	0.155862	0.245807	0.106284	6789.18	376.612	462.039	0	1.65821e-82	1.08395e-98	0	4.74178e-81	1.99238e-97
LOC112449531	0.204094	742.072	-358.036	3.45957	-0.894944	-0.773017	0.122847	-0.0169963	-0.0434337	-0.0783052	0.111308	-0.0182534	17580.3	376.099	257.707	0	2.14373e-82	1.42233e-54	0	6.11951e-81	2.32069e-53
GPRC5B	0.346687	711.805	-342.902	2.76164	-0.467674	-0.482274	0.348652	0.469989	-0.344146	-0.578199	-0.650056	-0.862328	558.559	374.263	1892.49	5.13373e-122	5.36709e-82	0	7.68842e-121	1.52943e-80	0
LOC107132877	0.129006	697.284	-335.642	3.05078	-0.701805	-0.758268	0.0648562	0.101526	-0.0943847	-0.162353	-0.0246851	0.116666	20686.3	374.003	1248.37	0	6.11479e-82	5.20105e-269	0	1.73948e-80	1.31744e-267
LOC100296778	0.601675	963.341	-468.671	4.41845	-0.917691	-1.30201	0.114789	-0.210191	0.422095	0.138885	-0.0677867	0.816082	9065.52	373.479	3121.1	0	7.9434e-82	0	0	2.25576e-80	0
LOC112442696	0.181022	914.103	-444.051	4.28014	-0.764308	-0.908041	-0.056917	-0.203077	0.155481	-0.0107435	0.33731	0.372787	11753.2	371.6	2292.31	0	2.03252e-81	0	0	5.76196e-80	0
LOC112444383	0.106523	742.407	-358.203	3.50339	-0.652784	-0.918333	-0.0596828	-0.145217	0.114624	-0.130563	0.0594565	0.152453	14210	371.516	854.287	0	2.12028e-81	1.33532e-183	0	6.0004e-80	2.95389e-182
LOC112446004	0.0906822	847.727	-410.863	3.95416	-1.06881	-0.791247	0.0982627	-0.137505	0.170779	-0.0498835	0.522456	-0.204416	22731.8	369.304	3861.49	0	6.40845e-81	0	0	1.81047e-79	0
LOC112442792	0.131184	639.327	-306.664	2.86734	-0.832553	-0.900176	-0.0838701	-0.0402637	-0.0464753	0.197661	0.193865	0.167357	32474.8	369.208	2237.83	0	6.72328e-81	0	0	1.89615e-79	0
LOC104969589	0.396449	815.396	-394.698	3.79657	-1.13674	-1.23922	0.0562097	-0.221327	0.304423	-0.0185803	0.883141	0.469118	20527.9	368.8	8431.16	0	8.24393e-81	0	0	2.32103e-79	0
LOC112449175	0.117686	682.181	-328.09	3.0816	-0.700854	-0.753684	-0.0970365	0.11525	-0.038905	0.0364715	-0.168511	-0.150984	16074	368.141	780.687	0	1.14623e-80	1.17113e-167	0	3.2216e-79	2.49002e-166
ASPRV1	0.280544	934.895	-454.448	4.29622	-0.710071	-0.893035	-0.213467	-0.109865	0.0928507	0.278293	0.0961848	-0.0956362	8314.32	365.272	665.957	0	4.81096e-80	8.1858e-143	0	1.34987e-78	1.65267e-141
FST	0.428841	898.862	-436.431	4.04258	-0.905487	-0.723343	-0.139889	-0.236669	0.150014	0.0031865	0.190465	-0.354731	6486.03	363.264	859.164	0	1.31299e-79	1.17189e-184	0	3.67771e-78	2.60289e-183
LOC100847453	0.160762	919.032	-446.516	4.35785	-1.03496	-1.02775	-0.319897	-0.239604	0.576258	0.342264	0.620441	0.427488	4265.37	360.754	1049.41	0	4.60597e-79	6.99523e-226	0	1.28795e-77	1.65208e-224
ZNF784	0.218308	1260.94	-617.471	5.71031	-0.664127	-0.890677	0.190934	0.188873	-0.155538	-0.0225952	0.0775458	0.130104	6132.01	358.961	229.336	0	1.12875e-78	1.83456e-48	0	3.15091e-77	2.96383e-47
UNC5A	0.296489	845.106	-409.553	3.49757	-0.528787	-0.560731	0.0508685	0.450688	-0.0834648	-0.202541	-0.531856	-0.0598239	1123.56	358.781	603.412	1.05389e-244	1.2353e-78	2.83013e-129	1.64279e-243	3.44247e-77	5.51052e-128
PRG3	1.83674	1168.04	-571.018	5.11606	-0.649862	-1.27264	0.0925017	-0.724022	-0.198938	0.16326	-0.459257	2.62142	1335.06	357.665	4588.25	1.24362e-290	2.15788e-78	0	1.97035e-289	6.00331e-77	0
LOC112446745	0.64377	775.766	-374.883	3.23382	-0.577532	-0.787678	0.169033	0.145235	-0.282446	-1.0014	0.165962	0.152888	5566.69	356.301	6599.61	0	4.26694e-78	0	0	1.18507e-76	0
LOC101905725	0.178174	637.455	-305.727	2.71585	-0.588144	-0.855945	0.00500607	0.209271	-0.158496	0.115452	-0.173682	-0.186536	8990.4	355.078	603.271	0	7.86785e-78	3.03585e-129	0	2.18147e-76	5.90409e-128
BRICD5	0.185511	775.145	-374.573	3.40207	-0.574596	-0.757431	0.0183747	-0.174127	0.0373298	-0.0420523	-0.0528324	-0.02769	12401.1	354.416	92.0671	0	1.09524e-77	4.78952e-19	0	3.03157e-76	7.19919e-18
KNDC1	0.309036	878.704	-426.352	4.11489	-0.869751	-1.00386	0.12332	-0.249142	0.220378	0.102765	0.317792	0.230155	7978.97	353.795	1190.38	0	1.49443e-77	1.93554e-256	0	4.12955e-76	4.79185e-255
LOC101905905	0.136955	712.859	-343.429	3.07257	-0.881647	-0.794575	0.101876	0.011584	0.111242	0.025562	0.319606	-0.0452977	37945.2	351.171	3159.59	0	5.54766e-77	0	0	1.53041e-75	0
TMEM169	0.163158	899.586	-436.793	4.17772	-0.797993	-0.697747	-0.150503	-0.209198	0.0561113	-0.0802072	0.30246	-0.193779	5657.96	346.734	726.07	0	5.10217e-76	7.88844e-156	0	1.40515e-74	1.62869e-154
BRSK2	0.252938	1010.62	-492.31	4.62465	-0.863561	-1.00986	0.231571	-0.0314465	0.183168	0.281633	0.285004	0.223705	10923.4	345.012	1215.34	0	1.20651e-75	7.53043e-262	0	3.3172e-74	1.88135e-260
LOC507756	0.898152	1119.73	-546.866	4.51145	-0.606858	-0.416492	-0.0264415	0.314094	-0.123744	-0.229934	-0.183569	-0.305912	1751.81	338.06	613.936	0	3.901e-74	1.49305e-131	0	1.07075e-72	2.91748e-130
PTGDS	2.50001	509.521	-241.761	-0.125758	2.33194	2.24218	-0.214019	1.63437	-0.55017	0.152707	-2.87207	-2.10533	1336.36	337.99	1776.49	6.50214e-291	4.03985e-74	0	1.03117e-289	1.10701e-72	0
LOC112442810	0.164617	785.803	-379.902	3.67512	-0.771179	-0.905236	-0.000203944	0.119752	0.051863	0.139751	-0.202733	0.179308	16732.8	336.88	1092.43	0	7.0362e-74	3.31519e-235	0	1.92487e-72	7.95549e-234
ZNF503	0.345583	867.724	-420.862	4.07014	-1.05924	-1.18092	-0.259729	0.00850919	0.363841	0.72672	0.195376	-0.181519	13129	336.063	3884	0	1.05866e-73	0	0	2.89132e-72	0
LOC101903248	0.212878	906.296	-440.148	4.01976	-0.388834	-0.849125	0.140735	0.233386	-0.374784	-0.0389535	-0.340716	0.032637	6647.03	335.239	1942.79	0	1.59877e-73	0	0	4.35918e-72	0
TTC21A	0.162338	950.259	-462.13	4.51552	-0.751703	-0.882552	-0.235398	-0.0102075	0.111074	0.355717	0.0357501	0.00547764	8286.95	334.936	853.094	0	1.8606e-73	2.42073e-183	0	5.06465e-72	5.34057e-182
PTCH2	0.156671	731.119	-352.559	3.43729	-0.801677	-1.13112	-0.0829668	-0.107166	0.0849274	0.46259	-0.0739352	0.277491	29742.1	334.405	4481.22	0	2.42647e-73	0	0	6.59406e-72	0
COL17A1	0.158684	984.972	-479.486	4.65526	-0.798557	-0.882515	-0.362182	0.0699819	0.144372	0.303147	0.0315047	-0.19983	3469.45	332.756	366.42	0	5.53298e-73	4.99035e-78	0	1.50113e-71	8.65873e-77
TOR1AIP1	0.139248	766.193	-370.096	3.47423	-0.628199	-1.0643	-0.104496	0.149987	-0.022248	0.292058	0.0420653	-0.106979	14457.8	328.083	930.466	0	5.72426e-72	4.17297e-200	0	1.55046e-70	9.51321e-199
LOC101903615	0.278521	729.311	-351.655	3.23128	-0.745172	-0.820863	0.00936455	0.204296	0.150257	0.0159782	-0.0827206	-8.97075e-05	16919.4	327.295	227.002	0	8.48646e-72	5.83338e-48	0	2.29484e-70	9.39637e-47
LOC112449560	0.184881	891.004	-432.502	4.09898	-0.632754	-0.809172	0.190414	-0.112429	-0.111126	-0.110443	0.0075938	0.255836	6140.36	324.496	768.047	0	3.44099e-71	6.39884e-165	0	9.28953e-70	1.35349e-163
LOC112441774	0.155292	877.28	-425.64	4.12571	-0.994247	-0.750429	-0.299272	0.10064	0.372292	0.240612	0.0942695	-0.363377	5923.29	322.037	1245.9	0	1.17622e-70	1.78743e-268	0	3.17019e-69	4.51366e-267
LOC616199	0.0857412	915.226	-444.613	4.39896	-1.00276	-0.925644	-0.119283	-0.192269	0.314419	0.277523	0.342646	-0.239891	11468.4	319.029	2171.38	0	5.29415e-70	0	0	1.42456e-68	0
TMEM8B	0.153336	762.149	-368.075	3.46634	-0.738771	-0.885487	-0.0380719	0.104145	0.147385	0.0264263	-0.0607858	0.0388014	18200.8	316.872	312.443	0	1.55618e-69	2.24062e-66	0	4.18055e-68	3.74898e-65
FUOM	0.544597	1309.1	-641.552	5.84909	-0.702424	-0.685769	-0.222046	0.327968	-0.421862	-0.0775661	-0.29919	-0.541843	1478.3	316.239	1377.2	9.78249978765668E-322	2.13552e-69	6.05893e-297	1.57261095071269E-320	5.72753e-68	1.59633e-295
LOC112446127	0.365668	757.424	-365.712	3.28034	-0.835375	-1.06507	-0.134637	-0.181922	0.512619	0.405459	0.194164	0.416285	11525.4	315.54	3902.68	0	3.02885e-69	0	0	8.11021e-68	0
LOC101905611	0.219551	764.555	-369.277	3.44064	-0.796579	-0.833732	0.125948	-0.0205026	0.172688	0.0264533	0.0239869	-0.0677724	12669	315.488	394.805	0	3.10903e-69	3.6881e-84	0	8.31135e-68	6.52332e-83
ADAMTS14	0.158568	972.918	-473.459	4.50725	-0.813204	-0.889243	0.00724249	0.255358	0.0991529	0.449656	-0.178085	-0.123987	7547.26	313.936	1443.69	0	6.75619e-69	2.32313638047436E-311	0	1.80319e-67	6.26140567308805E-310
TEAD1	0.225566	714.393	-344.197	3.34533	-0.971078	-1.04191	-0.0871579	-0.141735	0.277627	0.0750232	0.318548	-0.0733295	31067.6	313.006	2063.67	0	1.07533e-68	0	0	2.86533e-67	0
SPIN2	0.122775	948.302	-461.151	4.33659	-0.712168	-0.848812	0.215675	0.0233289	-0.0620564	0.0971004	0.13417	0.17574	8123.69	310.257	395.423	0	4.25096e-68	2.71105e-84	0	1.13088e-66	4.80035e-83
FKBP7	0.101068	870.192	-422.096	4.10691	-0.780904	-0.979764	-0.168436	-0.140471	0.266982	0.241546	0.35642	-0.0167156	7383.47	308.132	1575.83	0	1.23004e-67	0	0	3.26696e-66	0
LOC104975001	0.203664	638.908	-306.454	2.81063	-0.975048	-0.93372	-0.104133	-0.125363	0.2805	0.255395	0.170446	0.0641965	16189.5	307.836	2086.59	0	1.42653e-67	0	0	3.78274e-66	0
LOC615948	0.1634	997.81	-485.905	4.92822	-1.01213	-0.99429	-0.173566	-0.156601	0.326195	0.162826	0.302557	-0.117664	7029.3	306.093	1076.03	0	3.41062e-67	1.18614e-231	0	9.02933e-66	2.82984e-230
DMPK	0.613162	663.85	-318.925	2.55598	-0.709165	-0.542799	0.0388977	0.210173	0.11061	-0.532624	-0.525858	-0.615473	4575.95	302.692	5135.14	0	1.86782e-66	0	0	4.93695e-65	0
LOC112449345	0.182272	864.341	-419.171	3.91802	-0.511237	-1.09309	0.0359404	0.206171	-0.0588489	0.108799	-0.0253967	-0.00668484	11612.3	302.123	124.659	0	2.4818e-66	5.39787e-26	0	6.54924e-65	8.2727e-25
MMEL1	0.15636	942.51	-458.255	4.45663	-0.786247	-0.928111	-0.146897	-0.132559	0.0597625	0.354385	0.0736053	0.138711	11418.1	301.822	1194.87	0	2.88579e-66	2.05946e-257	0	7.60311e-65	5.10633e-256
LOC107132532	0.256807	877.08	-425.54	4.07705	-0.775302	-0.823714	-0.13046	0.125283	0.117496	-0.230999	0.219655	-0.369569	11728.3	300.637	2293.21	0	5.21919e-66	0	0	1.37288e-64	0
LOC112442436	0.138284	627.921	-300.961	2.76546	-0.545756	-0.763148	-0.0519793	0.104548	-0.0890897	-0.148365	-0.172344	0.0386262	22090.7	300.457	1562.08	0	5.70843e-66	0	0	1.49917e-64	0
RMND1	0.348402	687.415	-330.707	2.92824	-0.745879	-0.79076	0.0844873	0.19583	-0.245509	-0.14146	-0.534465	-0.429583	7913.74	300.299	3759.27	0	6.17795e-66	0	0	1.61989e-64	0
KCNS1	0.272479	848.758	-411.379	3.91734	-0.846468	-0.862276	-0.0719582	-0.164393	0.0411429	-5.56714e-06	0.370825	0.387733	11693.5	297.183	2306.37	0	2.93489e-65	0	0	7.68313e-64	0
AGBL2	0.109705	914.985	-444.492	4.37398	-0.805311	-0.860476	-0.183799	-0.0245693	0.189869	0.284724	-0.0141642	-0.223726	8051.71	295.69	1358.22	0	6.18915e-65	7.92082e-293	0	1.61766e-63	2.07026e-291
LOC112444524	0.187405	826.883	-400.442	3.78055	-0.886454	-0.828006	-0.0186452	0.166426	0.252226	0.0962605	0.119487	0.0701463	15624.5	293.721	927.346	0	1.65671e-64	1.9794e-199	0	4.32324e-63	4.49998e-198
HSD17B1	0.236911	841.044	-407.522	3.78782	-0.62742	-0.804057	0.17866	0.0984068	-0.112721	-0.199011	-0.0191525	-0.0369413	7726.14	292.171	383.343	0	3.59697e-64	1.10413e-81	0	9.37154e-63	1.94038e-80
CACHD1	0.323645	1020.89	-497.443	4.55721	-0.806234	-0.930793	0.234698	0.0913875	0.0301626	0.0583785	0.528374	0.130554	7442.14	291.278	1630.63	0	5.62165e-64	0	0	1.46234e-62	0
LOC100848642	0.346476	947.703	-460.852	4.27953	-0.807837	-0.841877	-0.302789	-0.259258	0.28501	0.152815	0.267443	-0.278857	2044.66	290.429	402.532	0	8.59236e-64	7.89142e-86	0	2.23157e-62	1.40336e-84
LOC101907998	0.120519	920.076	-447.038	4.42726	-0.994321	-0.956185	-0.395506	-0.0531187	0.471312	0.371039	0.340293	-0.220791	3221.2	290.291	985.539	0	9.20677e-64	4.85762e-212	0	2.38736e-62	1.11827e-210
LOC112446777	0.221498	731.58	-352.79	3.36108	-0.754739	-1.00285	-0.0295628	-0.0838886	0.0249058	0.273027	0.242348	0.302258	21097.6	289.638	2953.43	0	1.27595e-63	0	0	3.30338e-62	0
LOC101904270	0.133305	936.461	-455.231	4.44397	-0.951865	-0.956581	-0.329784	-0.00332369	0.466769	0.324382	0.13679	0.13956	4062.84	284.412	624.704	0	1.74074e-62	6.97216e-134	0	4.4996e-61	1.37055e-132
LOC783776	0.0888284	783.484	-378.742	3.49631	-0.827675	-0.6694	0.148058	0.0596548	0.0351952	-0.296766	0.0733741	-0.0557228	9997.18	281.676	970.082	0	6.83775e-62	1.08647e-208	0	1.7647e-60	2.49767e-207
LOC100848171	0.853853	738.842	-356.421	3.17742	-0.918166	-0.963982	0.221039	0.100397	-0.0999577	-0.0160996	-0.0401522	0.386105	12756.7	280.692	1546.82	0	1.11835e-61	0	0	2.88172e-60	0
LOC101904352	0.175087	870.143	-422.071	4.08751	-0.815675	-0.854856	0.122688	0.157462	-0.0197837	0.15626	-0.142294	-0.189364	7857.98	278.283	498.117	0	3.72932e-61	1.71084e-106	0	9.59452e-60	3.19474e-105
LOC112448849	0.197249	869.026	-421.513	4.27632	-0.900445	-1.10578	-0.0425592	-0.179819	0.163284	0.327835	0.337263	0.0958658	16676.5	277.692	2104.03	0	5.01135e-61	0	0	1.28726e-59	0
LOC104975232	0.363118	811.805	-392.903	3.65835	-1.01016	-1.45295	0.0148509	-0.157296	0.378065	0.708959	0.752543	0.654644	33180.8	276.233	14740.8	0	1.03939e-60	0	0	2.66571e-59	0
LOC112449505	0.20896	786.18	-380.09	3.45914	-0.585493	-0.986237	0.0136096	0.193451	-0.0876228	0.196194	-0.00142268	-0.0412038	7686.42	275.166	354.925	0	1.77191e-60	1.51526e-75	0	4.53731e-59	2.60707e-74
ARL13A	0.312463	697.124	-335.562	2.89629	-0.720184	-0.782159	-0.170615	0.436001	-0.102875	0.264799	-0.471563	-0.273123	1538.02	271.796	447.71	0	9.55568e-60	1.35784e-95	0	2.4431e-58	2.47365e-94
OSCAR	0.828991	1183.86	-578.931	5.28228	-0.705223	-1.21804	-0.253813	-0.330813	0.213873	0.571158	-0.233021	0.550596	2643.77	266.775	662.23	0	1.17625e-58	5.24526e-142	0	3.00263e-57	1.0538e-140
SLC6A3	0.715425	688.044	-331.022	2.45396	-0.310263	-0.776079	0.157974	-0.316396	-0.178977	0.139415	0.308211	0.129852	1573.35	266.57	45.9105	0	1.30326e-58	2.57077e-09	0	3.32169e-57	3.7575e-08
LOC784521	0.0848392	865.779	-419.889	3.95242	-1.00662	-0.799167	-0.125458	-0.192828	0.224479	0.218265	0.498792	-0.150254	14365.6	266.126	2631.25	0	1.62767e-58	0	0	4.14211e-57	0
LOC112445401	0.277889	787.334	-380.667	3.3063	-0.822369	-0.655864	0.0633049	-0.365954	0.132918	-0.211872	0.631696	-0.0238534	970.34	265.777	6.10976	1.96526e-211	1.93746e-58	0.1911	3.04318e-210	4.92283e-57	0.455587
LOC508441	1.34461	1057.51	-515.753	4.27749	-0.822154	-0.400109	-0.29004	0.325952	-0.0205833	0.369102	-0.274451	0.172465	1187.64	265.756	348.81	1.27813e-258	1.95831e-58	3.16856e-74	2.00183e-257	4.96812e-57	5.42889e-73
KIAA0825	0.100259	879.373	-426.686	4.07856	-0.776219	-0.817076	-0.10678	-0.199597	0.104297	0.122228	0.317649	-0.232001	6563.78	264.153	1034.96	0	4.36466e-58	9.47173e-223	0	1.10558e-56	2.22416e-221
LOC107131825	0.196134	645.935	-309.968	2.80873	-0.692613	-0.90199	-0.248934	-0.11645	0.138137	0.309726	0.320871	-0.00501005	21961.9	263.756	4111.8	0	5.32205e-58	0	0	1.34601e-56	0
LOC100337152	0.0628232	728.371	-351.185	3.36801	-0.913208	-0.739373	-0.0745732	0.0930042	0.146555	0.267385	0.0669199	-0.518807	20211.7	263.559	7107.48	0	5.87303e-58	0	0	1.48308e-56	0
LOC112449456	0.117845	622.936	-298.468	2.86078	-0.654365	-0.927455	-0.125384	0.0493548	0.067682	0.18605	-0.373183	0.032915	18377.6	263.31	2666.28	0	6.6516e-58	0	0	1.6771e-56	0
AVPI1	0.118757	924.098	-449.049	4.27365	-0.885271	-0.790155	-0.123709	-0.237932	0.24023	0.0949055	0.373855	0.0981156	4088.23	262.946	624.048	0	7.97827e-58	9.66542e-134	0	2.00852e-56	1.8977e-132
LOC786733	0.164515	740.732	-357.366	3.31916	-0.799593	-0.721018	0.166821	0.111676	0.0631172	-0.0887904	0.054579	-0.283463	6189.38	262.819	513.601	0	8.50211e-58	7.66047e-110	0	2.13712e-56	1.43702e-108
ARL4D	0.221175	850.637	-412.319	3.93111	-0.781981	-0.866623	0.0557063	-0.171985	0.0649982	0.0428051	0.091972	0.192116	11167.4	262.066	468.931	0	1.23896e-57	3.50674e-100	0	3.10953e-56	6.46737e-99
LOC112449172	0.129407	769.699	-371.849	3.70655	-0.800448	-0.895951	-0.133154	-0.0403962	0.173653	0.155774	-0.00439708	0.0521117	19918.9	262.002	783.764	0	1.27908e-57	2.52369e-168	0	3.20532e-56	5.37971e-167
ADGRA1	0.258877	887.429	-430.715	4.06191	-0.831841	-0.757877	0.311716	0.0512762	-0.00864094	-0.230841	0.0996695	-0.476264	3220.67	259.948	762.04	0	3.57297e-57	1.28028e-163	0	8.94004e-56	2.7011e-162
TMEM121B	0.223887	847.443	-410.721	3.9594	-1.00041	-1.00296	-0.155192	-0.158632	0.402272	0.447906	0.214762	0.212206	11640.6	259.818	2111.92	0	3.8129e-57	0	0	9.52586e-56	0
LOC788342	0.146112	854.73	-414.365	3.83401	-0.931896	-0.821914	-0.231826	-0.20358	0.217389	0.0933458	0.465427	0.0288331	10451.6	259.749	1947.93	0	3.94664e-57	0	0	9.84501e-56	0
FAM184A	0.439046	1037.29	-505.644	4.47625	-0.73771	-0.807579	0.216321	0.285831	-0.148989	-0.0544713	-0.0488235	-0.123258	2043.54	259.385	76.5028	0	4.73362e-57	9.58253e-16	0	1.17902e-55	1.426e-14
TSSK1B	0.131212	861.287	-417.644	4.05824	-0.868606	-0.842912	-0.0109285	-0.162458	0.141663	0.010402	0.177198	0.0477551	14203.2	258.659	522.387	0	6.80788e-57	9.63253e-112	0	1.6931e-55	1.81734e-110
LOC101904955	0.178005	678.156	-326.078	2.81355	-0.801982	-0.820986	-0.177556	0.390673	0.356228	0.249804	-0.104664	-0.226854	1824.56	258.529	339.633	0	7.26379e-57	3.03447e-72	0	1.80375e-55	5.17215e-71
FBXL16	0.323693	1015.17	-494.584	4.46401	-0.687355	-0.708899	-0.139076	0.249354	-0.0779161	-0.0462969	-0.192967	-0.44616	3222.82	257.819	735.253	0	1.0359e-56	8.09948e-158	0	2.56848e-55	1.68072e-156
ADGRA2	0.16157	906.686	-440.343	4.20371	-0.676463	-0.80853	0.173333	-0.125947	-0.157966	-0.142637	-0.0740001	-0.0278129	6070.91	254.402	296.245	0	5.71803e-56	6.99374e-63	0	1.41562e-54	1.1619e-61
LOC112449070	0.424591	1019.96	-496.98	4.5298	-0.63674	-0.806739	-0.29665	0.144632	-0.0650855	0.19765	-0.258707	-0.315692	2362.11	253.648	378.508	0	8.33778e-56	1.22272e-80	0	2.06109e-54	2.13963e-79
INTU	0.144016	901.323	-437.661	4.12588	-0.860704	-0.778493	-0.20803	-0.110504	0.166756	0.153002	0.348798	0.0182388	6153.97	253.46	742.019	0	9.15811e-56	2.77418e-159	0	2.26047e-54	5.7786e-158
LOC112448544	0.336175	655.414	-314.707	2.77629	-0.946376	-0.950077	-0.060654	-0.150282	0.40401	0.211241	0.318274	-0.26692	18271.3	253.145	4131.58	0	1.0722e-55	0	0	2.64249e-54	0
GPM6B	0.189374	939.346	-456.673	4.36532	-0.809151	-0.589129	-0.236114	-0.111595	0.0297796	-0.106485	0.131742	-0.117241	3768.43	251.413	161.174	0	2.54925e-55	8.18774e-34	0	6.27337e-54	1.27508e-32
LOC101904564	0.171246	724.519	-349.259	3.18654	-0.658389	-0.834709	-0.214612	0.320969	-0.0598779	0.257245	-0.432084	-0.089199	1464.04	250.852	414.792	1.22244686487916E-318	3.37471e-55	1.77021e-88	1.95949646567336E-317	8.2923e-54	3.16863e-87
GPC1	0.163266	967.704	-470.852	4.67709	-0.840079	-1.08033	-0.0844072	-0.229823	0.356732	0.112349	0.24016	0.316751	8002.22	247.075	1427.46	0	2.23069e-54	7.68075e-308	0	5.47303e-53	2.05329e-306
LOC101905708	0.134126	818.266	-396.133	3.96758	-0.862207	-0.859841	0.0310583	-0.150715	0.0199121	-0.00495504	0.238787	-0.202805	15307.3	244.395	1009.82	0	8.51812e-54	2.65623e-217	0	2.08681e-52	6.16681e-216
LOC112444563	0.159607	733.147	-353.574	3.337	-0.851053	-0.972849	-0.265087	-0.0676303	0.384857	0.248869	0.18817	0.29114	4472.35	243.377	992.91	0	1.41722e-53	1.22765e-213	0	3.4668e-52	2.83016e-212
LOC112447843	0.186776	838.394	-406.197	3.81172	-0.646369	-0.86574	-0.168941	-0.118972	-0.0463559	0.0100298	0.087476	0.118768	5981.49	240.383	130.174	0	6.33224e-53	3.57483e-27	0	1.54669e-51	5.48898e-26
LOC112449558	0.223959	683.794	-328.897	3.07204	-0.792177	-1.09845	0.0463573	-0.126258	0.145254	0.184096	-0.246204	0.795817	20289.3	238.783	7913.3	0	1.40905e-52	0	0	3.43656e-51	0
LOC104968768	0.21322	751.438	-362.719	3.53617	-0.760726	-0.73595	-0.077085	0.0854726	-0.046308	0.0316352	-0.17214	-0.183314	12108.8	238.773	1009.01	0	1.41602e-52	3.98882e-217	0	3.44845e-51	9.24754e-216
MRVI1	0.295501	865.164	-419.582	3.83704	-0.797396	-1.10803	-0.203917	0.332174	0.508508	0.305107	-0.0783242	-0.0689264	2989.39	235.528	572.635	0	7.17292e-52	1.29524e-122	0	1.74424e-50	2.49531e-121
LOC112444860	0.204642	948.323	-461.162	4.516	-0.788176	-0.805972	0.107396	-0.172647	0.0202622	-0.0573216	0.0367748	-0.448194	10079.7	235.01	1521.73	0	9.29447e-52	0	0	2.2568e-50	0
MSC	0.185871	797.505	-385.753	3.64726	-0.808477	-0.874811	-0.137218	0.0516031	0.218688	0.240548	-0.252243	-0.213426	18689.4	233.616	3081.62	0	1.86562e-51	0	0	4.52324e-50	0
TMEM38A	0.12212	990.282	-482.141	4.6426	-0.804872	-0.844828	-0.237762	-0.0501751	0.161653	0.391586	-0.0948851	-0.0540311	5018.74	233.127	633.37	0	2.38271e-51	9.27958e-136	0	5.76842e-50	1.83512e-134
LOC112449055	0.289452	1019.36	-496.681	4.50699	-0.760311	-0.535951	-0.15712	0.259811	0.236494	-0.0384685	-0.427187	-0.50603	1545.25	232.723	787.344	0	2.91577e-51	4.23208e-169	0	7.04851e-50	9.04496e-168
LOC112447346	0.107003	906.175	-440.088	4.24977	-0.860236	-0.846538	-0.120254	-0.113711	0.169515	0.0943799	0.30793	-0.0305599	12290	230.929	1101.94	0	7.15e-51	2.87327e-237	0	1.72588e-49	6.91522e-236
MAP7	0.114491	818.232	-396.116	3.79489	-0.851047	-0.806968	-0.127539	-0.058051	0.022861	0.0536147	0.186393	-0.104029	16592.9	230.065	705.145	0	1.10173e-50	2.68098e-151	0	2.65548e-49	5.50071e-150
LOC112446774	0.305861	770.152	-372.076	3.38981	-0.738974	-0.855574	0.159779	0.0550778	-0.206538	0.153097	-0.0980832	0.413956	10629	229.045	1929.74	0	1.83476e-50	0	0	4.41581e-49	0
LOC112445265	0.14653	656.238	-315.119	2.83722	-0.600392	-0.634441	0.119746	0.118784	-0.109261	-0.204119	-0.301414	-0.20877	6202.19	228.65	1514.6	0	2.23509e-50	0	0	5.37142e-49	0
TMEM249	0.168457	705.727	-339.863	3.2808	-0.697513	-0.85996	-0.125685	0.0452008	0.0983642	0.0327936	-0.105163	0.0522189	16001.4	227.625	316.988	0	3.73218e-50	2.34205e-67	0	8.95613e-49	3.93877e-66
LOC100298774	0.100796	975.425	-474.712	4.67114	-0.956222	-0.759724	0.0743465	-0.208461	0.0461369	-0.0940713	0.470653	0.0763492	9230.76	227.612	1466.09	0	3.75595e-50	3.21955368258967E-316	0	9.00003e-49	8.76380665736359E-315
YBX2	0.296004	674.364	-324.182	2.92576	-0.786875	-1.08111	-0.106402	0.0444109	0.244505	0.346517	0.0498725	0.184418	32595.8	225.752	2909.91	0	9.51808e-50	0	0	2.2774e-48	0
LOC112448603	0.114896	865.696	-419.848	4.14849	-0.85901	-0.961287	-0.144081	-0.0240198	0.346394	0.228703	0.12824	0.128601	14086.8	225.625	2275.96	0	1.0144e-49	0	0	2.42362e-48	0
LOC783294	0.112234	874.195	-424.098	4.15613	-0.78096	-0.756495	0.0151504	-0.152744	-0.13842	-0.00640075	0.253389	-0.364348	10644.5	225.03	2075.11	0	1.3658e-49	0	0	3.25847e-48	0
LOC112446716	0.201518	824.073	-399.036	3.85966	-0.685177	-1.02827	-0.156099	-0.00445233	0.0696233	0.246401	0.0333814	0.140347	14371	224.869	844.918	0	1.47985e-49	1.42966e-181	0	3.52543e-48	3.12887e-180
TXLNB	0.18833	910.085	-442.042	4.24574	-0.854719	-0.861781	-0.149802	-0.0129204	0.00767698	0.191105	0.127881	0.138769	9596.81	223.309	455.864	0	3.22848e-49	2.34468e-97	0	7.68005e-48	4.28571e-96
SLC22A7	0.382878	729.851	-351.925	3.25665	-0.753886	-0.82869	-0.50946	-0.118863	0.118281	0.193222	-0.219449	-0.215285	946.746	221.654	130.531	2.61083e-206	7.38493e-49	2.99818e-27	4.03144e-205	1.75421e-47	4.60787e-26
MUC15	0.344887	1033.87	-503.936	4.82726	-0.77322	-0.891036	-0.035002	-0.335056	-0.107566	-0.180359	0.53545	0.178432	5465.06	220.058	1790.34	0	1.64061e-48	0	0	3.89146e-47	0
LOC101908561	0.148249	843.655	-408.827	3.95251	-0.821311	-0.763272	-0.0844237	0.0911058	-0.0102395	0.15194	-0.109295	-0.0940709	12009.5	217.77	207.757	0	5.15047e-48	8.06903e-44	0	1.21991e-46	1.28587e-42
LOC101902768	0.115097	878.155	-426.078	4.15216	-0.906453	-0.907163	-0.269832	0.104562	0.344936	0.343946	-0.0556527	-0.331594	3989.64	217.622	825.904	0	5.54682e-48	1.87975e-177	0	1.31189e-46	4.08125e-176
SNRPN	0.851286	1012.24	-493.12	4.20595	-1.1612	-0.72689	0.0423691	0.439387	0.925865	0.115722	-0.00768924	-1.01253	2137.09	216.343	2174.82	0	1.05106e-47	0	0	2.48231e-46	0
FREM1	0.327545	828.882	-401.441	3.64071	-0.868659	-1.04617	-0.0692714	-0.199537	0.0236674	0.0185062	0.42344	0.309567	8999.94	214.527	1337.06	0	2.60588e-47	3.06726e-288	0	6.14554e-46	7.99143e-287
LOC112445980	0.167006	873.355	-423.677	3.87132	-0.797633	-0.693641	0.200933	0.235542	-0.105487	-0.0145781	-0.00307445	-0.0423753	1898.53	213.163	28.2385	0	5.15413e-47	1.11589e-05	0	1.21377e-45	0.000156149
CCL25	0.120881	904.883	-439.441	4.36215	-0.876653	-1.03271	-0.0681225	-0.143045	0.260584	0.211063	0.406062	0.295182	15212.5	211.236	3028.88	0	1.35092e-46	0	0	3.1768e-45	0
THSD7B	1.83169	638.917	-306.458	2.46168	-0.8035	-1.12484	-0.183525	-0.161444	0.249568	0.322198	0.244208	-1.26842	6774.52	210.93	801.729	0	1.57443e-46	3.24139e-172	0	3.6971e-45	6.99136e-171
LOC112446784	0.113777	948.986	-461.493	4.3356	-0.723886	-0.667915	0.0154819	0.177386	-0.0654475	0.0171353	-0.0449425	-0.142669	6511.44	210.432	176.96	0	2.01989e-46	3.35202e-37	0	4.73634e-45	5.26507e-36
LOC112444251	0.183376	731.152	-352.576	3.40141	-0.700136	-0.919065	-0.10897	-0.0700619	0.0359516	0.00940266	0.0535352	0.333665	18938.4	210.329	1507.42	0	2.1266e-46	0	0	4.97946e-45	0
LOC107131694	0.201325	733.55	-353.775	3.31821	-0.70522	-0.902991	-0.12544	0.0298662	-0.0358865	0.0665965	-0.09134	0.223319	16377.3	207.909	756.297	0	7.12902e-46	2.24406e-162	0	1.66689e-44	4.71626e-161
LOC788449	0.199505	758.964	-366.482	3.53125	-0.799766	-0.866578	-0.350123	-0.0912585	0.145692	0.255312	-0.212604	0.26397	1701.05	207.457	279.631	0	8.93988e-46	2.67664e-59	0	2.08733e-44	4.40665e-58
LOC112447835	0.189743	693.486	-333.743	3.09486	-0.758754	-0.716322	-0.00544462	0.1662	0.124891	-0.167865	-0.0533409	-0.221522	18121	206.985	1533.31	0	1.13185e-45	0	0	2.63896e-44	0
PPFIA2	0.256997	763.873	-368.936	3.33517	-0.716865	-0.9379	0.117327	0.0838037	0.0924877	0.255424	0.0281869	0.339354	14540.4	206.77	1857.57	0	1.26014e-45	0	0	2.93389e-44	0
SPAG16	0.122384	883.806	-428.903	4.17859	-0.874548	-0.750233	-0.248764	-0.109291	0.155597	0.0706664	0.0239474	-0.168409	4036.85	204.212	161.382	0	4.52886e-45	7.38623e-34	0	1.05293e-43	1.15135e-32
LOC787904	1.47288	673.173	-323.587	2.48755	-0.630096	-0.387856	-0.175593	0.85709	0.219358	-0.0104579	-1.86318	-0.405257	168.389	203.767	1034.87	2.72106e-37	5.65792e-45	9.87463e-223	1.57766e-36	1.31356e-43	2.31546e-221
LOC101905770	0.455358	944.471	-459.235	4.18943	-0.907231	-0.963216	-0.082272	-0.295844	0.203917	0.486324	0.493147	0.470773	3458.69	201.833	1588.81	0	1.48759e-44	0	0	3.44877e-43	0
ANKRD6	0.227288	972.976	-473.488	4.51963	-0.748335	-0.974374	0.169651	-0.0986181	0.0391663	0.223054	0.0774994	-0.0667848	7664.09	198.285	310.323	0	8.77033e-44	6.42519e-66	0	2.03041e-42	1.07287e-64
LOC104972869	0.348966	1000.95	-487.475	4.46942	-0.934224	-0.992616	-0.0456113	-0.293437	0.357859	0.254988	0.467997	0.315777	4710.13	197.585	1210.48	0	1.2441e-43	8.49659e-261	0	2.87615e-42	2.1195e-259
PTPN14	0.190923	914.618	-444.309	4.22954	-0.744017	-0.965008	0.147295	0.0756327	0.100554	-0.0846152	0.0307315	-0.169391	10781.9	196.339	335.542	0	2.3197e-43	2.31943e-71	0	5.35522e-42	3.94929e-70
LOC101904097	0.174452	793.981	-383.99	3.64898	-0.969663	-1.03057	-0.252515	0.14512	0.424278	0.410847	0.160697	-0.0437164	3939.14	196.052	666.989	0	2.67842e-43	4.89285e-143	0	6.17466e-42	9.90274e-142
LOC101905744	0.194178	735.917	-354.959	3.15893	-0.850901	-0.811011	0.00579292	0.118866	0.0551087	0.0874821	-0.171331	-0.202254	19431.4	195.158	1135.07	0	4.18725e-43	1.89438e-244	0	9.63949e-42	4.62714e-243
NOBOX	0.165024	889.833	-431.916	4.13811	-0.827732	-0.843858	-0.255763	0.0941489	0.122833	0.313095	-0.138874	-0.0975489	3878.41	194.126	321.107	0	7.01627e-43	3.02522e-68	0	1.61296e-41	5.11917e-67
LOC517108	0.154979	675.703	-324.851	3.12399	-0.873435	-0.823452	0.0690839	-0.111313	-0.0337293	0.0563153	0.0910974	-0.269491	25676	192.406	1427.14	0	1.65827e-42	9.02616e-308	0	3.80684e-41	2.40903e-306
SH3GL3	1.09854	855.106	-414.553	3.46119	-0.554266	-0.522381	-0.562056	0.0768289	0.336783	-0.0985004	-0.571292	-0.900931	375.562	192.234	848.021	2.80437e-82	1.80646e-42	3.04072e-182	4.13947e-81	4.14124e-41	6.6904e-181
KYAT3	0.565633	1398.35	-686.175	6.00428	-0.905848	-0.71932	0.120503	0.234234	0.392016	0.225381	0.204946	-0.121263	3697.52	191.91	294.589	0	2.12413e-42	1.59206e-62	0	4.86269e-41	2.6396e-61
LOC107132867	0.183365	792.029	-383.015	3.78141	-0.799426	-0.914123	-0.150676	-0.0792845	0.0997006	0.12526	0.122346	-0.146072	9858.5	190.932	414.256	0	3.46372e-42	2.31093e-88	0	7.91832e-41	4.13199e-87
AK4	0.205958	917.738	-445.869	4.34625	-0.809462	-1.09485	-0.19631	0.0259935	0.120957	0.209933	0.0962832	0.210561	9270.91	190.155	551.595	0	5.10928e-42	4.623e-118	0	1.16639e-40	8.79282e-117
NEURL1B	0.159773	904.178	-439.089	4.10457	-0.687013	-0.889434	0.137715	-0.0426425	0.00812047	0.121287	0.100965	-0.0460246	11098	187.621	240.827	0	1.81348e-41	6.15785e-51	0	4.13423e-40	1.00173e-49
ENO4	0.328092	728.436	-351.218	3.09636	-0.933068	-0.957362	-0.4753	0.25528	0.774608	0.509392	0.248114	-0.181769	1222.53	185.611	659.11	3.40008e-266	4.95426e-41	2.48459e-141	5.34056e-265	1.12787e-39	4.98559e-140
KCNAB3	0.140338	831.27	-402.635	3.84663	-0.80834	-1.01037	-0.116017	0.0896879	0.253922	0.430183	0.0138388	0.103197	19712.5	184.529	3054.91	0	8.51067e-41	0	0	1.93482e-39	0
TYRO3	0.15577	924.623	-449.311	4.20188	-0.70014	-0.673011	0.0589869	-0.146044	-0.161975	-0.145768	0.12857	-0.174814	8204.22	184.461	906.254	0	8.80627e-41	7.3564e-195	0	1.99925e-39	1.65408e-193
LOC107132942	0.131834	798.229	-386.115	3.73889	-1.00589	-0.962079	-0.103275	-0.00116471	0.485763	0.312333	0.137163	0.168995	28748.7	183.125	5586.98	0	1.71731e-40	0	0	3.89337e-39	0
LOC112448770	0.244508	748.229	-361.115	3.34541	-0.766337	-0.810257	-0.0525306	0.135126	-0.123707	0.0599718	-0.171636	0.00385292	12232.3	182.996	490.526	0	1.83242e-40	7.49986e-105	0	4.14861e-39	1.39257e-103
LOC107133075	0.109111	938.44	-456.22	4.44103	-0.918506	-0.810093	-0.102159	0.0505276	0.245746	0.235776	0.0726727	-0.307472	7669.23	182.887	1020.24	0	1.93462e-40	1.46871e-219	0	4.37395e-39	3.42436e-218
TCAM1	0.183067	1010.96	-492.481	4.71232	-0.751405	-0.480928	-0.333782	0.00362823	0.0285281	-0.0496791	-0.0593211	-0.626325	1917.03	182.619	962.017	0	2.21253e-40	6.07884e-207	0	4.99538e-39	1.39355e-205
PLAG1	0.126457	912.485	-443.242	4.49182	-0.902129	-1.11793	-0.154887	-0.137843	0.245227	0.441638	0.241241	0.0742028	16729.8	182.438	3124.45	0	2.42156e-40	0	0	5.45982e-39	0
LOC101907549	0.051542	921.335	-447.667	4.22301	-0.910759	-0.824458	-0.202424	-0.0215286	0.231668	0.204401	0.172455	-0.173762	6916.34	182.402	690.257	0	2.46506e-40	4.48614e-148	0	5.55027e-39	9.15865e-147
LOC101906976	0.305934	736.499	-355.25	3.06351	-0.687277	-0.762626	0.0489386	0.0974106	-0.0962764	-0.139184	-0.000441382	0.199184	16600.6	181.59	1102.77	0	3.69968e-40	1.90425e-237	0	8.31872e-39	4.58977e-236
OOSP2	0.666271	723.737	-348.868	3.16704	-1.25876	-1.59695	-0.198785	-0.226273	0.341057	0.833778	0.974518	1.31044	7172.48	181.251	6923.71	0	4.38342e-40	0	0	9.84262e-39	0
LOC785968	0.0988385	860.362	-417.181	4.03232	-1.10853	-0.874394	-0.0186281	-0.13715	0.379457	0.115165	0.416378	0.0172098	18242.2	180.066	2711.71	0	7.9278e-40	0	0	1.77769e-38	0
LOC112444466	0.293339	863.941	-418.971	3.9299	-0.866812	-0.96156	0.136635	0.0331879	0.127137	0.131842	0.128125	0.471733	14980	177.761	2424.57	0	2.5103e-39	0	0	5.62129e-38	0
RHOV	0.0972726	969.677	-471.838	4.55678	-0.803154	-0.778257	-0.232142	-0.0129262	0.176606	0.237796	0.0623561	-0.560681	3041.21	177.682	1238.73	0	2.61139e-39	6.39899e-267	0	5.83969e-38	1.60847e-265
LOC112444931	0.392373	986.562	-480.281	4.61161	-0.931293	-0.999246	-0.0746904	-0.23423	0.0451207	0.181792	0.396178	0.0882348	7983.08	177.517	801.03	0	2.83608e-39	4.59365e-172	0	6.33353e-38	9.89504e-171
LOC104972567	0.147336	775.37	-374.685	3.59933	-0.948241	-0.768708	-0.0710171	-0.10223	0.216478	-0.0541437	0.0214053	-0.0145785	23510.6	175.016	745.93	0	9.90051e-39	3.94706e-160	0	2.20798e-37	8.25313e-159
LOC112445699	0.185803	726.457	-350.229	3.4422	-1.03005	-0.978818	-0.0620857	-0.232351	0.471233	0.250884	0.628593	-0.0306388	30267.7	174.466	10021.9	0	1.30383e-38	0	0	2.90382e-37	0
PKD1L2	0.295021	703.546	-338.773	2.94976	-0.623248	-0.819157	-0.11107	0.111286	-0.045758	0.273681	-0.263429	-0.333223	7607.47	173.622	1521.74	0	1.98866e-38	0	0	4.42301e-37	0
FCGR2A	0.179928	974.373	-474.186	4.4212	-0.736924	-0.739145	0.0721621	0.173583	0.0651745	-0.147722	0.0269577	-0.228536	5257.88	169.81	387.684	0	1.3375e-37	1.27423e-82	0	2.97074e-36	2.24895e-81
GFRA3	0.137847	973.23	-473.615	4.54102	-0.776426	-0.957525	-0.144067	-0.128811	0.171833	0.472083	0.399621	0.209089	10542.4	168.511	3405.84	0	2.5607e-37	0	0	5.67991e-36	0
LOC101903997	0.126481	892.974	-433.487	4.00271	-0.707746	-0.625281	0.0680767	0.136493	0.0203091	-0.24977	0.0908526	-0.356266	6500.79	167.765	1364.88	0	3.71859e-37	2.84795e-294	0	8.2371e-36	7.45555e-293
CAMKK1	1.00384	1026.92	-500.46	4.56442	-1.24439	-1.14001	-0.344643	-0.122529	0.664284	0.266918	1.1152	0.181404	3226.6	167.638	2679.51	0	3.96205e-37	0	0	8.76457e-36	0
LOC112444952	0.137767	764.594	-369.297	3.46226	-0.545284	-0.859929	0.0799138	0.0945024	-0.0898848	0.0287488	-0.0862927	-0.0105783	14904.6	165.498	228.594	0	1.15494e-36	2.65035e-48	0	2.55144e-35	4.27756e-47
TMCO2	0.122086	666.022	-320.011	2.98295	-0.849919	-1.0119	-0.0357625	-0.0816256	0.334149	0.103747	0.312075	0.00721837	36544.8	165.082	4621.1	0	1.42174e-36	0	0	3.13662e-35	0
AIF1L	0.742723	738.241	-356.121	2.83322	-0.979245	-0.344847	-0.11228	0.0257968	0.218518	-0.579754	0.489437	-0.309775	13317.7	164.925	8105.6	0	1.53815e-36	0	0	3.38889e-35	0
LOC112447602	0.194479	746.444	-360.222	3.39946	-0.667097	-0.792026	-0.0377979	0.111447	0.0629372	0.0468076	-0.347234	-0.089948	12241.8	164.606	1527.33	0	1.80422e-36	0	0	3.96976e-35	0
G0S2	0.88826	923.472	-448.736	4.34584	-1.19052	-1.52527	-0.169915	-1.18873	0.307959	0.124108	1.64826	1.4594	471.107	163.971	650.277	5.01681e-103	2.47836e-36	2.03001e-139	7.45887e-102	5.44576e-35	4.0536e-138
LOC786256	0.100792	913.607	-443.803	4.20895	-0.886969	-0.769693	0.00250619	0.164692	0.163069	0.181306	-0.0874426	-0.34192	4906.52	163.691	639.577	0	2.85095e-36	4.20513e-137	0	6.25608e-35	8.34619e-136
LOC100848574	0.209597	831.379	-402.69	3.85946	-0.853912	-0.944212	0.0382834	0.125347	0.267795	-0.00107537	-0.139784	-0.151306	15501.2	163.581	1074.39	0	3.01206e-36	2.6932e-231	0	6.6008e-35	6.40668e-230
LOC104974445	0.165038	796.154	-385.077	3.68482	-0.854382	-0.930139	0.00424456	-0.132624	0.0783365	-0.0752767	0.641278	0.311308	19742.1	163.152	6341.73	0	3.73154e-36	0	0	8.16659e-35	0
LOC100336753	0.0652875	691.137	-332.569	3.09668	-0.891772	-0.84829	-0.130572	0.153168	0.455194	0.2173	-0.135973	-0.305983	6604.75	161.837	1597.23	0	7.20193e-36	0	0	1.57407e-34	0
EPOP	0.122594	962.98	-468.49	4.46579	-0.83589	-0.924613	-0.0135553	-0.191522	0.170196	0.240548	0.55308	-0.290631	6465.49	160.252	1964.41	0	1.59094e-35	0	0	3.47256e-34	0
LOC112443159	0.139063	879.093	-426.546	4.05482	-0.757388	-0.669491	0.0948643	0.137013	-0.0473383	-0.134408	-0.0737344	-0.44848	4231.08	160.141	1322.5	0	1.68216e-35	4.40391e-285	0	3.66679e-34	1.14196e-283
ARRDC5	0.287496	862.938	-418.469	3.92918	-0.781589	-0.838552	-0.166539	0.00524799	0.0213279	0.0791246	-0.20055	0.0965355	7377.13	159.191	320.76	0	2.70525e-35	3.59496e-68	0	5.88912e-34	6.07076e-67
ZNF169	0.166941	936.022	-455.011	4.41169	-0.938579	-0.905992	-0.20726	0.181952	0.20601	0.271657	0.059117	-0.327125	3419.73	159.163	459.344	0	2.7428e-35	4.14747e-98	0	5.96295e-34	7.60632e-97
EPB41L5	0.165193	755.966	-364.983	3.50889	-0.924921	-1.01333	-0.0869305	-0.0809222	0.167517	0.181111	0.370015	-0.116236	21551.3	158.911	3337.48	0	3.11186e-35	0	0	6.75636e-34	0
LOC788602	0.405544	913.561	-443.781	4.33431	-0.865182	-1.35098	-0.0760268	-0.344626	0.213591	0.208104	0.710884	0.654568	12013.1	158.402	4885	0	4.01338e-35	0	0	8.7022e-34	0
LOC104975684	0.196759	819.858	-396.929	3.76924	-0.866818	-0.854014	0.114862	0.0473611	0.13659	-0.0859695	0.175306	-0.0858378	15919.5	157.225	685.011	0	7.22652e-35	6.13232e-147	0	1.56486e-33	1.24883e-145
ZNF446	0.113426	1001.25	-487.625	4.69153	-0.939271	-0.760456	-0.237276	0.0283133	0.445643	0.240458	0.140664	-0.424756	3985.08	157.174	1385.77	0	7.41566e-35	8.41626e-299	0	1.6037e-33	2.22097e-297
LOC783963	0.114917	730.845	-352.422	3.2344	-0.681487	-0.681486	-0.00478615	0.088351	-0.00491441	0.114022	0.0304556	-0.30313	18204.7	153.776	2105.66	0	4.0541e-34	0	0	8.75579e-33	0
LOC112447388	0.227889	834.498	-404.249	3.79718	-0.751198	-0.779971	0.0560961	-0.160511	-0.0637323	-0.318192	0.133807	-0.367249	7572.21	152.833	1636.2	0	6.49624e-34	0	0	1.40117e-32	0
M1AP	0.184905	842.575	-408.287	3.82422	-0.703136	-0.723698	-0.220862	0.159188	0.0369209	-0.00135525	-0.110828	-0.160094	2108.72	152.732	62.2955	0	6.83408e-34	9.54687e-13	0	1.47211e-32	1.41046e-11
RTN4RL2	0.233348	958.742	-466.371	4.60556	-0.928653	-0.981756	0.0277388	-0.177843	0.264352	-0.0712466	0.346016	-0.150462	8317.57	152.629	1013.06	0	7.19326e-34	5.28122e-218	0	1.54745e-32	1.22959e-216
LOC101906757	0.12645	817.803	-395.901	3.72377	-0.582055	-0.596742	-0.0864172	0.194111	-0.234551	-0.343869	-0.240874	-0.589553	2610.01	152.513	1598.05	0	7.62354e-34	0	0	1.6363e-32	0
LOC104974468	0.237219	721.928	-347.964	3.33213	-0.983761	-0.854994	-0.113064	-0.0748839	0.34701	-0.0936359	0.277284	0.147054	14282	152.513	1981.04	0	7.62621e-34	0	0	1.6363e-32	0
BRINP1	0.251035	992.408	-483.204	4.6102	-0.872962	-0.892816	0.0304321	-0.284471	0.0591054	0.045098	0.347689	0.0121058	2844.16	152.027	192.59	0	9.7241e-34	1.47114e-40	0	2.0837e-32	2.33082e-39
ESRP2	0.134137	829.128	-401.564	3.75581	-0.7933	-0.806022	0.05832	-0.0938021	0.0361791	0.0202566	0.0268227	0.0900131	15710.7	150.407	127.824	0	2.18489e-33	1.13685e-26	0	4.67573e-32	1.74395e-25
LOC785477	0.077392	843.398	-408.699	4.00399	-0.995122	-0.884218	-0.059595	-0.115995	0.341153	0.231216	0.116296	-0.163494	23452.3	150.366	2648.36	0	2.23106e-33	0	0	4.76832e-32	0
GNB5	0.155216	906.271	-440.136	4.13913	-0.723368	-0.535964	-0.128228	-0.0410211	0.0505027	-0.0838016	0.00409	-0.547227	4906.96	150.285	1656.46	0	2.3228e-33	0	0	4.95792e-32	0
LOC112447804	0.206859	772.691	-373.346	3.53856	-0.780705	-0.928337	0.0892063	-0.0976185	-0.182447	0.0484355	0.218985	0.348707	19036.4	149.705	2619.92	0	3.10378e-33	0	0	6.61629e-32	0
PTGIR	0.39841	772.59	-373.295	3.21862	-0.806031	-0.673041	0.123835	0.0685855	0.0823764	-0.53421	0.275684	-0.399306	8440.76	148.93	4114.38	0	4.57394e-33	0	0	9.73757e-32	0
LOC101906152	0.0962421	930.935	-452.468	4.46055	-0.8933	-1.05138	-0.0597538	-0.21705	0.220204	0.243317	0.417911	0.256643	12906	148.253	2065.83	0	6.41763e-33	0	0	1.3645e-31	0
LOC112441476	0.161978	894.606	-434.303	4.19734	-0.719081	-0.783627	0.123987	0.00972589	-0.116187	0.0359585	-0.0725864	0.0712597	10710.1	147.445	266.966	0	9.61219e-33	1.43774e-56	0	2.04107e-31	2.35755e-55
LOC781770	0.0774692	961.963	-467.982	4.57113	-1.03348	-0.795525	-0.143912	-0.129339	0.488114	0.120953	0.426017	-0.254	4925.32	147.382	1942.69	0	9.91706e-33	0	0	2.10308e-31	0
TKTL2	0.32388	701.44	-337.72	2.9597	-0.93646	-1.0196	0.0420334	-0.101065	0.380227	0.406124	0.191123	0.403542	21070.1	145.786	8695.73	0	2.20319e-32	0	0	4.6662e-31	0
NLRP13	0.304172	970.177	-472.088	4.4413	-0.761778	-0.985695	-0.261874	-0.218211	0.2404	0.0253045	0.211829	-0.0107601	2041.49	145.382	131.672	0	2.69592e-32	1.70905e-27	0	5.70242e-31	2.62908e-26
LOC112445144	0.278955	920.6	-447.3	4.23308	-0.979525	-0.929088	-0.1448	-0.173735	0.446056	0.119096	0.513607	0.0966769	10038.3	145.285	1484.76	0	2.83037e-32	2.87743832137942E-320	0	5.97911e-31	7.88484304854504E-319
LOC101903427	0.682003	1063.35	-518.677	4.4532	-0.838467	-0.882257	0.248007	0.0946013	0.00256	0.0829664	0.315092	-0.047967	3634.15	144.739	234.984	0	3.71852e-32	1.11574e-49	0	7.84522e-31	1.80787e-48
LOC112443650	0.128859	674.16	-324.08	2.9549	-0.69787	-0.79664	-0.0786724	-0.0430417	0.00943483	0.0317795	0.0640154	0.140493	19941.4	144.129	445.174	0	5.04357e-32	4.79827e-95	0	1.06271e-30	8.73157e-94
LOC100335744	0.0808866	1017.95	-495.973	4.9056	-1.05466	-0.808508	-0.189889	-0.110982	0.329483	0.200107	0.463259	-0.397423	4065.27	143.698	1440.52	0	6.25602e-32	1.13111105130039E-310	0	1.31649e-30	0
LOC112446454	0.473294	993.621	-483.81	4.23439	-0.736468	-0.653755	0.335646	-0.136032	-0.173522	-0.117094	0.104621	-0.274302	775.834	140.312	109.129	3.38666e-169	3.40108e-31	1.1163e-22	5.15664e-168	7.14793e-30	1.6872e-21
CD1B5	1.3756	708.579	-341.29	2.40676	-0.0794215	0.024035	0.131454	0.26891	-1.38062	-0.847585	-1.43427	-1.13134	122.066	139.442	3823.62	3.11611e-27	5.25398e-31	0	8.8891e-27	1.1028e-29	0
BAIAP2L2	0.218955	899.213	-436.606	4.19854	-0.76023	-0.846533	-0.149242	0.0326519	0.084176	0.092635	-0.180546	0.213048	7810.85	139.299	559.638	0	5.64389e-31	8.40564e-120	0	1.18313e-29	1.60804e-118
LOC112444846	0.229758	808.993	-391.497	3.73608	-0.813447	-0.991036	0.0663532	0.0622079	0.0613546	0.186903	0.0947478	0.322388	15286.6	138.756	1316.78	0	7.40401e-31	7.64434e-284	0	1.55012e-29	1.97909e-282
LOC101904891	0.170088	833.146	-403.573	3.79962	-0.641572	-0.926647	0.111434	0.00140589	-0.0721054	0.149889	-0.13526	0.364721	15124.7	138.516	2442.42	0	8.34713e-31	0	0	1.74535e-29	0
PP2D1	0.0966382	972.551	-473.275	4.53297	-0.717712	-0.886502	0.061596	-0.129899	-0.0740898	0.14661	0.26592	0.0384057	8485.44	136.804	637.352	0	1.96543e-30	1.27481e-136	0	4.1044e-29	2.52409e-135
LOC107131939	0.0861874	965.377	-469.689	4.53881	-0.977132	-0.98574	-0.19629	0.0317191	0.456195	0.228576	0.419996	-0.314425	7090.69	135.94	1761.14	0	3.02644e-30	0	0	6.31208e-29	0
LOC100295951	0.288669	660.818	-317.409	2.76465	-0.790042	-0.659014	-0.0320709	-0.0718789	0.0629531	-0.0310186	0.143925	-0.0203758	22730.5	132.875	559.978	0	1.40168e-29	7.09721e-120	0	2.91969e-28	1.35932e-118
MEIS3	0.216038	913.306	-443.653	4.29945	-0.717723	-1.01617	-0.0429786	-0.117391	-0.0292523	0.160798	0.0331857	0.456214	12974	132.84	1958.5	0	1.42643e-29	0	0	2.96748e-28	0
C19H17orf97	0.27793	779.837	-376.919	3.40673	-0.756508	-1.12725	0.0746794	-0.112232	0.196411	0.313599	0.115012	0.581222	13377	132.581	3488.54	0	1.62295e-29	0	0	3.37203e-28	0
UPB1	0.302839	955.437	-464.718	4.27025	-0.818951	-1.10326	-0.236074	0.138598	0.497931	0.550415	0.354779	-0.00171714	2865.86	131.57	1039.67	0	2.69063e-29	8.99996e-224	0	5.58331e-28	2.11945e-222
LOC112445196	1.23976	611.739	-292.87	2.59688	-0.877267	-0.977741	0.0502204	0.169637	-0.0596096	-0.425959	0.795432	-0.463101	7237.34	131.436	4323.26	0	2.87725e-29	0	0	5.96304e-28	0
LOC112447068	0.112758	927.607	-450.803	4.42382	-0.901427	-0.856365	-0.18824	0.0914018	0.118745	0.247859	0.0406766	-0.252498	3721.89	130.954	314.325	0	3.66136e-29	8.79635e-67	0	7.5785e-28	1.4748e-65
LOC112448904	0.141602	794.078	-384.039	3.69094	-0.744011	-0.843621	-0.169503	-0.104991	0.111146	0.0563893	0.150793	0.16578	15977.5	130.876	742.212	0	3.80759e-29	2.52026e-159	0	7.87126e-28	5.25636e-158
KRT72	0.322339	978.878	-476.439	4.3051	-0.632023	-0.651196	0.182007	0.112018	-0.146761	-0.466216	-0.223926	-0.784861	2403.73	130.403	1962.04	0	4.82314e-29	0	0	9.95812e-28	0
LOC517016	0.147285	754.948	-364.474	3.56083	-0.899745	-0.945305	-0.0832887	-0.0325614	0.173835	0.319532	-0.0953571	0.137355	18808.9	130.056	1482.34	0	5.73753e-29	9.65503085102964E-320	0	1.18311e-27	2.64129470529314E-318
DMC1	0.444912	648.945	-311.473	2.71304	-0.883025	-1.0537	-0.388177	-0.130885	0.265316	0.68904	-0.0849415	0.454837	1565.07	128.462	650.749	0	1.27292e-28	1.60441e-139	0	2.62155e-27	3.20764e-138
LOC104973374	0.181179	919.814	-446.907	4.15849	-0.74965	-0.734647	-0.135707	0.0676291	-0.046174	0.255177	-0.122717	-0.315131	2465.45	128.152	371.315	0	1.48673e-28	4.37476e-79	0	3.05805e-27	7.62286e-78
CELSR3	0.436672	724.215	-349.108	3.01474	-0.788627	-0.98283	0.00542765	0.110957	0.141755	-0.339695	0.610665	0.159581	17631.4	126.899	5255.88	0	2.78165e-28	0	0	5.7144e-27	0
ENKD1	0.128296	905.371	-439.686	4.12063	-0.677715	-0.695882	-0.0736667	-0.0993362	0.0145587	0.00736898	0.143313	-0.2232	12552.9	126.841	916.937	0	2.86363e-28	3.56306e-197	0	5.87545e-27	8.05567e-196
LOC101902290	0.0851885	823.53	-398.765	3.79216	-0.904531	-0.926653	-0.0531875	-0.0927387	0.192199	0.309848	0.363989	-0.126361	18535.6	126.511	3350.46	0	3.37669e-28	0	0	6.91948e-27	0
EXOC3L4	0.758645	954.692	-464.346	3.93577	-1.10308	-1.00486	0.39876	0.0598627	0.440258	0.535604	0.284452	0.35611	1627.61	126.438	652.36	0	3.5028e-28	7.1869e-140	0	7.16896e-27	1.43861e-138
LOC107133088	0.269163	915.268	-444.634	4.16362	-0.660824	-1.05656	0.0477735	0.139421	-0.0785168	-0.0633776	-0.0261583	0.238897	7778.99	124.348	350.42	0	9.95601e-28	1.423e-74	0	2.03509e-26	2.44321e-73
C9H6orf163	0.130609	832.941	-403.47	3.88014	-1.00746	-0.748608	0.0651265	-0.0731746	0.23375	-0.0406123	0.484825	-0.489296	15331.7	123.308	6044.92	0	1.67518e-27	0	0	3.41996e-26	0
TUSC1	0.112301	907.111	-440.556	4.24586	-0.763611	-0.846973	-0.12572	0.00838106	0.121309	0.0293298	0.199117	-0.0559222	10270.3	123.088	454.659	0	1.8698e-27	4.27159e-97	0	3.81253e-26	7.79909e-96
CPA3	0.586684	1007.95	-490.973	4.36375	-0.711801	-0.513953	-0.0337347	-0.360831	-0.235234	-0.39418	0.105418	0.00871008	833.41	123.037	210.727	1.06496e-181	1.91773e-27	1.85334e-44	1.63062e-180	3.90542e-26	2.95633e-43
LOC112446780	0.349971	933.07	-453.535	4.28855	-0.905262	-1.14292	0.0623997	0.0364044	0.255338	0.163114	0.402356	0.711134	9864.48	122.628	3470.23	0	2.35382e-27	0	0	4.78756e-26	0
LOC101903853	0.703361	1050.95	-512.473	4.4771	-0.59331	-0.994665	-0.224969	0.285071	0.0202936	0.319165	0.128482	-0.442979	1121.97	122.525	288.783	2.33263e-244	2.47756e-27	2.84577e-61	3.62573e-243	5.033e-26	4.70397e-60
LOC785220	0.141545	838.811	-406.405	3.99597	-0.993363	-0.822684	-0.0849807	0.0741337	0.366886	-0.057151	-0.0452838	-0.339906	14755	121.157	2225.38	0	4.91051e-27	0	0	9.96305e-26	0
H2AFY2	0.204076	905.971	-439.985	4.09417	-0.844966	-0.700598	-0.11827	0.376404	0.0506503	0.109194	-0.144617	-0.688588	774.087	120.051	341.893	8.11171e-169	8.53769e-27	9.87035e-73	1.23397e-167	1.73009e-25	1.68587e-71
KCNMB3	0.215796	894.211	-434.105	3.93314	-0.560122	-0.480929	-0.114565	0.198644	-0.337179	-0.353359	-0.0397901	-0.377105	1284.18	119.909	836.107	1.39257e-279	9.16248e-27	1.15872e-179	2.19786e-278	1.85441e-25	2.52914e-178
LOC112445060	0.300412	653.198	-313.599	2.96353	-1.05854	-0.954058	-0.629692	-0.115231	0.462625	0.329081	0.453669	0.213296	18067.1	118.817	408.055	0	1.58187e-26	5.05509e-87	0	3.19764e-25	9.01894e-86
LOC104970830	0.295768	933.883	-453.942	4.25119	-0.957427	-1.17345	-0.351281	0.0122627	0.398731	0.654574	0.300693	0.233321	2310.57	117.779	728.283	0	2.65828e-26	2.61758e-156	0	5.36691e-25	5.41803e-155
LOC104971162	0.122633	795.326	-384.663	3.63048	-0.780475	-0.8844	-0.097047	-0.0321267	-0.0841234	0.151288	0.309208	0.198088	18259.2	117.585	2106.29	0	2.92939e-26	0	0	5.90701e-25	0
LOC112449561	0.183416	841.572	-407.786	3.87482	-0.694358	-0.948434	-0.109663	0.0385909	0.157571	-0.1218	-0.0646805	0.0943717	11990.8	116.737	460.869	0	4.47514e-26	1.94043e-98	0	9.01287e-25	3.56266e-97
HAL	0.575123	1054.85	-514.425	4.79472	-1.02046	-1.30538	-0.445691	-0.297443	0.443729	0.302853	1.01923	1.35712	1105.22	115.718	1397.28	1.01295e-240	7.45099e-26	2.68183e-301	1.57299e-239	1.49878e-24	7.08849e-300
LOC786974	0.376099	1045.35	-509.673	4.83561	-0.793488	-0.813526	-0.336974	-0.10991	0.00908982	0.179887	-0.0656017	-0.419999	1250.95	115.089	199.373	2.29171e-272	1.02057e-25	5.12457e-42	3.60654e-271	2.05038e-24	8.14275e-41
CBARP	0.184213	766.183	-370.092	3.44103	-0.868767	-1.00665	-0.0762109	-0.0594043	0.215633	0.210976	0.217227	0.377918	21703.4	114.767	3166.88	0	1.19831e-25	0	0	2.40453e-24	0
LOC789231	0.129419	858.874	-416.437	4.04379	-0.933401	-0.89615	-0.0763396	-0.064312	0.266345	0.174524	0.397745	0.125712	14222.5	113.658	2771.06	0	2.08649e-25	0	0	4.18164e-24	0
XCR1	0.258529	1012.39	-493.194	4.68837	-0.786204	-1.17652	-0.0569191	-0.255686	0.0470163	-0.0154034	0.440438	0.821201	1979.57	112.341	783.582	0	4.0319e-25	2.76353e-168	0	8.07069e-24	5.88334e-167
LOC781158	0.0844832	934.35	-454.175	4.31769	-0.88497	-0.784078	-0.00928076	-0.149767	0.0674417	-0.0274193	0.416816	-0.268493	7016.52	111.43	1252.11	0	6.35854e-25	8.0233e-270	0	1.27124e-23	2.03861e-268
ARHGEF19	0.226393	912.657	-443.329	4.14722	-0.603364	-0.904376	-0.0641356	-0.174909	-0.147033	0.0881862	0.0740614	0.334692	2396.54	111.411	276.249	0	6.41682e-25	1.43419e-58	0	1.28133e-23	2.35409e-57
LOC100336104	0.103769	857.125	-415.563	4.02954	-0.737791	-0.980158	-0.0674989	0.0825797	0.155228	0.313671	-0.0789213	-0.103267	15457.7	111.384	1552.01	0	6.50485e-25	0	0	1.29734e-23	0
LOC112444650	0.569867	681.901	-327.951	2.8642	-0.652999	-1.3831	-0.0957407	0.0062146	0.186381	0.29958	0.0724485	0.973987	27768.2	111.057	12713.7	0	7.66184e-25	0	0	1.52623e-23	0
PIF1	0.162839	989.538	-481.769	4.71569	-0.763214	-1.0844	-0.105112	-0.1068	0.173649	0.445637	0.229134	0.251316	8349.97	111.045	1605.23	0	7.70863e-25	0	0	1.53369e-23	0
LOC100616098	0.0837639	936.893	-455.446	4.43071	-0.932729	-0.715562	-0.170836	0.0414334	0.201918	0.0791712	-0.0838183	-0.270761	3831.37	110.928	382.874	0	8.16996e-25	1.39393e-81	0	1.62351e-23	2.44705e-80
LOC618463	0.963109	1203.1	-588.549	4.92407	-0.475233	-0.642177	0.388038	0.105042	-0.111387	-0.122727	-0.202267	-0.103263	521.972	110.397	55.7065	4.52043e-114	1.06587e-24	2.3104e-11	6.75144e-113	2.1155e-23	3.39204e-10
EFEMP1	0.963765	986.636	-480.318	3.85309	-0.303998	-0.456672	0.296726	0.330683	-0.584071	-0.768485	-0.00579417	-0.0228214	355.165	109.889	745.942	7.53032e-78	1.37401e-24	3.92332e-160	1.10854e-76	2.72379e-23	8.21395e-159
LOC514680	0.0784315	762.14	-368.07	3.40229	-0.817303	-0.750411	-0.0229155	0.0830141	0.120428	-0.133631	0.0152747	-0.226757	21098	109.813	1437.65	0	1.42696e-24	4.74370821130157E-310	0	2.82534e-23	0
AKAP14	0.175681	886.5	-430.25	4.09957	-0.677056	-0.843335	-0.127073	0.082587	-0.0933772	0.145938	-0.14878	0.0246296	4378.79	109.713	287.793	0	1.49992e-24	4.6511e-61	0	2.96623e-23	7.68039e-60
KCTD19	0.26421	953.253	-463.626	4.48715	-0.869452	-1.15611	-0.0939165	-0.111007	0.266613	0.164857	0.529655	0.318396	11856.8	108.961	2306.67	0	2.18455e-24	0	0	4.31495e-23	0
HELQ	0.516499	1015.16	-494.581	4.50922	-0.738433	-0.923756	-0.368367	-0.134957	0.397297	0.415844	0.175845	-0.207324	810.624	107.716	244.633	9.4442e-177	4.07134e-24	9.32518e-52	1.44471e-175	8.03208e-23	1.52e-50
LOC613756	0.115498	812.711	-393.355	3.67675	-0.896578	-0.713031	0.0522226	0.0579757	0.159828	0.193994	0.170533	-0.570253	17251.7	107.099	5933.97	0	5.54352e-24	0	0	1.09233e-22	0
STX1B	0.134035	845.833	-409.917	3.79075	-0.746538	-0.79462	-0.141302	0.0905924	0.0563643	0.251186	-0.0150063	-0.074784	4648.55	106.012	276.328	0	9.54756e-24	1.37957e-58	0	1.87906e-22	2.26669e-57
LOC112446793	0.09491	929.08	-451.54	4.2638	-0.879211	-0.673322	0.133541	0.0826143	-0.0191745	-0.00185476	0.0748465	-0.468861	5161.13	104.642	925.681	0	1.89326e-23	4.5428e-199	0	3.72167e-22	1.03134e-197
WDR17	0.225242	891.953	-432.977	3.87735	-0.790542	-0.886407	0.226741	-0.0803969	0.0358165	0.165819	0.287988	0.118807	2435.3	104.584	221.139	0	1.9493e-23	1.0659e-46	0	3.82725e-22	1.7119e-45
LOC112447414	0.20469	781.175	-377.588	3.56964	-0.687609	-0.994673	-0.0423518	0.045144	0.139051	0.186656	-0.16295	0.123723	14988.1	104.044	911.251	0	2.55327e-23	6.08006e-196	0	5.0071e-22	1.37085e-194
LOC104970103	0.153704	734.602	-354.301	3.23573	-0.720906	-0.792993	-0.0485607	0.00104076	0.175839	0.00175975	0.20501	-0.151866	16019.4	103.197	1281.83	0	3.89903e-23	2.89062e-276	0	7.63707e-22	7.40197e-275
NOS3	0.36857	1004.49	-489.246	4.55733	-0.839435	-0.970901	0.0780945	-0.103237	0.0595812	0.0356896	0.301199	0.209519	9883.8	102.729	834.458	0	4.92893e-23	2.63742e-179	0	9.64284e-22	5.7491e-178
LOC112446671	0.161005	799.931	-386.966	3.68356	-0.721293	-0.900711	-0.0268205	0.091238	0.166189	0.121814	-0.132084	0.113526	15202.1	101.493	768.712	0	9.14261e-23	4.59419e-165	0	1.78651e-21	9.7302e-164
PCSK4	0.148934	805.166	-389.583	3.5851	-0.658514	-0.670494	0.0335107	0.0295541	-0.23337	-0.0534083	0.137295	-0.32853	11386.2	100.681	2081.67	0	1.37198e-22	0	0	2.67773e-21	0
LOC112446742	0.468908	652.645	-313.323	2.44314	-0.649812	-0.600308	0.0455129	-0.156398	-0.0365983	-0.339748	0.0378944	-0.205784	1865.58	100.257	173.304	0	1.69615e-22	2.04259e-36	0	3.30649e-21	3.19914e-35
LOC112444955	0.122357	854.999	-414.5	4.06997	-0.658524	-0.937808	-0.0746518	0.0655488	0.0439713	0.161324	-0.127997	0.0637068	13556.5	99.8496	476.035	0	2.07939e-22	1.02038e-101	0	4.04877e-21	1.88821e-100
ANGPTL6	0.096993	938.113	-456.057	4.42957	-0.809094	-0.743787	-0.0831123	0.108498	0.109618	0.0518389	-0.0455296	-0.340293	6360.2	99.7535	673.237	0	2.18178e-22	2.17179e-144	0	4.2431e-21	4.41732e-143
LOC615959	0.22585	960.153	-467.077	4.57137	-0.669754	-0.824887	-0.368612	-0.158402	-0.082103	0.00331054	-0.111344	0.0964333	862.777	99.5891	14.9201	4.47103e-188	2.36864e-22	0.00486982	6.88438e-187	4.60104e-21	0.0342767
LOC112442714	0.146337	868.643	-421.322	4.07014	-0.686309	-0.837313	-0.0541846	0.0828251	0.0566761	0.0965393	-0.142754	0.045301	12532.4	99.1742	370.671	0	2.91478e-22	6.02594e-79	0	5.65522e-21	1.04888e-77
LOC104974735	0.313547	704.482	-339.241	3.0915	-1.06178	-0.955593	0.0920259	-0.0266109	0.381428	-0.36833	0.435531	0.169728	19019.1	98.9033	5092.56	0	3.33753e-22	0	0	6.46778e-21	0
TLDC2	0.201668	734.857	-354.428	3.41374	-0.728673	-0.984648	-0.0712544	-0.054718	0.0645694	0.160721	0.0409902	0.0890383	16102.8	98.2002	421.526	0	4.74341e-22	6.20469e-90	0	9.18141e-21	1.11671e-88
TEAD3	0.145553	991.15	-482.575	4.71043	-0.749621	-0.690824	-0.227896	0.0427628	0.092993	0.121779	-0.220992	-0.458198	1854.66	98.0744	480.814	0	5.05149e-22	9.44802e-103	0	9.76622e-21	1.75034e-101
TSHZ3	0.265481	941.428	-457.714	4.45857	-0.838541	-1.04542	0.0760901	-0.0570985	0.0335105	0.219522	-0.00171749	-0.250798	9668.15	98.0529	574.813	0	5.10597e-22	4.37473e-123	0	9.85992e-21	8.43793e-122
LOC104975871	0.170142	917.384	-445.692	4.24536	-0.854963	-1.082	0.0203275	-0.103624	0.33584	0.325174	0.472367	0.280926	17499.7	97.9806	4201.82	0	5.29408e-22	0	0	1.02112e-20	0
LOC100300850	0.179601	971.649	-472.824	4.67242	-0.978762	-1.07847	-0.404596	-0.135783	0.370804	0.605667	0.116878	-0.154941	1575.89	97.6135	166.223	0	6.36064e-22	6.7622e-35	0	1.22539e-20	1.05709e-33
LOC107132972	0.324391	809.058	-391.529	3.7797	-0.916452	-1.06722	0.0483475	-0.0907037	0.181855	-0.244163	0.456351	0.423269	15518.5	97.5348	3750.02	0	6.616e-22	0	0	1.2731e-20	0
CD5L	0.976771	963.525	-468.762	4.09173	-0.769477	-0.741207	-0.289521	-0.105334	0.10463	0.270977	-0.470859	0.384157	1149.29	96.3613	457.507	2.725e-250	1.1896e-21	1.03484e-97	4.25577e-249	2.28643e-20	1.89575e-96
LRMDA	0.517369	840.235	-407.117	3.78297	-0.713308	-1.06337	-0.131802	-0.0340406	0.0848387	-0.0688505	-0.390622	0.303294	7956.19	95.6489	1251.41	0	1.69868e-21	1.14219e-269	0	3.26107e-20	2.89768e-268
LOC112441846	0.140501	841.379	-407.689	3.87083	-0.73082	-0.965981	-0.0828699	-0.0274151	-0.0058743	0.189762	0.105424	0.447552	15298.4	94.8154	3215.6	0	2.57686e-21	0	0	4.94119e-20	0
GEM	0.145696	929.766	-451.883	4.21407	-0.70021	-0.716642	0.18166	0.127787	-0.0710146	-0.233487	-0.0872552	-0.541384	1486.85	94.1444	618.438	1.48219693752374E-323	3.60409e-21	1.58304e-132	2.37151510003798E-322	6.90286e-20	3.10072e-131
LOC101902276	0.15453	785.234	-379.617	3.6201	-0.773149	-0.920671	0.0251883	-0.0864186	0.11842	0.220003	-0.153524	-0.0229855	16689.4	93.9209	958.642	0	4.03033e-21	3.27352e-206	0	7.71023e-20	7.49395e-205
LOC112446876	0.132246	754.895	-364.447	3.57287	-0.665055	-0.938787	0.00880155	-0.0299307	0.0469429	0.0656253	-0.122307	-0.0964345	19773.9	92.5462	406.406	0	8.0141e-21	1.14847e-86	0	1.53136e-19	2.04679e-85
EFCAB10	0.17847	733.896	-353.948	3.45725	-0.800655	-0.957848	-0.00277402	-0.0829583	-0.0256295	0.144848	0.144404	0.0741397	21647.3	91.7206	436.838	0	1.21092e-20	3.04099e-93	0	2.31116e-19	5.50936e-92
LSMEM1	0.648224	885.367	-429.684	3.82211	-0.66299	-1.08057	-0.13016	0.118864	0.323266	0.205419	-0.243719	0.392999	5959.27	91.6748	1462.32	0	1.23897e-20	2.1164409832414E-315	0	2.36195e-19	5.74202682632893E-314
IQCM	0.401529	758.35	-366.175	3.00188	-0.595892	-0.328916	0.154544	0.349545	-0.429547	-0.549403	-0.184271	-0.88321	390.79	89.197	962.34	1.38364e-85	4.27686e-20	5.17349e-207	2.0442e-84	8.1439e-19	1.18766e-205
LOC107133175	2.42797	588.045	-281.023	1.18006	-0.111039	-0.608992	0.447897	0.167024	-0.383083	0.32551	-0.704293	-0.554379	281.831	89.0719	1574.44	6.32635e-62	4.55276e-20	0	9.19758e-61	8.65921e-19	0
LOC548613	0.100551	943.52	-458.76	4.37195	-0.878322	-0.819187	-0.155239	-0.0823599	0.285657	0.299854	0.234447	-0.268577	5190.24	85.9531	1055.2	0	2.16529e-19	3.88511e-227	0	4.11355e-18	9.20205e-226
PRX	0.121226	793.821	-383.91	3.67712	-0.802373	-0.864193	-0.0297912	-0.0813333	0.17777	0.100845	0.0648653	0.0130544	11387.3	84.3163	548.808	0	4.90838e-19	1.85254e-117	0	9.31401e-18	3.51126e-116
RAD9B	0.106783	904.497	-439.248	4.22902	-0.864816	-0.770511	-0.176531	-0.0206436	0.168909	0.224823	0.0584982	-0.418125	3539.3	84.2079	504.732	0	5.18178e-19	6.34717e-108	0	9.82144e-18	1.18794e-106
LOC101902407	0.110637	773.41	-373.705	3.6846	-0.771524	-0.868565	-0.0839387	-0.0468133	0.137048	0.0561373	-0.0974941	0.0227005	12143.9	83.3887	290.006	0	7.80491e-19	1.54986e-61	0	1.47762e-17	2.56704e-60
LOC100299324	0.0464266	797.82	-385.91	3.6066	-0.836301	-0.717107	0.0689405	0.0472339	0.108648	-0.100683	-0.00505891	-0.495418	14403.2	83.3311	3180.61	0	8.03289e-19	0	0	1.51903e-17	0
DNAJB12	0.276486	1038.21	-506.107	4.72069	-0.846601	-0.97984	-0.266249	-0.0140731	0.30051	0.294182	0.369177	-0.136684	1979.74	83.2338	398.027	0	8.43356e-19	7.42193e-85	0	1.59296e-17	1.31559e-83
C7H5orf63	0.118517	909.108	-441.554	4.2897	-0.983532	-0.709933	-0.204167	-0.0137658	0.246632	-0.081938	0.212559	-0.195877	3136.66	82.8973	313.32	0	9.9788e-19	1.44905e-66	0	1.88267e-17	2.42701e-65
LRRC36	0.224302	897.031	-435.515	4.16755	-0.847443	-1.06713	-0.0988326	-0.0493466	0.218087	0.216214	0.452529	0.329277	12505.2	82.7413	2796.22	0	1.07883e-18	0	0	2.03306e-17	0
LOC112442424	0.0880146	886.418	-430.209	4.28746	-0.819849	-0.786822	0.00919404	0.109399	0.169319	-0.145133	-0.0602965	-0.421867	9248.83	81.8502	1631.07	0	1.68442e-18	0	0	3.17065e-17	0
LOC784406	0.309355	698.05	-336.025	2.99461	-0.80378	-1.05913	0.0387862	-0.114229	-0.131718	0.261347	0.266959	0.778093	9484.88	81.1536	3966.65	0	2.38629e-18	0	0	4.48666e-17	0
CYBRD1	1.04812	1284.94	-629.471	5.87799	-0.380338	-1.38565	-0.536935	-0.530859	-0.221102	0.461817	0.0812369	0.713818	473.538	80.8766	149.858	1.48738e-103	2.74074e-18	2.18382e-31	2.2134e-102	5.14721e-17	3.36892e-30
PSRC1	0.140329	942.557	-458.279	4.30828	-0.6979	-0.801082	0.0286321	-0.206305	0.102128	0.0542582	0.0345603	0.129782	1949.69	80.6311	49.9377	0	3.09863e-18	3.72068e-10	0	5.81268e-17	5.44792e-09
LOC112443214	0.176711	972.606	-473.303	4.69196	-0.85584	-0.993493	-0.11307	-0.0149882	0.105609	0.398358	0.0347116	0.296905	10952.7	80.6092	1608.96	0	3.13276e-18	0	0	5.86999e-17	0
LOC107131843	0.130552	915.615	-444.807	4.27198	-0.924043	-0.872907	-0.202454	-0.00198066	0.340997	0.295783	0.108265	-0.0943074	3301.87	80.0527	449.047	0	4.13786e-18	6.98156e-96	0	7.74445e-17	1.27328e-94
LOC112443444	0.412652	762.182	-368.091	3.20899	-0.566006	-0.539535	-0.0561791	0.335284	-0.449802	-0.185834	-0.977499	-0.261313	499.11	79.8428	1010.34	4.16476e-109	4.59582e-18	2.05211e-217	6.20894e-108	8.59177e-17	4.77102e-216
LOC104975415	0.1579	840.99	-407.495	4.05989	-0.901816	-0.792824	-0.301426	-0.0948606	0.0905375	0.136593	-0.00537186	-0.17858	1359.72	79.6775	48.1033	5.51387e-296	4.99174e-18	8.98114e-10	8.77834e-295	9.32132e-17	1.31387e-08
LOC112448736	0.207531	900.766	-437.383	4.14213	-0.648794	-0.761102	0.0158729	-0.06673	-0.0735278	-0.0891922	-0.106502	0.118047	8588.89	79.4007	354.953	0	5.73259e-18	1.49451e-75	0	1.06926e-16	2.57407e-74
LOC100848472	0.195335	775.151	-374.576	3.56079	-0.61487	-0.858609	-0.0293838	-0.080029	-0.128584	-0.00603673	-0.142924	0.205743	11316.2	78.2405	847.444	0	1.02398e-17	4.05402e-182	0	1.9078e-16	8.89609e-181
LOC112444802	0.157994	713.825	-343.913	3.23104	-0.668087	-1.05333	-0.061812	0.0565546	-0.0398799	0.294814	0.0866211	0.272216	28239.5	77.7333	2888.21	0	1.31953e-17	0	0	2.45564e-16	0
TMEM40	0.117954	936.437	-455.218	4.29221	-0.753606	-0.673283	-0.0493808	0.133216	0.126303	-0.110803	-0.289988	-0.44782	4169.57	77.0296	1246.82	0	1.87598e-17	1.12818e-268	0	3.48724e-16	2.85329e-267
PDGFA	0.206574	1003.24	-488.618	4.66106	-0.831468	-0.791976	-0.0810115	0.207367	0.118322	-0.119128	-0.119783	-0.299108	2055	76.8591	213.883	0	2.04292e-17	3.88169e-45	0	3.79327e-16	6.20994e-44
LOC101906312	0.247312	964.102	-469.051	4.44075	-0.916128	-1.07916	-0.234114	-0.00357521	0.344784	0.531184	0.257482	0.175832	3197.56	75.9097	725.864	0	3.28405e-17	8.74144e-156	0	6.09089e-16	1.80254e-154
LOC104976229	0.231666	734.34	-354.17	3.18193	-0.716912	-1.20245	-0.0534037	0.110125	0.218379	0.505677	-0.0888274	0.657536	10010.5	75.4951	3793.09	0	4.04067e-17	0	0	7.48573e-16	0
LOC100297334	0.0988138	857.232	-415.616	4.02762	-0.697987	-0.848981	0.113476	-0.000720272	0.00250079	-0.0173404	-0.183037	-0.182354	7731.85	75.1691	317.026	0	4.75602e-17	2.29837e-67	0	8.80106e-16	3.86928e-66
LOC112444834	0.132432	868.483	-421.241	3.91912	-0.92162	-0.669898	-0.191169	-0.015415	0.278634	-0.166197	0.292444	-0.160589	2124.78	74.7726	320.825	0	5.7989e-17	3.48143e-68	0	1.07188e-15	5.88508e-67
LOC112447461	0.212937	652.717	-313.358	2.88588	-0.590189	-1.09232	0.00923277	-0.157393	-0.115147	0.251343	-0.120977	0.0731553	7505.41	74.0292	471.617	0	8.40952e-17	9.20729e-101	0	1.55269e-15	1.7019e-99
RHOC	0.124876	899.335	-436.668	4.0528	-0.690484	-0.679496	-0.12	0.0669728	-0.13431	0.0215829	-0.232967	-0.316738	3792.87	73.8895	803.706	0	9.0179e-17	1.20953e-172	0	1.66314e-15	2.6157e-171
LOC112444355	0.0780331	668.585	-321.293	2.97488	-0.650149	-0.838891	0.0783032	-0.0176084	-0.0526048	-0.0297301	-0.0830327	-0.449431	17535.6	73.8596	3421.91	0	9.1535e-17	0	0	1.68626e-15	0
LOC112446862	0.237488	753.029	-363.515	3.40182	-0.712695	-0.964626	-0.00996261	0.0865178	-0.0753877	0.12805	-0.00235735	0.335767	15345.1	73.8171	1244.53	0	9.3501e-17	3.53042e-268	0	1.72054e-15	8.90143e-267
CARMIL3	0.253935	784.245	-379.123	3.47231	-0.794107	-1.0609	-0.0622497	-0.0677231	0.27886	0.272071	0.110604	0.438365	23257.2	73.6735	4731.69	0	1.00462e-16	0	0	1.84657e-15	0
VSTM4	0.206435	957.448	-465.724	4.38886	-0.687417	-0.845976	-0.161084	-0.0952479	0.0271991	0.0826278	0.0687483	-0.119406	2523.94	73.2443	68.0152	0	1.2451e-16	5.9545e-14	0	2.28603e-15	8.837e-13
LOC101905265	0.129815	841.653	-407.827	3.70271	-0.679028	-0.722556	0.0990391	0.0268785	-0.264984	0.179628	-0.22862	-0.187052	6536.01	72.3121	1305.65	0	1.9844e-16	1.97774e-281	0	3.63931e-15	5.09617e-280
LOC101903375	0.0839278	892.505	-433.253	3.98977	-0.766079	-0.852115	-0.054591	0.135078	0.0356883	0.256976	0.197369	-0.291415	4810.95	72.1338	639.357	0	2.1694e-16	4.69357e-137	0	3.97416e-15	9.30437e-136
LOC112442483	0.157706	874.805	-424.403	4.13518	-0.738438	-0.861587	-0.0585008	0.00129958	0.134251	-0.0134399	-0.0306627	-0.00123328	10988.7	71.095	153.547	0	3.64681e-16	3.53532e-32	0	6.67322e-15	5.46925e-31
GCK	0.0979667	876.693	-425.347	4.06927	-1.01543	-0.678882	-0.113135	0.04172	0.288541	-0.0665078	0.306258	-0.454362	8142.1	70.9869	1869.14	0	3.84933e-16	0	0	7.03596e-15	0
LOC107133276	0.0726039	873.145	-423.573	3.77857	-0.809247	-0.474086	0.0752073	0.139799	-0.00846865	-0.263334	0.162847	-0.610367	2057.01	70.9501	912.674	0	3.92078e-16	2.98933e-196	0	7.15859e-15	6.74921e-195
LOC112447608	0.239355	909.695	-441.847	4.28828	-0.73094	-0.959835	0.00386118	-0.0926578	0.046763	0.119211	0.0298194	0.283887	12515.6	70.8832	830.701	0	4.05414e-16	1.71808e-178	0	7.39385e-15	3.73517e-177
TNFRSF12A	0.100547	743.597	-358.799	3.30298	-0.801093	-0.740964	0.0517345	0.0220676	0.0488661	-0.0912354	0.0457049	-0.115124	13353.6	70.8514	266.836	0	4.11929e-16	1.53376e-56	0	7.50433e-15	2.51249e-55
CACNA2D2	0.113175	732.922	-353.461	3.26727	-1.01336	-0.730987	-0.0645285	-0.0888802	0.304113	0.194656	0.501693	-0.417456	15905.1	70.0685	5309.61	0	6.09296e-16	0	0	1.10876e-14	0
NEXMIF	0.167886	834.099	-404.049	3.85997	-0.962191	-0.838106	-0.0210865	-0.0916168	0.168082	0.0790543	0.650797	-0.166112	12414.6	69.7888	3769.9	0	7.00732e-16	0	0	1.27373e-14	0
TTYH1	0.0948463	987.793	-480.896	4.75538	-0.858305	-0.847059	-0.154464	-0.0843418	0.188958	0.105887	0.27394	-0.233927	3378.61	69.7654	386.217	0	7.08983e-16	2.64344e-82	0	1.28731e-14	4.65551e-81
LOC101903290	0.209991	994.823	-484.412	4.60131	-0.803692	-0.962277	-0.280355	0.156895	0.346102	0.282159	0.100926	0.00106131	1867.31	69.5306	227.141	0	7.97284e-16	5.44598e-48	0	1.44604e-14	8.78097e-47
LOC100849865	0.257456	978.329	-476.164	4.42561	-0.604419	-0.590019	-0.241732	0.106948	-0.168024	0.0238187	-0.303454	-0.416035	1599.24	68.7303	607.801	0	1.18963e-15	3.17519e-130	0	2.15525e-14	6.18974e-129
NDUFAF2	0.0908728	904.833	-439.417	4.32138	-0.943895	-0.95056	-0.0981397	-0.0428638	0.103331	0.258125	0.329318	-0.0700264	11143.9	68.413	1104.57	0	1.39415e-15	7.72439e-238	0	2.523e-14	1.86453e-236
LOC112442032	0.0986718	916.238	-445.119	4.2923	-0.896242	-0.869627	-0.069114	-0.0667365	0.130057	0.32763	0.207483	-0.0359644	12980.4	68.2468	1121.37	0	1.51497e-15	1.76369e-241	0	2.73862e-14	4.30151e-240
IMP4	0.273362	1590.61	-782.303	7.44824	-0.751941	-0.674824	-0.245181	0.00393732	0.00172454	-0.240334	-0.0237378	-0.417124	1357.3	67.9653	66.468	1.84166e-295	1.74389e-15	1.26219e-13	2.92916e-294	3.14898e-14	1.86981e-12
LOC112444775	0.243542	839.323	-406.662	3.83603	-0.668424	-0.844611	0.0504228	-0.0552809	-0.113484	-0.0754243	0.232014	0.281691	11247.6	65.9927	1460.42	0	4.67589e-15	5.4739723293386E-315	0	8.43408e-14	1.48266966689526E-313
LAMB1	0.280829	811.137	-392.569	3.4454	-0.618059	-0.601054	0.0644366	0.27361	-0.148906	-0.47309	-0.484899	-0.211021	665.144	65.9323	400.029	3.67945e-145	4.81924e-15	2.74197e-85	5.54077e-144	8.6831e-14	4.87086e-84
ZNF366	0.144846	957.268	-465.634	4.38495	-0.667266	-0.96393	-0.0442892	0.150852	0.0672932	0.0106291	0.158019	-0.180518	2827.32	65.846	122.457	0	5.03187e-15	1.59519e-25	0	9.05626e-14	2.44022e-24
KANK1	0.197196	900.051	-437.025	4.12188	-0.715736	-0.629138	-0.194675	0.143693	0.0287703	-0.152391	-0.0343524	-0.602504	1273.15	65.506	523.297	3.46019e-277	5.96427e-15	6.12271e-112	5.45587e-276	1.07226e-13	1.15648e-110
HESX1	0.0937006	989.087	-481.544	4.59282	-0.72677	-0.92232	-0.0999497	0.161027	0.0583309	0.233944	0.0941303	-0.271756	2235.61	64.9436	226.092	0	7.90073e-15	9.15744e-48	0	1.41885e-13	1.47219e-46
FBXO16	0.162345	793.364	-383.682	3.58033	-0.922268	-0.885213	-0.0378877	-0.173894	0.134292	0.193938	0.0987169	0.121287	3497.35	64.9279	191.272	0	7.96333e-15	2.82487e-40	0	1.42853e-13	4.4713e-39
NR2E1	0.316076	653.219	-313.61	2.94853	-1.03196	-0.916818	-0.0317094	-0.0655595	0.270928	0.106765	0.813591	0.0548068	19200.4	64.657	7322.31	0	9.11829e-15	0	0	1.63393e-13	0
DNAH9	0.432175	1028.71	-501.355	4.62555	-0.969297	-1.00447	-0.128517	0.0977064	0.120029	0.296622	0.329258	0.434023	4895.26	63.9482	822.628	0	1.29962e-14	9.63296e-177	0	2.32628e-13	2.08871e-175
LOC101906273	0.0789228	1008.98	-491.491	4.73667	-0.910781	-0.933165	-0.0831618	-0.119366	0.283885	0.136124	0.252719	0.0753669	5257.16	63.9182	515.754	0	1.31929e-14	2.62134e-110	0	2.35892e-13	4.92296e-109
LOC112447850	0.438253	936.072	-455.036	4.44107	-0.860678	-1.38776	-0.129836	-0.0173294	0.256593	0.400585	0.313829	0.310736	9279.67	63.4129	1501.47	0	1.69851e-14	4.94065645841247E-324	0	3.03366e-13	1.38338380835549E-322
LOC112442298	0.122219	825.898	-399.949	3.86266	-0.795585	-0.752979	-0.0691785	-0.0365744	0.0977006	0.00609885	0.222419	-0.486919	12187.3	63.1504	3041.09	0	1.93671e-14	0	0	3.45534e-13	0
LOC112442808	0.108712	893.084	-433.542	4.2388	-0.723425	-0.883638	-0.0651477	-0.0452847	0.0554896	0.163796	-0.00507019	0.00858338	13278.1	62.7327	295.882	0	2.38658e-14	8.37632e-63	0	4.25334e-13	1.39018e-61
LOC104971346	0.135884	624.085	-299.042	2.80721	-0.565106	-0.903496	-0.0552525	-0.022923	-0.215193	0.0873792	-0.270113	-0.194773	24416.8	61.9282	2892.24	0	3.56831e-14	0	0	6.35252e-13	0
TMEM231	0.138346	1079.76	-526.879	5.06583	-0.699957	-0.79002	0.0572782	0.117125	0.0238215	0.10037	-0.10861	-0.157574	2969.18	61.2459	162.167	0	5.01894e-14	5.0146e-34	0	8.92534e-13	7.82411e-33
LOC101905723	0.162113	800.638	-387.319	3.78595	-0.8569	-0.81655	-0.0205122	-0.0682642	0.135468	0.104997	0.0793087	0.128066	19239.4	61.0017	702.69	0	5.67091e-14	9.11611e-151	0	1.00738e-12	1.86806e-149
SELENOM	0.225908	1021.68	-497.842	4.82288	-1.02363	-0.820155	-0.265702	-0.103527	0.341945	0.161173	0.155277	-0.162609	702.355	60.768	87.2439	3.05947e-153	6.37373e-14	5.06733e-18	4.61563e-152	1.13101e-12	7.57665e-17
IRAK1BP1	0.127744	926.454	-450.227	4.20165	-0.820552	-0.724999	0.11376	0.149158	0.0772	0.0740885	0.0466295	-0.686239	2834.65	60.5496	1402.88	0	7.10918e-14	1.63732e-302	0	1.26015e-12	4.34168e-301
HIST3H2BB	0.125141	792.551	-383.275	3.66642	-0.755289	-0.849729	0.061018	-0.0114676	-0.0564516	0.080022	0.00831776	-0.133171	19912.7	60.1076	421.244	0	8.86754e-14	7.13899e-90	0	1.57014e-12	1.28345e-88
LOC107132437	0.181714	988.956	-481.478	4.66774	-0.733361	-1.05488	-0.0181947	-0.11229	0.0595492	0.377683	0.159056	0.145867	7485.68	60.0578	869.504	0	9.09086e-14	6.74418e-187	0	1.60795e-12	1.50611e-185
LOC509941	0.0933412	992.428	-483.214	4.67849	-0.831079	-0.929494	-0.159929	-0.0569717	0.151909	0.165925	0.159831	-0.146733	3209.05	59.9094	158.428	0	9.79141e-14	3.17775e-33	0	1.72999e-12	4.93468e-32
ANXA8L1	0.164676	985.092	-479.546	4.51714	-0.797262	-0.725039	0.0678238	-0.140041	0.116681	-0.0462809	0.243042	-0.284424	2877.27	59.8284	331.907	0	1.01961e-13	1.41202e-70	0	1.79955e-12	2.40174e-69
LOC781565	0.0824952	932.223	-453.112	4.39315	-0.991121	-0.874986	-0.158131	0.0341071	0.35738	0.198503	0.299796	-0.350088	2908.71	59.4267	811.851	0	1.24641e-13	2.08099e-174	0	2.19749e-12	4.50626e-173
LOC112444803	0.16426	842.119	-408.06	3.94542	-0.759559	-1.05365	0.0124149	-0.0666297	0.067469	0.227194	0.279021	0.340826	20751.3	58.6989	3006.03	0	1.79352e-13	0	0	3.15867e-12	0
LOC107132486	0.143139	802.602	-388.301	3.60578	-0.681862	-0.819154	-0.0661896	0.153382	-0.170714	0.068663	-0.146524	-0.197183	2550.52	58.3004	120.171	0	2.18897e-13	4.90958e-25	0	3.85098e-12	7.49636e-24
DOC2G	0.913229	911.831	-442.916	3.95258	-0.933724	-0.400284	-0.324035	-0.323353	0.2448	-0.0323571	0.158446	-0.80064	316.261	58.268	215.712	2.11267e-69	2.22467e-13	1.56871e-45	3.09343e-68	3.90961e-12	2.51453e-44
LOC112449350	0.20977	945.675	-459.838	4.24499	-0.54782	-0.715066	0.0664627	0.224098	-0.322448	-0.0560639	-0.368944	0.011188	948.498	57.9817	260.954	1.08695e-206	2.56704e-13	2.8412e-55	1.67996e-205	4.50647e-12	4.64497e-54
LOC615454	0.0810424	977.808	-475.904	4.56986	-0.939075	-0.742475	-0.10234	-0.07628	0.258023	0.0940951	0.202185	-0.19015	5207.63	57.1123	507.788	0	3.96485e-13	1.38581e-108	0	6.95289e-12	2.59665e-107
CLMN	0.339765	867.802	-420.901	4.00658	-1.04775	-0.798422	-0.236881	-0.496305	0.161798	0.276072	0.369667	0.746918	446.622	57.0842	180.793	1.04079e-97	4.02082e-13	5.03842e-38	1.54323e-96	7.04351e-12	7.93672e-37
TTLL11	0.126781	885.571	-429.785	4.15597	-0.729484	-0.793966	-0.0363858	0.074913	-0.0975095	-0.0274445	0.0255309	-0.161877	11013.3	56.7274	341.011	0	4.80619e-13	1.53017e-72	0	8.41032e-12	2.61083e-71
TFF2	0.683365	1140.67	-557.334	4.96941	-0.580769	-0.922711	-0.243067	-0.214012	0.114895	0.228872	-0.198045	0.0864515	711.312	56.2301	66.7437	3.4722e-155	6.16282e-13	1.10406e-13	5.25278e-154	1.07728e-11	1.63704e-12
HTR7	0.176758	953.625	-463.812	4.47542	-0.797635	-0.912971	-0.0973465	-0.0764703	0.152711	-0.191695	0.228118	0.230227	2629.38	55.6143	264.664	0	8.38493e-13	4.50773e-56	0	1.46415e-11	7.37685e-55
NECTIN4	0.140857	814.102	-394.051	3.6355	-0.775041	-0.650576	-0.0736501	0.14761	0.0601554	-0.113738	-0.0660004	0.0393359	2333.58	55.1187	59.3056	0	1.07428e-12	4.05899e-12	0	1.87388e-11	5.96992e-11
LOC107131974	0.1449	854.919	-414.46	3.98923	-0.691127	-0.829286	-0.0351131	0.0599438	-0.0675122	0.131524	-0.249657	0.0839636	11102.2	54.689	849.706	0	1.33177e-12	1.31186e-182	0	2.32056e-11	2.89032e-181
HBB	1.94549	2160.57	-1067.29	9.59184	-0.543412	-1.39453	0.621002	0.315143	0.0134726	2.01327	-1.05474	-0.00708796	169.278	54.2039	530.242	1.74469e-37	1.69737e-12	1.92521e-113	1.02864e-36	2.95447e-11	3.6406e-112
LOC107133063	0.265729	1027.08	-500.54	4.71827	-0.772385	-1.0354	-0.20969	0.106524	0.257159	0.125848	0.0876279	-0.0430878	1592.52	54.1046	91.1444	0	1.78378e-12	7.52274e-19	0	3.10159e-11	1.12972e-17
LOC112442049	0.11168	797.673	-385.836	3.65735	-0.683529	-0.692033	0.0349831	-0.0580734	-0.167351	-0.0336106	0.0164401	-0.258718	7803.41	53.9128	1281.08	0	1.96333e-12	4.21293e-276	0	3.41017e-11	1.07712e-274
LOC101906347	0.184204	929.43	-451.715	4.3293	-0.590109	-0.954066	0.00550083	0.0886582	-0.19029	-0.0304231	-0.231488	0.167106	6651.58	53.8081	797.194	0	2.06882e-12	3.11325e-171	0	3.5896e-11	6.69737e-170
LOC101907822	0.385902	890.537	-432.269	3.93108	-0.647289	-0.958602	-0.18492	0.250372	0.0336257	0.18995	-0.259823	0.270084	931.226	53.1869	98.373	6.12267e-203	2.82237e-12	2.18349e-20	9.44526e-202	4.89192e-11	3.28805e-19
RGS6	0.908565	863.863	-418.932	3.54227	-0.489393	-0.832449	0.0551408	0.340877	-0.245626	-0.501176	-0.532149	-0.26636	596.235	52.9201	365.224	3.38206e-130	3.22516e-12	9.04516e-78	5.07432e-129	5.58415e-11	1.56776e-76
LOC100141036	0.438487	876.459	-425.23	3.92746	-1.19681	-0.819966	-0.161223	-0.268847	0.309845	0.442197	0.408188	0.964451	1339.77	52.7159	837.204	1.1806e-291	3.57187e-12	6.70512e-180	1.87411e-290	6.17794e-11	1.46548e-178
EPHX2	0.379816	1023.48	-498.741	4.72115	-1.20552	-1.03544	-0.341873	-0.0371264	0.840217	0.214722	0.812381	-0.0128645	534.64	50.4129	641.548	8.02458e-117	1.12976e-11	1.5747e-137	1.19959e-115	1.95199e-10	3.13678e-136
SNAI1	0.14559	901.772	-437.886	4.17772	-0.977068	-0.757247	-0.105283	0.089341	0.299861	0.0444504	0.145693	-0.324279	5095.85	50.3211	434.895	0	1.1828e-11	7.99974e-93	0	2.04148e-10	1.44612e-91
SUMF2	0.168341	1019.39	-496.693	4.7058	-0.864811	-0.716401	-0.117827	-0.0741135	0.235065	-0.0933742	0.10457	-0.470603	3349.19	50.2077	761.001	0	1.25177e-11	2.1491e-163	0	2.15826e-10	4.52828e-162
ZMYM2	0.154566	939.242	-456.621	4.33776	-0.893426	-0.916747	-0.173771	-0.00207284	0.163194	0.165918	0.21612	0.0126544	2856.22	50.1668	170.565	0	1.27767e-11	7.91098e-36	0	2.20059e-10	1.23785e-34
LOC783224	0.108369	851.889	-412.944	3.96586	-0.951637	-0.843622	-0.0761795	-0.04407	0.35989	0.0620503	0.395386	-0.217255	13228.4	49.5983	2771.31	0	1.69768e-11	0	0	2.92094e-10	0
LOC782372	0.0895373	879.076	-426.538	4.14003	-0.92384	-0.853884	-0.0741748	0.0185748	0.305865	0.0447302	0.0999578	-0.226926	12516.2	48.5292	1200.86	0	2.89744e-11	1.03453e-258	0	4.97996e-10	2.56894e-257
ENC1	0.140953	1029.95	-501.977	4.72491	-0.66284	-0.709921	0.185449	0.0738325	-0.156185	-0.125646	-0.0137904	-0.328937	860.744	48.3828	150.264	1.23561e-187	3.11751e-11	1.78689e-31	1.90078e-186	5.3526e-10	2.75917e-30
LOC101903261	0.269238	1068.36	-521.18	4.73313	-0.807854	-0.577021	-0.0242284	0.0918211	0.183883	-0.132512	0.0783476	-0.201866	3836.53	47.6931	466.398	0	4.40125e-11	1.2377e-99	0	7.54881e-10	2.28008e-98
SP6	0.130332	849.261	-411.631	3.97673	-0.787044	-0.925297	0.056766	0.028517	0.0626399	0.105663	0.0660743	-0.232179	18267.7	47.5011	865.306	0	4.84467e-11	5.4748e-186	0	8.30067e-10	1.21931e-184
MARCHF3	0.217306	908.387	-441.194	4.11021	-0.900393	-0.96646	0.154507	0.220935	0.345138	0.184555	-0.0800442	-0.235406	1207.49	46.5283	152.094	6.26962e-263	7.87985e-11	7.24445e-32	9.82899e-262	1.3487e-09	1.11968e-30
LOC101906457	0.124811	822.289	-398.145	3.98733	-1.05086	-0.963344	-0.162176	-0.0526878	0.445391	0.317376	0.349321	-0.00386441	29941.4	46.227	6197.82	0	9.16087e-11	0	0	1.56632e-09	0
LOC104972548	0.243732	612.411	-293.205	2.51347	-0.762469	-0.921707	-0.0473556	0.0391764	0.222688	0.311635	0.136542	0.0329617	41479.8	46.1386	4778.41	0	9.57505e-11	0	0	1.63543e-09	0
CAMK2N1	0.329282	1108.52	-541.26	5.07119	-0.772763	-0.580638	-0.0927158	-0.138	0.0959499	-0.0888385	-0.308549	-0.324591	1078.53	46.0634	229.345	6.31905e-235	9.94191e-11	1.82647e-48	9.80349e-234	1.69633e-09	2.95366e-47
GRHL3	0.125714	963.807	-468.903	4.67331	-1.03866	-0.880908	-0.2026	-0.0169241	0.509664	0.277708	0.13425	-0.407265	2304.79	46.0494	720.651	0	1.00117e-10	1.17653e-154	0	1.70646e-09	2.42304e-153
LOC101903854	0.215907	736.65	-355.325	3.23329	-0.591351	-0.929338	0.00536599	0.0379591	0.150477	0.0773423	-0.21112	0.339207	16623.1	45.2348	2444.47	0	1.50449e-10	0	0	2.56168e-09	0
KLHDC9	0.105735	842.893	-408.446	3.66652	-0.836849	-0.762016	-0.0514413	0.0741003	0.163147	0.203383	0.0324986	0.0543745	6287.5	44.9746	342.449	0	1.71349e-10	7.48739e-73	0	2.91453e-09	1.28019e-71
LOC112441859	0.142601	769.382	-371.691	3.52573	-0.702758	-0.960149	0.0132867	-0.0472349	0.111706	0.10573	0.0245659	0.136515	18044.4	44.2543	689.338	0	2.45646e-10	7.09383e-148	0	4.17395e-09	1.44644e-146
KIF5A	0.158662	890.389	-432.195	4.11478	-0.774	-0.944228	-0.015493	0.0683243	0.18857	0.223238	-0.0307648	0.0975918	13490.1	44.0133	860.592	0	2.77104e-10	5.74882e-185	0	4.7036e-09	1.27861e-183
LOC104973803	0.0975789	941.427	-457.713	4.28695	-0.88649	-0.67687	0.0680465	0.102253	0.138668	-0.0492523	0.121716	-0.560498	4148.07	43.7725	1135.63	0	3.12554e-10	1.42915e-244	0	5.29985e-09	3.49598e-243
PRRT1B	0.138347	838.532	-406.266	3.82145	-0.612789	-0.826151	0.0480845	-0.0346189	-0.145978	0.116563	-0.287843	-0.17725	13211.2	43.2849	1843.28	0	3.9885e-10	0	0	6.75616e-09	0
LOC101907083	0.0948979	899.95	-436.975	4.24835	-0.903775	-0.787483	-0.0209716	0.0834224	0.0555442	0.0798667	0.156337	-0.191399	8965.23	42.782	416.07	0	5.12865e-10	9.36888e-89	0	8.67852e-09	1.68067e-87
DDN	0.176285	738.692	-356.346	3.39573	-0.848229	-0.823214	-0.0396235	-0.042533	0.179028	0.0569528	0.115913	0.0938829	17783.9	42.3509	727.102	0	6.3624e-10	4.71473e-156	0	1.07551e-08	9.74655e-155
LOC100299757	0.0720711	987.038	-480.519	4.55372	-0.788403	-0.788813	-0.0752365	-0.0729501	0.125867	0.0378831	0.073888	-0.146216	3817.52	42.1892	190.043	0	6.89825e-10	5.18886e-40	0	1.1649e-08	8.2052e-39
LOC104972026	0.159064	882.916	-428.458	4.09003	-0.7748	-0.771944	-0.156209	-0.0687153	0.0864531	0.141504	0.00712193	-0.104323	1391.99	41.3546	38.2249	5.42098e-303	1.04703e-09	1.00701e-07	8.65564e-302	1.76629e-08	1.46145e-06
LOC112445945	0.618254	671.879	-322.939	2.69083	-0.855062	-1.30846	0.0413456	0.0815729	-0.119448	0.259333	0.480394	0.451146	11657.4	40.8271	2455.73	0	1.36302e-09	0	0	2.29698e-08	0
BOLA-DQA2	8.73601	1017.75	-495.877	5.56058	-1.75028	-0.014888	-0.39203	6.08673	0.0764476	0.224585	-3.63583	-4.14921	15.2882	40.6697	9.08861	0.000478853	1.47465e-09	0.0589225	0.000515369	2.48255e-08	0.212304
RNF227	0.270082	911.205	-442.602	4.09124	-0.735599	-0.780218	0.0478183	0.0451805	-0.0379221	0.167914	-0.154458	0.125146	10776.9	40.6198	620.283	0	1.51192e-09	6.31337e-133	0	2.54269e-08	1.23808e-131
LOC781218	0.111637	842.17	-408.085	3.92014	-0.809659	-0.867085	-0.0301416	-0.0571634	0.0574228	-0.12593	0.383371	-0.283621	11028.1	40.6114	2565.14	0	1.51826e-09	0	0	2.55073e-08	0
LOC107131649	0.11852	815.04	-394.52	3.85218	-0.721734	-0.938234	-0.0554319	-0.0280798	0.0286289	0.205318	-0.079488	0.159094	14457.7	40.3656	784.609	0	1.71685e-09	1.65624e-168	0	2.88142e-08	3.53518e-167
SPDYA	0.259031	774.074	-374.037	3.39316	-0.680409	-0.798796	-0.0355474	0.0462085	0.14617	0.19848	0.0957067	-0.626481	17918.6	40.2375	4832.24	0	1.83032e-09	0	0	3.06874e-08	0
LOC104974259	0.329898	975.153	-474.576	4.24634	-1.1033	-0.747732	0.237643	0.0998389	0.474503	0.0341738	0.827932	-0.239938	769.918	40.112	566.544	6.52429e-168	1.9489e-09	2.6932e-121	9.91571e-167	3.26421e-08	5.17636e-120
TBC1D32	0.139186	975.904	-474.952	4.63701	-0.771417	-0.831034	-0.177704	0.0284342	-0.0189833	0.17059	0.107869	-0.180927	1628.43	39.6917	86.3051	0	2.40468e-09	8.01743e-18	0	4.02349e-08	1.19744e-16
LOC112441530	0.111507	915.843	-444.922	4.3916	-0.803354	-0.883476	-0.156833	0.0257954	-0.0299178	0.13955	-0.0611807	-0.0216807	3910.82	39.4765	60.6419	0	2.67783e-09	2.1263e-12	0	4.47596e-08	3.13014e-11
ARHGAP29	0.226925	985.445	-479.722	4.53026	-0.799242	-1.00324	0.0836784	-0.436354	-0.00165944	0.180805	0.67882	0.392957	205.596	38.9998	177.725	2.26693e-45	3.39859e-09	2.29608e-37	2.70221e-44	5.67492e-08	3.60994e-36
LURAP1L	0.211783	969.765	-471.883	4.44694	-0.917371	-0.713298	0.130915	-0.046736	0.216018	-0.153507	0.473153	-0.32041	2899.71	38.9928	831.783	0	3.41044e-09	1.00146e-178	0	5.68893e-08	2.18011e-177
NSMCE4A	0.438301	1468.94	-721.469	6.60724	-1.17745	-0.960704	0.16628	0.0839816	0.407391	0.210102	0.600012	-0.50271	12050	38.7331	3181.79	0	3.88347e-09	0	0	6.4714e-08	0
SPX	0.104574	948.225	-461.112	4.43346	-0.795341	-0.647498	-0.0624523	0.0189694	-0.0138294	-0.216523	0.171487	-0.464637	2994.75	38.6862	802.992	0	3.97554e-09	1.72677e-172	0	6.6181e-08	3.72937e-171
COX7ALP1	0.0800181	962.234	-468.117	4.45267	-0.901418	-0.895488	-0.13444	-0.0147509	0.270083	0.185463	0.446426	-0.481503	3000.17	38.6356	1180.42	0	4.07737e-09	2.79477e-254	0	6.78075e-08	6.90865e-253
ZBTB8B	0.475789	737.106	-355.553	3.09558	-0.892295	-1.0999	-0.144348	0.120652	0.32122	0.549695	-0.0980457	0.518229	2052.61	37.7273	770.315	0	6.42118e-09	2.06485e-165	0	1.06677e-07	4.37886e-164
LOC509854	8.14021	645.46	-309.73	1.48039	0.415086	0.395995	2.57185	7.87195	-2.09505	-1.84948	-5.75207	-6.53167	9.77626	37.4171	18.0649	0.00753549	7.49862e-09	0.00119858	0.00786366	1.24451e-07	0.0112484
LOC112445816	0.752226	649.215	-311.607	2.26297	-0.526428	-0.49278	0.170611	-0.148072	-0.304915	-0.509756	0.107679	0.457009	266.063	36.812	352.75	1.67977e-58	1.01476e-08	4.46942e-75	2.43782e-57	1.68246e-07	7.68179e-74
ARHGAP28	0.207196	945.349	-459.674	4.39843	-0.808647	-0.955735	0.0337661	0.065689	0.244759	-0.135296	0.267822	-0.293576	10397.5	36.4938	1552.03	0	1.1898e-08	0	0	1.97067e-07	0
LOC101902128	0.184368	821.97	-397.985	3.80271	-0.705925	-0.971895	0.0314671	-0.0620867	0.0739292	0.0375169	-0.063481	0.326055	13139.2	36.4621	1070.23	0	1.20879e-08	2.14969e-230	0	2.0001e-07	5.09898e-229
LOC100336029	0.195443	802.96	-388.48	3.47412	-0.751761	-0.866024	0.120399	0.0966314	-0.136481	0.157456	-0.0843627	0.0170006	2202.68	36.4324	84.2059	0	1.22688e-08	2.23575e-17	0	2.028e-07	3.33615e-16
KIAA1257	0.659629	678.232	-326.116	2.7642	-0.800438	-0.829929	0.0803562	0.00771044	-0.00456451	-0.0249702	-0.0493242	0.440976	7734.35	35.9751	1156.72	0	1.54208e-08	3.83691e-249	0	2.54644e-07	9.39985e-248
AATK	0.209437	957.105	-465.553	4.40643	-0.890996	-1.01196	-0.0912863	0.105664	0.358248	0.205672	0.385931	0.0863995	4553.3	34.9221	298.112	0	2.61071e-08	2.76734e-63	0	4.30675e-07	4.60215e-62
CMC4	0.151898	864.162	-419.081	4.02908	-1.1985	-0.655832	-0.119701	-0.0924605	0.402118	0.0659709	0.307851	-0.382178	6719.61	34.5836	1494.04	0	3.09224e-08	2.81617418129511E-322	0	5.09599e-07	7.75683063970757E-321
GCSAM	0.31017	975.382	-474.691	4.31854	-0.819967	-0.985269	0.151777	-0.0273718	0.329908	0.0707271	0.120388	0.0738863	2135.71	34.2363	143.348	0	3.67861e-08	5.41652e-30	0	6.05623e-07	8.34806e-29
FBN1	1.17167	1395.6	-684.8	6.01115	-0.0878807	-0.0229688	-0.41867	0.376263	-0.873851	-0.849808	-1.53693	-0.937546	24.0787	34.0771	195.43	5.90714e-06	3.98348e-08	3.60768e-41	6.69936e-06	6.55158e-07	5.7214e-40
HBG	3.36822	761.359	-367.679	2.61579	-0.855853	-1.60159	1.80702	0.79935	-0.615539	2.54122	-1.17394	-0.0896993	9.57743	33.7675	11.391	0.00832316	4.65023e-08	0.0225036	0.00867406	7.64053e-07	0.108928
GSDME	0.207378	987.285	-480.642	4.5376	-0.889136	-0.960521	-0.0880822	0.162642	0.236606	0.0683752	0.419066	0.144265	1560.87	33.3773	232.483	0	5.65201e-08	3.85529e-49	0	9.27721e-07	6.2407e-48
CNTLN	0.131333	953.681	-463.841	4.42509	-0.777202	-0.973137	-0.122523	-0.0296674	0.21819	0.0326241	0.38452	0.0462119	3295.03	33.195	404.786	0	6.19137e-08	2.57096e-86	0	1.01524e-06	4.57698e-85
PTGS2	0.209257	1014.61	-494.306	4.62364	-0.507667	-0.815972	0.106321	0.160387	-0.213174	-0.243427	-0.362211	-0.445711	240.724	32.7598	160.727	5.33885e-53	7.69668e-08	1.02075e-33	7.64676e-52	1.26081e-06	1.58812e-32
MYH3	0.234069	947.636	-460.818	4.2512	-0.835033	-0.783637	0.127173	0.282686	0.158256	0.143991	-0.0152834	-0.156824	492.319	32.3795	21.5617	1.24224e-107	9.30835e-08	0.000244966	1.85029e-106	1.5233e-06	0.00288124
SPATC1L	0.307272	710.492	-342.246	3.19672	-1.03376	-1.1303	0.0523776	-0.12199	0.533909	0.471682	0.056464	0.465545	21937.4	32.3466	8889.71	0	9.46278e-08	0	0	1.54703e-06	0
LOC531462	0.0980999	999.104	-486.552	4.6093	-0.666342	-0.853071	0.0346678	0.103881	-0.010504	0.0803218	-0.0890199	-0.0105798	3213.21	32.3343	37.3608	0	9.52143e-08	1.51791e-07	0	1.55507e-06	2.20097e-06
LOC615521	0.0806	926.388	-450.194	4.28753	-0.835801	-0.820604	-0.0493252	0.0997367	0.0582499	0.16427	0.109517	-0.37781	2280.16	32.1119	562.324	0	1.0641e-07	2.205e-120	0	1.73619e-06	4.23309e-119
LOC104975119	0.265144	780.979	-377.489	3.47231	-0.772559	-0.901599	0.0477077	-0.0127157	-0.0598079	0.230062	0.236628	0.297436	6097.14	32.0799	847.085	0	1.08127e-07	4.84891e-182	0	1.76246e-06	1.06262e-180
RNF207	0.160971	863.475	-418.738	3.96836	-0.745812	-0.940753	-0.015972	0.106892	0.127289	0.0755339	-0.0473407	0.0497393	4066.99	31.8422	74.8663	0	1.21771e-07	2.12663e-15	0	1.98289e-06	3.15896e-14
PRR15L	0.286265	956.471	-465.236	4.39583	-0.955867	-0.796732	-0.23396	-0.0962068	0.37169	-0.0890899	0.174684	0.164738	873.699	31.7638	114.202	1.89928e-190	1.26645e-07	9.23562e-24	2.92721e-189	2.06021e-06	1.40235e-22
LOC511386	0.0846176	979.611	-476.806	4.58985	-0.903574	-0.866485	-0.127115	0.0212952	0.199565	0.244079	0.202573	-0.451803	3147.82	31.6817	693.276	0	1.3195e-07	9.95828e-149	0	2.14438e-06	2.03556e-147
THBS3	0.126681	888.672	-431.336	4.12777	-0.772454	-0.777106	-0.0996899	-0.123562	0.128551	0.0321307	0.225569	0.13715	2252.57	31.4048	163.942	0	1.51541e-07	2.08652e-34	0	2.46033e-06	3.25862e-33
AK8	0.223922	1031.49	-502.746	4.82545	-1.01703	-0.878031	-0.134751	-0.255032	0.534327	0.267648	0.421937	-0.0163699	608.088	30.6218	182.784	9.02173e-133	2.24165e-07	1.8819e-38	1.35483e-131	3.63582e-06	2.9673e-37
LOC104971926	0.153416	880.39	-427.195	4.10598	-0.638601	-0.73685	0.155985	-0.05746	-0.175251	-0.174964	-0.184137	0.0600586	8529.62	30.4787	873.734	0	2.40791e-07	8.17202e-188	0	3.90163e-06	1.82746e-186
LOC112446696	0.32559	645.996	-309.998	2.69822	-0.643025	-0.629203	-0.0151843	0.108103	-0.246233	-0.462592	-0.188519	-0.117426	2216.09	29.9508	993.535	0	3.13515e-07	8.98611e-214	0	5.07499e-06	2.07451e-212
LOC112449443	0.155494	713.735	-343.867	3.13488	-0.559332	-0.79841	-0.0269044	-0.0423876	-0.0622212	0.0409213	0.0173729	-0.170449	10443.6	29.8989	378.194	0	3.21762e-07	1.42985e-80	0	5.20336e-06	2.49942e-79
LOC101905666	0.206037	895.313	-434.657	4.05946	-0.578558	-0.723533	-0.0225867	0.142382	-0.143225	-0.0406392	-0.457085	-0.202192	1326.18	29.5065	379.898	1.05641e-288	3.91512e-07	6.12418e-81	1.67213e-287	6.32508e-06	1.07396e-79
LOC101904976	0.123573	859.576	-416.788	4.09764	-0.869409	-0.929694	-0.131915	0.036357	0.405274	0.153987	0.0471213	-0.295863	10857.6	29.3829	1801.57	0	4.16472e-07	0	0	6.7217e-06	0
TAB3	1.24109	789.003	-381.502	3.0412	-0.548039	-1.52416	-0.0445749	0.431014	0.530253	1.29671	0.193689	0.329489	375.531	29.1497	306.564	2.84739e-82	4.67976e-07	4.15693e-65	4.1992e-81	7.54554e-06	6.92709e-64
ZNF684	0.182105	939.688	-456.844	4.32215	-0.868378	-0.850812	0.112597	0.0840702	0.0569932	0.114399	0.196486	0.0130844	2005.12	29.0936	89.98	0	4.81294e-07	1.32969e-18	0	7.75265e-06	1.99321e-17
LOC107132243	0.114643	873.645	-423.822	4.1361	-1.05601	-0.775755	-0.0279987	-0.0579079	0.282672	0.0279358	0.538284	-0.196344	14003.8	29.0429	3355.36	0	4.93647e-07	0	0	7.94385e-06	0
LOC112442537	0.123311	894.646	-434.323	4.2427	-0.783542	-0.850985	-0.0601934	-0.0125256	-0.00694553	0.0594648	0.129177	0.137565	11007.5	29.0319	319.993	0	4.96357e-07	5.26179e-68	0	7.97962e-06	8.87637e-67
LOC101904382	0.121451	793.973	-383.987	3.79889	-0.961115	-0.880969	-0.0667286	-0.0879903	0.130552	0.273532	0.247072	-0.222151	17906.4	28.9413	2032.7	0	5.19377e-07	0	0	8.34154e-06	0
LOC100299180	6.93932	697.299	-335.65	3.51648	-4.91487	0.0932287	2.87908	-1.60444	3.62515	-1.94419	6.40033	0.262451	6.43952	28.5065	21.8222	0.0399646	6.45497e-07	0.000217427	0.0409143	1.0357e-05	0.00259363
ZNF300	0.0958924	1013.51	-493.753	4.69292	-0.843438	-0.605491	0.122777	0.0335902	-0.0550668	-0.17319	0.221046	-0.527393	1675.11	28.1061	609.458	0	7.88564e-07	1.39042e-130	0	1.26401e-05	2.71372e-129
LOC514978	0.463867	1145.21	-559.606	5.3134	-0.928856	-1.21365	-0.347556	0.782221	0.255572	0.142499	0.213544	-0.159034	46.8383	28.0985	0.990749	6.74824e-11	7.91557e-07	0.911195	8.96163e-11	1.26757e-05	0.984684
RGS11	3.88118	936.966	-455.483	3.49656	-1.32207	-1.45067	0.225579	-0.568588	0.823941	4.91861	0.217247	0.404974	8.34318	27.9921	24.4542	0.0154277	8.34838e-07	6.47583e-05	0.0159626	1.33558e-05	0.000848996
PFN2	0.186132	947.32	-460.66	4.3797	-0.868593	-0.751185	0.0354153	-0.111795	0.0607739	0.170168	0.0329828	-0.52428	2642.44	27.4905	585.892	0	1.07276e-06	1.75159e-125	0	1.71454e-05	3.38242e-124
FKBP9	0.162936	901.465	-437.733	3.94205	-0.631049	-0.624879	-0.0619709	0.10534	-0.115838	-0.164109	-0.28727	-0.144605	2722.72	27.2986	469.056	0	1.18083e-06	3.29419e-100	0	1.88543e-05	6.08221e-99
LOC112442840	0.175193	842.429	-408.215	3.91827	-0.768365	-0.880207	-0.0121528	0.0408404	0.158873	0.015054	0.100276	0.130892	15402.6	27.0002	557.37	0	1.37081e-06	2.60158e-119	0	2.18663e-05	4.96538e-118
EPHA2	0.148977	903.468	-438.734	4.03534	-0.894093	-0.733661	0.120208	-0.0684036	0.105675	-0.0136402	0.265419	0.000226539	1951.76	26.9184	111.855	0	1.42806e-06	2.92675e-23	0	2.27574e-05	4.43171e-22
LOC100335553	0.247909	996.053	-485.027	4.61146	-0.879303	-0.794729	-0.0538136	0.104408	0.0994776	0.0186564	0.248767	-0.258131	1944.57	26.1036	200.413	0	2.14621e-06	3.06186e-42	0	3.41687e-05	4.87463e-41
LOC101902915	0.182284	912.174	-443.087	4.27175	-0.638758	-0.954126	-0.0494568	0.0264698	-0.0704355	0.214959	-0.0169709	0.293973	8543.52	26.0351	1087.11	0	2.22101e-06	4.7223e-234	0	3.53252e-05	1.13156e-232
PKNOX2	0.339888	984.261	-479.13	4.24666	-0.82621	-0.448214	0.0481966	0.284615	-0.189855	-0.0822404	-0.0565496	-0.540347	330.685	25.1254	112.575	1.55803e-72	3.50019e-06	2.05434e-23	2.28538e-71	5.56168e-05	3.11645e-22
LOC101905319	7.39696	439.229	-206.614	1.27013	1.64781	1.70191	-0.809609	1.74542	-3.69037	-4.25001	-2.53472	-1.30857	0.174571	24.8455	8.01572	0.916415	4.02588e-06	0.0910041	0.916918	6.39079e-05	0.285228
LOC112446367	1.65769	591.226	-282.613	1.77186	-0.290107	-0.420523	0.418622	0.115642	-0.490633	-0.201721	-0.00513425	-1.00118	171.537	24.8193	2.54197	5.64029e-38	4.07895e-06	0.637136	3.48306e-37	6.46879e-05	0.86788
LOC104971636	0.12838	859.979	-416.989	3.78143	-0.684392	-0.649367	0.0286381	0.0597803	-0.185565	-0.16272	0.042367	-0.179402	4710.98	24.3587	497.102	0	5.1355e-06	2.83662e-106	0	8.13649e-05	5.28494e-105
ALOX15	1.25031	1732.61	-853.303	8.93479	-1.8169	-1.35099	-0.38112	-3.26862	0.216412	0.373953	2.57146	3.46522	11.06	24.0996	25.7429	0.00396589	5.84573e-06	3.5655e-05	0.00416589	9.25282e-05	0.000483272
C25H16orf71	0.133183	888.452	-431.226	4.0689	-0.708449	-0.717401	0.0495053	-0.0153867	0.0745335	-0.19865	-0.138175	-0.368413	9690.43	24.0786	1878.27	0	5.90749e-06	0	0	9.34158e-05	0
HID1	0.218619	953.612	-463.806	4.58046	-0.881811	-1.14867	-0.0218692	-0.19761	0.291586	0.476334	0.280272	0.295313	11204.4	24.0373	2456.42	0	6.03061e-06	0	0	9.52708e-05	0
DGAT2L6	0.145488	703.993	-338.997	3.17665	-0.816747	-0.954038	-0.0203407	-0.0270927	0.103591	0.18843	0.0770077	0.24454	24585.7	23.9877	2302.82	0	6.18205e-06	0	0	9.75694e-05	0
LOC101907132	0.189232	862.72	-418.36	4.02627	-0.860361	-0.975029	-0.00743085	-0.251891	0.0298169	0.161413	0.615441	0.334843	15506.9	23.7622	4199.07	0	6.92006e-06	0	0	0.000109112	0
LOC509956	1.9883	630.612	-302.306	1.95421	-0.996533	-1.66775	0.64317	1.33178	0.891091	1.16102	0.273357	0.808403	8.59468	23.5842	2.27235	0.0136047	7.5639e-06	0.685808	0.0140906	0.00011915	0.893663
PARD6A	0.0802944	898.63	-436.315	4.22991	-0.912888	-0.642761	-0.0385538	0.116149	0.294118	-0.0478089	-0.142998	-0.850567	1939.41	23.4486	1310.54	0	8.09471e-06	1.72886e-282	0	0.000127389	4.46889e-281
LOC101902527	0.067915	887.46	-430.73	4.04908	-0.809705	-0.824925	-0.0932012	-0.0142739	0.0303386	0.117336	0.285473	-0.357512	3421.63	23.2976	602.288	0	8.72957e-06	4.95379e-129	0	0.000137248	9.62266e-128
LOC786906	0.126518	911.896	-442.948	4.33064	-0.89352	-1.05087	-0.0321765	-0.038092	0.194324	0.495983	0.379848	-0.226584	8428.45	23.217	2593.66	0	9.08873e-06	0	0	0.000142758	0
LOC100336644	0.110205	927.252	-450.626	4.33279	-0.796491	-0.977387	-0.119285	-0.0810085	-0.0242787	0.517469	0.289056	0.0724747	4385.62	23.1128	1037.46	0	9.57468e-06	2.71293e-223	0	0.000150247	6.37965e-222
GDAP1	0.123011	938.585	-456.292	4.34418	-0.675247	-0.872718	0.0718461	0.0616764	-0.133094	-0.0267445	0.0345315	-0.227545	3292.01	22.9681	186.146	0	1.02931e-05	3.56735e-39	0	0.000161367	5.63024e-38
WC1-8	3.66976	575.291	-274.645	1.96436	-0.5101	-1.2496	-0.677957	2.61595	0.879838	0.902703	-1.45246	-0.323755	5.0131	22.2148	3.84121	0.0815491	1.50012e-05	0.427923	0.0828565	0.000234952	0.719643
ZFAND2A	0.268452	991.54	-482.77	4.56606	-1.04109	-0.792429	0.0587419	-0.0445936	0.422698	-0.207317	0.30247	-0.0800805	9816.72	22.0518	1636.53	0	1.62748e-05	0	0	0.000254657	0
LOC100300051	1.23699	1186.74	-580.372	5.56192	-0.837617	-0.990917	-1.01114	0.706365	0.093492	0.1664	-0.188774	-0.755812	17.5817	21.9311	1.67681	0.000152118	1.72875e-05	0.794926	0.000165806	0.000270245	0.945372
GRIP2	0.213775	959.335	-466.668	4.48543	-0.830041	-0.8555	-0.155334	-0.0906573	0.116936	0.172137	0.0988467	0.0724514	1124.43	21.889	35.265	6.79915e-245	1.76549e-05	4.09804e-07	1.06085e-243	0.000275725	5.92123e-06
LOC112448554	0.566368	868.659	-421.33	3.87925	-0.823634	-0.976858	0.524967	-1.24211	-0.362482	-0.151158	0.500298	0.891135	24.2914	21.6969	5.43567	5.31105e-06	1.94347e-05	0.245442	6.02957e-06	0.000303233	0.528561
LOC104976804	10.0178	799.706	-386.853	5.84007	-0.441894	0.809883	2.24018	-1.822	-0.211936	-2.72489	1.18068	-6.94346	2.22363	21.6905	12.9859	0.328961	1.94972e-05	0.0113451	0.330978	0.00030392	0.0656624
ENKUR	0.297103	986.019	-480.01	4.30116	-0.665365	-0.794688	0.080886	-0.103812	-0.0855714	-0.0596857	0.390447	0.260371	1605.14	21.3057	370.399	0	2.36331e-05	6.90167e-79	0	0.00036804	1.20004e-77
HIST1H3G	0.396239	926.665	-450.332	4.228	-0.952876	-0.837657	-0.0879596	-0.029115	0.0212399	0.236049	0.233892	-0.112419	10395	21.2868	1119.88	0	2.38581e-05	3.72158e-241	0	0.000371191	9.0632e-240
ARG2	9.46112	529.503	-251.751	4.76433	-0.157772	-0.598234	0.470227	-1.28806	-1.50199	0.344997	-5.38252	-4.99362	6.53347	21.2773	10.2607	0.0381307	2.39712e-05	0.0362573	0.0390539	0.000372597	0.152714
LOC784054	0.0727778	858.512	-416.256	3.86045	-0.875403	-0.682135	0.0171498	-0.0482843	0.0840852	-0.0220515	0.206829	-0.323839	7634.94	21.2182	1232.02	0	2.46904e-05	1.82588e-265	0	0.000383413	4.57556e-264
COL3A1	3.46298	1215.66	-594.832	5.79134	0.824972	0.452157	0.68602	-1.03983	-2.60304	-2.11544	-3.20708	-0.0987763	3.49117	21.1943	14.0023	0.174543	2.49869e-05	0.00728759	0.176374	0.000387651	0.0468541
LOC112443434	1.51706	659.846	-316.923	2.17385	-0.76168	-0.978337	0.402696	1.77858	-0.212145	-0.157914	-0.621359	-0.486457	16.5962	21.1314	0.754736	0.000248984	2.57856e-05	0.944411	0.000270078	0.000399664	0.991475
LOC101907943	0.221864	900.68	-437.34	4.04069	-0.59197	-0.758814	0.0743312	-0.0126569	-0.10369	-0.0265411	-0.25205	0.0741297	3329.07	21.0528	323.021	0	2.68189e-05	1.16859e-68	0	0.000415287	1.97948e-67
CD177	1.82785	787.597	-380.798	2.11061	0.204327	-0.153644	2.12492	2.50319	-2.08772	-1.87811	-2.27945	-0.458418	12.7129	20.9119	13.5833	0.0017355	2.87764e-05	0.00875106	0.00184152	0.00044518	0.0542037
MARCO	3.53175	725.181	-349.591	2.66403	-1.74498	-0.620776	0.771568	2.39671	1.47232	-0.351189	0.227993	-1.11352	7.97398	20.6889	3.89318	0.0185554	3.21712e-05	0.420655	0.0191505	0.000497231	0.71292
MLXIPL	0.142259	825.823	-399.911	3.88373	-0.684661	-0.87485	-0.0523552	-0.032012	-0.0928113	-0.0347401	-0.23268	0.0151945	13283.7	20.3343	672.926	0	3.84113e-05	2.53574e-144	0	0.000593116	5.15119e-143
ARHGAP39	0.430772	1145.6	-559.802	5.14467	-1.02898	-0.813298	0.378499	0.123987	0.443598	0.376483	-0.137968	-0.649978	39.3043	20.2212	5.91549	2.91859e-09	4.06465e-05	0.205549	3.66224e-09	0.000627041	0.475396
LOC112444350	0.161275	723.594	-348.797	3.20969	-0.690986	-0.74167	-0.0108055	0.000915996	0.0686271	-0.0325322	0.0592364	-0.165225	22607.7	20.1544	658.632	0	4.20272e-05	3.15351e-141	0	0.000647732	6.32012e-140
TSPAN9	0.131134	1044.17	-509.085	4.92062	-0.818317	-0.821277	0.00032222	0.129859	0.0456616	-0.0389417	-0.0362981	-0.434574	2264.47	19.9168	197.883	0	4.73274e-05	1.07126e-41	0	0.000728735	1.70055e-40
LOC107131172	5.08449	535.607	-254.804	1.23137	0.0296491	-1.29378	2.06574	2.07946	-0.9847	1.9869	-2.07757	-0.721041	2.98847	19.6151	7.5347	0.224421	5.50343e-05	0.110189	0.226351	0.000846611	0.323104
PODNL1	1.68731	928.343	-451.171	3.78736	-0.0718066	-1.5341	0.882815	-0.0867857	-0.383097	0.780006	-1.39213	0.236061	14.899	19.6043	5.74722	0.000581723	5.53338e-05	0.218838	0.00062461	0.00085042	0.493377
LOC107131242	0.581802	1052.76	-513.379	4.46029	-0.707667	-0.774542	-0.0523616	0.0582637	-0.0139328	0.0905331	0.170405	0.0126326	3465.4	19.5341	120.927	0	5.7308e-05	3.38508e-25	0	0.000879938	5.17343e-24
NKD2	0.234081	965.094	-469.547	4.37465	-0.865522	-0.730401	0.115114	0.115842	0.0141444	-0.0355654	0.0893787	-0.280968	712.224	19.4222	60.6691	2.19997e-155	6.06083e-05	2.0984e-12	3.33122e-154	0.000929743	3.09185e-11
CAVIN2	0.607102	667.913	-320.956	2.76906	-0.908522	-0.620488	0.404412	-0.605532	-0.268607	-0.0348806	-0.511512	0.0635573	25.9026	19.298	1.15255	2.3731e-06	6.44915e-05	0.885847	2.72315e-06	0.000988387	0.978011
DNER	5.799	891.784	-432.892	8.08681	-3.66758	-3.85994	-3.99902	-4.46816	3.08968	3.08897	3.75386	3.02036	13.9297	19.176	10.3045	0.000944507	6.85453e-05	0.035599	0.00100814	0.00104954	0.15103
FAM186B	0.130119	883.234	-428.617	4.15644	-0.846073	-0.879706	-0.0618477	-0.0487367	0.0688865	0.322932	-0.00653634	0.00953159	4320.86	18.8901	318.83	0	7.90808e-05	9.38077e-68	0	0.00120972	1.58086e-66
LOC100296537	0.338018	932.177	-453.088	4.22569	-0.904296	-0.878602	0.26823	-0.903952	-0.0202829	-0.119382	0.760524	0.605032	33.6297	18.8579	6.50781	4.98205e-08	8.0365e-05	0.164299	6.00671e-08	0.00122822	0.415445
LOC107132438	0.382869	1233.92	-603.962	5.96577	-1.19826	-1.05489	0.181306	-1.08729	0.19305	-0.00520904	1.22775	0.821048	39.3021	18.7978	12.6543	2.92182e-09	8.28149e-05	0.0130943	3.66602e-09	0.00126449	0.0730591
LOC787397	0.174971	1010.2	-492.102	4.77476	-0.662797	-0.823757	0.0377823	0.0417619	-0.119176	-0.101068	0.0371521	-0.0341638	6731.53	18.7002	160.28	0	8.69561e-05	1.27288e-33	0	0.00132648	1.97851e-32
AGO2	0.637157	1115.55	-544.777	5.1889	-0.926593	-0.931748	-1.23036	0.589043	1.01613	1.00732	-0.326327	-0.663194	19.1286	18.6831	12.757	7.01908e-05	8.77052e-05	0.0125262	7.71159e-05	0.00133667	0.070606
SPC24	0.287591	932.972	-453.486	4.13724	-0.774091	-0.831314	-0.236747	-0.0607937	0.155977	0.103969	0.347848	0.00415049	457.363	18.6153	50.5428	4.84052e-100	9.07284e-05	2.78132e-10	7.18375e-99	0.00138146	4.07612e-09
LOC786870	1.05924	1227.55	-600.773	5.56407	-1.08391	-1.25732	-0.34426	0.36658	0.189116	0.576882	-0.246408	0.311014	286.478	18.4867	16.8154	6.19503e-63	9.67537e-05	0.00209928	9.01465e-62	0.00147184	0.0178537
PLEKHG6	0.432809	889.304	-431.652	3.91682	-0.780352	-1.11853	-0.112772	0.165079	0.102358	0.318923	-0.311695	0.120016	1374.66	18.3999	188.41	3.12846e-299	0.000101046	1.16377e-39	4.98549e-298	0.00153571	1.83851e-38
LOC783565	0.0974711	839.448	-406.724	4.02003	-0.865739	-0.971048	-0.0777929	-0.0222888	0.195042	0.245271	0.161023	0.0566461	19349.5	18.2737	1307.88	0	0.000107626	6.50343e-282	0	0.00163421	1.67842e-280
CD36	1.83086	837.756	-405.878	3.57941	-1.19707	-1.2985	-0.0998132	1.37525	-0.0498995	-0.0433398	0.0223681	-0.41865	21.0758	17.767	0.342991	2.65126e-05	0.000138659	0.986873	2.94975e-05	0.00210346	0.998926
FBXO2	0.160271	875.419	-424.709	4.04611	-0.573956	-0.946726	0.00485803	0.051721	-0.0511728	0.100895	-0.174318	0.0606594	8024.2	17.6383	315.768	0	0.000147875	4.29494e-67	0	0.0022412	7.2083e-66
SCN9A	0.395008	854.968	-414.484	3.61334	-0.817888	-0.948898	0.170981	0.822602	0.0243627	0.0101749	-0.237751	-0.249864	47.9625	17.2146	0.676775	3.84664e-11	0.00018277	0.954162	5.15502e-11	0.00276752	0.995443
C1R	0.42163	1638.72	-806.358	8.01836	-1.27243	-1.19233	-0.753975	0.369435	0.969945	0.319332	0.617002	-0.54276	53.467	16.9774	12.0149	2.45347e-12	0.00020578	0.0172405	3.44758e-12	0.00311306	0.089073
SLC12A5	0.141479	853.04	-413.52	3.8527	-0.6718	-0.718715	-0.23312	0.0263888	0.0848633	0.105928	-0.159613	-0.362786	435.116	16.9517	59.1114	3.27953e-95	0.000208441	4.45882e-12	4.85833e-94	0.00315041	6.55211e-11
TXNRD3	0.180657	903.734	-438.867	4.20677	-0.766625	-1.06727	-0.0510464	0.00829952	0.234479	0.327608	0.156976	0.270421	12380.1	16.9458	1857.09	0	0.000209059	0	0	0.00315686	0
BAMBI	1.0691	752.375	-363.188	2.7288	-0.787596	-0.29604	0.195084	0.110973	-0.17645	-0.0839317	-0.677933	0.0518151	136.213	16.932	5.24184	2.64034e-30	0.000210509	0.263371	9.04016e-30	0.00317583	0.550417
HBQ1	1.31756	1388.49	-681.246	6.36279	-1.43242	-1.4289	-0.501054	-0.0512493	1.31317	3.1877	0.00388889	-0.236462	13.9769	16.7516	30.0526	0.000922488	0.000230374	4.77519e-06	0.000985148	0.00347232	6.77442e-05
CSPG4	1.12215	1220.47	-597.236	5.11502	-1.25714	-0.764676	0.649759	1.09949	0.437731	-0.11044	0.136343	-0.538153	20.9467	16.69	1.6051	2.82801e-05	0.000237581	0.807875	3.14257e-05	0.00357766	0.949754
HOXB4	0.0784765	1032.47	-503.233	4.81072	-0.869235	-0.776285	-0.0787555	0.0627676	0.203133	0.031632	0.245982	-0.442123	1899.32	16.6842	421.598	0	0.000238269	5.98381e-90	0	0.00358473	1.07814e-88
LOC112449066	2.35645	559.525	-266.763	2.44752	-0.692566	-0.993523	-1.78749	0.197552	0.303892	-0.70227	-0.228383	-0.0372255	7.4683	16.5687	1.28212	0.0238935	0.000252433	0.864403	0.0245809	0.00379435	0.970943
LOC100298823	0.352711	951.031	-462.515	4.4591	-1.09742	-1.16441	0.191226	-0.929878	-0.000829937	0.195466	0.832254	0.852543	45.6496	16.5005	8.05219	1.22266e-10	0.000261197	0.0896849	1.60923e-10	0.0039225	0.282713
LOC100337053	6.87848	737.159	-355.579	1.65531	3.19116	2.76447	-3.72778	4.49083	2.9464	3.56023	-4.65237	-4.06108	14.7656	16.4632	22.3047	0.000621871	0.000266104	0.00017428	0.000667149	0.00399254	0.00213162
LOC101903933	0.40038	1008.75	-491.375	4.74852	-1.01322	-0.844614	0.188203	-0.935463	0.197128	-0.374341	0.864115	0.43657	33.381	16.4556	7.83496	5.64161e-08	0.000267124	0.0978145	6.79294e-08	0.00400417	0.298758
NRTN	0.170901	660.929	-317.465	2.87404	-0.780701	-0.966777	-0.0125079	-0.025082	0.197711	0.139913	0.339576	0.0994019	31645.7	16.3471	4132.36	0	0.000282017	0	0	0.00422357	0
CATHL2	3.50816	728.688	-351.344	2.16074	0.179071	-0.832222	2.51886	2.41406	-2.1847	-1.25603	-2.7479	1.00288	8.7295	16.2234	12.6085	0.0127179	0.000300003	0.0133557	0.0131821	0.00448883	0.0740967
MEF2B	4.45136	598.102	-286.051	2.67931	-0.823233	-0.707456	-0.880092	3.03462	0.300858	-0.162857	-2.25058	-3.30656	11.151	16.1318	8.10858	0.00378954	0.000314076	0.0876808	0.00398345	0.00469512	0.27913
PPFIA3	0.126969	909.807	-441.904	4.29282	-0.797718	-0.843902	-0.0442329	0.0156418	0.169855	0.181089	-0.0949796	-0.281506	8639.19	16.0529	957.525	0	0.000326709	5.71554e-206	0	0.00487953	1.30661e-204
LOC112448601	0.163361	743.829	-358.915	3.40403	-0.841412	-0.967942	-0.130216	0.0126039	0.250786	0.30298	0.149839	0.408603	28348.4	16.017	5696.83	0	0.000332628	0	0	0.00496342	0
LOC112448413	0.356811	897.388	-435.694	4.16798	-1.04549	-1.00979	0.158481	-1.03493	0.18867	0.278022	1.06332	0.80145	29.2432	15.9729	9.25901	4.46602e-07	0.000340044	0.0549417	5.24095e-07	0.00506947	0.202974
SYNGAP1	0.494781	960.392	-467.196	4.46516	-0.877156	-1.07874	-0.779761	0.1493	0.383015	0.366841	0.0623454	0.269907	28.8496	15.9527	1.33362	5.43744e-07	0.000343484	0.855647	6.36274e-07	0.00511611	0.967947
VGF	0.124061	919.353	-446.677	4.28061	-0.77937	-0.665851	-0.0411795	-0.100445	-0.0145335	-0.113333	0.0132189	-0.225458	1635.82	15.9415	87.8879	0	0.000345427	3.69875e-18	0	0.00514038	5.53935e-17
LOC784357	0.0821168	956.995	-465.497	4.45681	-0.822275	-0.869282	-0.0222021	-0.0513299	0.0966745	0.138531	0.316495	-0.431482	7146.44	15.9123	1583.16	0	0.000350499	0	0	0.00521113	0
LOC786594	0.294296	604.546	-289.273	2.42259	-0.38028	-0.338551	-0.0472346	-0.539655	0.151631	0.310333	0.145666	-0.518919	5.01422	15.9014	3.85257	0.0815036	0.000352415	0.426326	0.0828154	0.00523488	0.71882
TMEM100	0.74114	701.781	-337.891	2.74899	-0.856749	-0.547985	0.0729693	-0.0936798	0.0301745	-0.334223	-0.462893	-0.175896	1787.22	15.758	373.841	0	0.000378616	1.24576e-79	0	0.00561899	2.17299e-78
LOC112441633	1.82272	677.422	-325.711	2.11394	-0.885737	-0.63819	0.0538615	2.54898	0.236963	-0.0869975	-0.652006	-1.74455	7.85747	15.6947	2.37211	0.0196685	0.000390786	0.667674	0.0202827	0.00579436	0.884662
SEMA6B	5.88634	444.237	-209.118	0.81933	0.135621	-0.801368	2.67366	1.99578	-1.76621	0.619665	-5.01498	-0.415679	4.86422	15.6788	9.59905	0.0878513	0.000393908	0.0477513	0.0892211	0.00583539	0.184943
LOC101906952	0.379713	860.721	-417.361	4.0754	-1.11816	-1.10959	0.054966	-1.00795	0.207704	0.247229	1.08666	0.708664	35.5696	15.2774	8.65622	1.88868e-08	0.00048146	0.0702909	2.30661e-08	0.00712595	0.238675
WFIKKN1	2.49379	986.223	-480.112	4.01076	-1.38842	-1.43737	-0.481374	-0.00910382	1.07575	4.45205	-0.0683773	0.0534853	11.2489	15.2162	30.6797	0.00360854	0.000496426	3.55829e-06	0.00379635	0.00734084	5.06995e-05
NFIX	4.96303	608.855	-291.428	3.56637	-1.37435	-0.188004	-0.208634	-0.0263053	0.558937	-0.441684	-3.91263	-0.535581	705.206	15.1019	5969.67	7.35434e-154	0.000525617	0	1.11053e-152	0.00776551	0
LOC112446413	0.752327	981.057	-477.529	4.10067	-0.695184	-0.324709	0.484592	-1.02923	-0.357895	-0.351573	0.35746	0.545488	11.0227	14.8631	2.76485	0.00404059	0.000592269	0.597916	0.00424326	0.00874236	0.844927
LOC527826	0.438479	943.323	-458.661	4.36551	-1.07315	-0.849985	0.188905	-0.931518	0.0205541	0.172974	1.02335	0.567628	26.2562	14.8574	7.66473	1.98858e-06	0.000593954	0.104661	2.28896e-06	0.00875936	0.312217
LOC508858	1.39444	1117.8	-545.899	4.34119	-0.623976	-0.76099	-0.101551	2.35353	1.01327	0.690116	-1.45414	-1.96952	9.5965	14.8073	13.4516	0.00824416	0.000609032	0.00926762	0.00859281	0.00897365	0.0568031
LOC784289	0.0996822	955.215	-464.607	4.58732	-0.968462	-0.947435	-0.14966	-0.0804184	0.39208	0.0614381	0.42609	-0.0103924	3411.58	14.7695	614.87	0	0.000620645	9.37027e-132	0	0.00913657	1.83318e-130
DMBT1	1.29885	1431.31	-702.654	6.43632	-1.52676	-1.29098	0.313699	1.02821	1.30132	-0.130297	0.364518	-0.390106	27.9737	14.7273	6.19924	8.42537e-07	0.000633867	0.184755	9.80114e-07	0.00932284	0.445246
POSTN	7.53232	496.239	-235.119	-0.0177084	3.59286	4.59861	-2.05473	1.10902	-0.422091	-1.40155	-6.74831	-2.79065	19.6897	14.7221	13.7243	5.302e-05	0.000635515	0.00822886	5.84506e-05	0.00933872	0.0515135
LOC112448032	0.330256	684.527	-329.263	2.87273	-0.794376	-0.822519	-0.440503	0.568011	0.212009	0.382565	-0.306381	-0.321499	35.9857	14.6281	3.23739	1.53389e-08	0.000666111	0.518913	1.87919e-08	0.00977956	0.791584
LOC781977	0.255209	1221.62	-597.808	5.86376	-1.00568	-0.773566	-0.546632	0.271843	0.458382	-0.100037	0.386062	-0.550281	58.7378	14.6101	8.79168	1.75897e-13	0.000672126	0.0665228	2.59474e-13	0.00985904	0.230214
ABCA13	1.2729	1035.18	-504.589	5.73631	-1.92948	-1.83684	-0.920612	-2.54998	1.1122	0.672395	2.35871	1.90758	12.0816	14.4356	11.9533	0.00237968	0.000733412	0.0177018	0.00251513	0.0107484	0.0910266
LOC112444870	2.41087	846.255	-410.127	3.73122	-0.708128	-0.287703	-0.975423	0.826496	0.282587	-1.38365	-0.157399	-0.769646	5.79637	14.2004	3.19908	0.0551233	0.000824921	0.525079	0.0562437	0.0120787	0.795592
EFHB	0.265166	949.277	-461.639	4.31426	-0.806046	-0.926405	-0.114212	-0.0388945	-0.0182125	0.210497	0.0198619	0.258019	1396.54	14.14	104.94	5.57275e-304	0.000850219	8.7243e-22	8.90663e-303	0.012438	1.31618e-20
KLRJ1	0.703516	843.528	-408.764	3.80556	-0.735297	-0.353274	-0.341776	0.215316	-0.785626	-0.586027	-0.843369	-0.785268	33.5635	14.1213	4.33147	5.14977e-08	0.000858239	0.363001	6.20619e-08	0.0125442	0.658012
LOC101905498	3.44724	872.16	-423.08	3.64407	-1.1176	-0.694685	0.34154	2.51473	0.627033	0.421629	-0.554126	-2.20079	7.75785	14.1171	5.22909	0.0206731	0.000860004	0.264588	0.0213039	0.0125588	0.551809
KSR1	0.971914	808.867	-391.434	3.72325	-0.763845	-0.535136	-0.569817	-0.0721621	-0.131579	-0.789403	-0.606361	-1.09629	23.0232	14.1017	3.99526	1.00133e-05	0.000866691	0.406647	1.12813e-05	0.0126452	0.698995
CREG2	2.35618	622.203	-298.102	2.77334	-1.60483	-2.18194	-0.405892	0.860054	0.696497	1.292	1.29752	0.517149	17.0074	13.9948	3.73247	0.000202718	0.000914261	0.443421	0.000220373	0.0133274	0.732483
LOC515547	0.0880579	908.115	-441.058	4.2291	-0.922194	-0.917358	-0.222468	-0.063382	0.536896	0.132668	0.396135	-0.00750558	5166.7	13.9336	1558.36	0	0.000942646	0	0	0.0137208	0
OCLN	0.301463	980.591	-477.296	4.36345	-0.996229	-0.62357	0.61801	-0.119618	-0.00256598	-0.201932	0.459936	-0.08271	5352.32	13.9331	757.161	0	0.000942917	1.45858e-162	0	0.0137208	3.06938e-161
NCAM2	0.80695	764.441	-369.221	2.66351	-0.768838	-0.927537	0.668424	1.19029	-0.0224615	-0.0665887	-0.257199	-0.38358	23.0777	13.8966	0.452955	9.74411e-06	0.000960277	0.977916	1.09803e-05	0.013961	0.998247
LOC101902375	0.382192	1250.49	-612.243	5.94351	-1.00099	-0.964316	0.169091	-0.773911	0.0420296	0.00113154	0.671744	0.492968	39.3926	13.8767	4.11265	2.79255e-09	0.000969867	0.390975	3.50676e-09	0.014088	0.686114
NOX1	0.346467	1143.51	-558.756	5.61722	-0.855276	-1.13133	-0.846597	-0.0463079	0.25365	0.696673	-0.147411	-0.244072	49.1203	13.8166	6.68102	2.15602e-11	0.000999448	0.153736	2.92012e-11	0.0145048	0.400163
IFI27	1.33316	1486.76	-730.381	7.07951	-1.90334	-1.35206	-0.595915	0.782731	1.26222	0.609611	1.24102	-0.788784	26.3474	13.7127	9.84318	1.89994e-06	0.00105276	0.0431537	2.18862e-06	0.015265	0.172636
LCN8	5.6357	505.802	-239.901	0.813856	-0.468917	-1.0572	0.0247854	3.52324	-0.141923	0.249911	-2.25118	-0.907035	5.45507	13.6818	2.76646	0.0653803	0.00106913	0.597637	0.0665852	0.0154887	0.844709
LOC519145	0.495585	804.73	-389.365	3.62253	-0.688976	-0.733095	-0.826692	0.10959	0.0687836	0.151413	-0.357332	-0.291889	22.13	13.6449	1.13189	1.56505e-05	0.00108903	0.88918	1.75517e-05	0.0157631	0.97871
LOC112442485	0.135328	887.189	-430.595	4.15045	-0.68228	-0.789789	-0.0510093	-0.00823785	0.0621483	-0.0079869	-0.0405254	-0.0754329	11192.7	13.6068	111.684	0	0.00110999	3.18262e-23	0	0.0160523	4.8147e-22
LOC525951	0.421616	921.533	-447.766	4.05162	-0.942136	-0.68223	0.42414	-0.93047	-0.310917	-0.481901	0.878675	0.646083	28.2533	13.5714	10.5288	7.32629e-07	0.00112984	0.0324032	8.54014e-07	0.016325	0.141116
CFB	2.84486	763.011	-368.505	3.28768	-1.25909	-0.866986	-0.465229	1.60028	0.434721	-0.519459	0.193853	-1.92016	13.4664	13.5376	4.44071	0.00119072	0.00114906	0.349636	0.00126821	0.0165882	0.645112
LOC112442743	1.75551	584.041	-279.02	2.18861	-0.555491	-0.572174	-0.992621	0.635635	0.238927	-0.782935	0.0455115	-0.683037	7.01298	13.5139	1.75739	0.030002	0.00116275	0.780268	0.0307918	0.016771	0.940194
LOC112446744	5.54141	473.224	-223.612	1.68834	-2.09535	-1.26876	2.6671	0.344517	-0.670868	-1.09845	0.81332	1.66606	12.5723	13.5073	3.15691	0.00186188	0.00116661	0.531919	0.00197384	0.0168119	0.800268
LOC100139766	4.343	788.431	-381.215	3.57858	0.117737	-0.0266853	-0.295911	2.61217	-1.26225	-1.28604	-3.59178	-2.06735	7.11218	13.3227	8.65788	0.0285502	0.00127944	0.0702436	0.0293146	0.0184216	0.238613
RASA3	9.42588	793.82	-383.91	7.33098	-9.42576	-0.598442	0.498998	-2.15281	8.7428	0.128656	11.7358	3.30054	14.7958	13.3185	43.255	0.000612524	0.00128209	9.16058e-09	0.000657294	0.0184437	1.33536e-07
LOC781339	7.74146	1078.77	-526.385	2.08413	5.17356	3.73873	6.13718	5.49136	-6.63317	-4.40879	-5.67937	-4.14242	1.64718	13.2819	31.3661	0.438854	0.00130581	2.57759e-06	0.440707	0.0187684	3.68862e-05
LOC518080	0.239474	1289.62	-631.808	5.98761	-0.933445	-0.952777	-0.155885	0.4324	0.371486	0.0814061	0.487779	0.0883952	55.8814	13.2388	3.20682	7.3368e-13	0.0013342	0.52383	1.05222e-12	0.0191598	0.794359
LOC100849037	0.646553	889.222	-431.611	3.90788	-1.16647	-1.51066	0.158723	0.50036	0.813966	0.34426	0.467939	0.110118	44.811	13.2306	3.10967	1.85959e-10	0.00133971	0.539643	2.43195e-10	0.019222	0.805067
TMEM198	0.214291	779.132	-376.566	3.42026	-0.731784	-1.02353	0.00479151	-0.0292783	0.092968	0.169519	0.394752	0.226133	21064.5	13.2268	3369.87	0	0.00134227	0	0	0.0192419	0
LOC100848275	0.400505	757.48	-365.74	3.36472	-1.03055	-1.26186	0.331377	-0.899216	0.168284	0.386664	1.07816	0.664656	32.9956	13.2053	7.97313	6.84068e-08	0.00135679	0.0925674	8.21803e-08	0.0194331	0.288585
NRCAM	0.369036	1170.74	-572.371	5.64466	-0.801467	-0.739677	-0.754274	-0.0158708	0.0548401	0.147074	-0.214992	-0.360576	35.1107	13.06	1.45672	2.37573e-08	0.00145902	0.83428	2.89369e-08	0.0208792	0.960409
LOC112442278	4.96772	2185.94	-1079.97	5.87196	8.27517	8.53336	-0.215969	7.72439	0.695796	0.253114	-7.54293	-8.50918	21.2449	13.0544	103.41	2.43624e-05	0.00146312	1.84751e-21	2.7144e-05	0.0209195	2.78467e-20
LOC100297676	0.762544	1664.26	-819.131	7.45583	-1.07439	-0.661344	0.648424	-0.0969165	0.36877	0.0562722	0.0353967	-0.421495	20.7649	13.0507	1.32483	3.09718e-05	0.00146581	0.857149	3.43843e-05	0.0209398	0.968356
LOC615663	0.120093	898.584	-436.292	4.21712	-0.815695	-0.95076	0.0596875	0.052323	0.189347	-0.0913665	0.0996633	0.042826	3169.55	12.976	107.533	0	0.00152156	2.44408e-22	0	0.0217173	3.69063e-21
NAPB	1.13679	1179.34	-576.669	5.10514	-0.860602	-0.833195	0.746539	-0.118479	-0.227684	0.216467	0.149429	-0.423223	15.3052	12.9561	1.93966	0.000474801	0.00153682	0.746856	0.000511109	0.0219161	0.925754
RHAG	3.85408	607.761	-290.88	2.12811	0.576608	-1.2111	1.33623	-0.851007	-1.45219	1.28051	-1.56944	2.84371	0.235627	12.8967	12.6838	0.888862	0.00158316	0.0129289	0.889566	0.0225573	0.0724036
LOC101903755	0.488275	837.838	-405.919	3.83765	-1.00285	-0.930821	-0.0960735	-1.36263	0.226936	0.0926955	1.23602	0.939979	15.485	12.8857	9.03635	0.000433995	0.00159187	0.0601973	0.000467642	0.0226617	0.215268
IGHE	1.97157	1495.61	-734.803	7.99922	-2.38223	-1.77437	-0.240578	-2.3621	0.153723	-0.439094	1.5364	2.39529	33.1279	12.8566	10.4268	6.40266e-08	0.00161521	0.0338207	7.69744e-08	0.022974	0.145323
BSX	0.510557	671.816	-322.908	3.04233	-1.04454	-0.83225	-0.707249	0.203221	0.510204	-0.188277	-0.036862	-0.608838	35.5495	12.8184	3.80278	1.90772e-08	0.00164633	0.433354	2.32951e-08	0.0233964	0.724937
TTN	0.412722	1215.81	-594.904	5.40659	-0.958537	-0.874411	0.309286	0.699455	0.275184	0.0651028	0.374956	-0.170684	34.6714	12.7947	1.80807	2.95944e-08	0.001666	0.771006	3.59266e-08	0.0236555	0.935717
MYO18A	0.522797	1323.51	-648.753	6.04177	-0.695129	-0.843582	-0.394298	0.354777	-0.31233	0.0213235	0.00342326	0.104604	25.3694	12.5862	0.899112	3.09818e-06	0.00184904	0.924688	3.54182e-06	0.0262318	0.987982
BACH2	1.10009	1399.91	-686.955	6.7579	-1.00601	-0.367699	-0.826272	-0.24789	0.521903	0.207382	-1.16425	-1.13489	20.9855	12.5765	7.91062	2.77365e-05	0.00185805	0.0949077	3.08279e-05	0.0263369	0.292822
RAC3	2.35532	551.165	-262.583	2.32107	-0.821381	-2.17034	-0.0345381	-0.0578189	0.321484	1.50517	0.468438	0.89033	15467.7	12.5629	9709.51	0	0.00187071	0	0	0.0264934	0
KCNA6	1.23359	674.066	-324.033	2.53812	-0.596062	-1.27568	-0.272412	-0.109294	0.0407892	0.452234	0.268166	0.776748	1316.14	12.4968	631.394	1.6012e-286	0.0019335	2.48453e-135	2.53199e-285	0.027359	4.90158e-134
LOC100847383	1.11344	946.699	-460.35	3.58156	-1.02802	-1.29223	1.10623	-0.294543	0.192264	0.361096	0.812318	0.393307	16.8354	12.4436	1.84737	0.000220917	0.00198568	0.763806	0.000239887	0.0280732	0.932645
TXNDC17	0.107218	998.69	-486.345	4.78577	-1.12374	-0.897476	-0.147178	0.062675	0.539238	0.0826603	0.438582	-0.231277	5807.34	12.4239	1439.74	0	0.00200535	1.67199869827564E-310	0	0.0283269	0
NUMB	1.87585	993.447	-483.723	4.75071	-1.64024	-1.5072	-0.844795	-0.0895539	1.07532	0.472656	0.968538	2.62809	9.71681	12.3932	11.5011	0.00776284	0.00203635	0.0214738	0.00809731	0.02874	0.105285
MUC5AC	5.21123	764.394	-369.197	0.697381	0.167937	0.491892	4.04241	2.44026	-1.31507	-1.72851	-1.49818	-1.61013	1.27212	12.3884	1.75141	0.529374	0.00204127	0.781358	0.531089	0.0287847	0.940817
APOBEC3Z1	0.741089	1501.81	-737.903	6.95819	-1.03161	-1.45957	-0.127648	0.553166	0.121552	0.505545	0.477317	0.328487	31.5157	12.3826	1.84161	1.43369e-07	0.00204717	0.764861	1.70612e-07	0.0288432	0.933068
LOC104973100	0.327189	833.664	-403.832	3.6323	-0.735946	-0.974348	-0.449127	0.395512	0.0464872	0.525958	0.025216	0.282887	29.5929	12.3671	2.67418	3.74959e-07	0.00206308	0.61374	4.4103e-07	0.0290423	0.854592
LOC101908235	0.628256	1399.01	-686.507	6.17587	-0.181064	-0.0527571	-0.421186	-0.8873	-0.11622	-0.179532	0.436425	0.502634	0.353683	12.3382	2.15734	0.837912	0.00209311	0.706846	0.838679	0.0294399	0.905571
LOC112447824	0.398223	799.881	-386.941	3.53921	-0.561698	-0.751599	-0.39983	0.556114	-0.278743	0.0591711	-0.836697	-0.844053	43.1967	12.315	7.26259	4.16827e-10	0.00211752	0.122645	5.37412e-10	0.0297577	0.346847
KRBA1	0.391372	1244.46	-609.232	5.50137	-0.788882	-0.914769	0.601968	0.186599	-0.054463	0.146299	-0.101206	0.144037	37.1951	12.3041	0.462283	8.37899e-09	0.00212907	0.977067	1.03564e-08	0.0298944	0.998019
LOC112447761	3.30191	844.134	-409.067	5.43314	-2.00155	-2.38374	-6.41914	-1.17907	6.08935	6.94368	1.03111	1.05503	0.683013	12.1525	42.908	0.710699	0.00229676	1.08128e-08	0.711957	0.0322215	1.57481e-07
LOC100296286	0.485126	1043.45	-508.724	4.87218	-1.01303	-1.15822	0.201352	-1.07008	-0.0294764	0.163213	0.67455	0.765782	32.7752	12.1238	4.33322	7.6374e-08	0.00232993	0.362784	9.15907e-08	0.0326589	0.657857
LOC107132832	0.433311	922.601	-448.301	4.52324	-1.16992	-1.12155	-0.191393	-1.27232	0.248582	0.127457	1.25575	0.664555	33.2129	12.1178	9.73674	6.13623e-08	0.00233692	0.0451036	7.38039e-08	0.0327288	0.177708
PDK4	0.335789	1680.47	-827.233	8.09551	-1.01962	-1.18576	-0.0826081	0.337697	0.179927	-0.0982867	0.605349	0.104987	65.4355	12.1071	3.27764	6.17824e-15	0.00234947	0.512483	9.67835e-15	0.0328765	0.786306
PPP2R3A	0.248617	1372.47	-673.234	6.68615	-0.807272	-0.736038	-0.0293347	-0.702858	0.0178683	-0.0256124	0.273254	-0.196307	48.8803	12.0495	1.89443	2.43094e-11	0.00241811	0.755168	3.28354e-11	0.0338082	0.929169
BVD1.15	0.443523	709.743	-341.871	3.07059	-1.03639	-1.14284	0.393878	-0.862032	-0.164798	-0.0129086	0.824272	0.775408	36.4566	12.018	6.0375	1.21216e-08	0.00245651	0.196365	1.48992e-08	0.0343158	0.463294
EREG	1.57199	782.794	-378.397	2.85277	-0.638776	-0.912801	-0.0147636	1.79418	0.539389	-0.0365057	-1.00022	-1.23919	15.9662	12.0055	4.97868	0.000341182	0.00247193	0.289492	0.000368698	0.034502	0.579306
LOC100300764	3.40281	1211.84	-592.918	4.86578	1.21193	1.34971	-4.03122	1.11708	5.21782	4.91189	-0.140408	-0.107328	19.8263	11.9675	35.7546	4.95188e-05	0.0025194	3.25035e-07	5.46238e-05	0.0351346	4.70469e-06
LOC107131340	0.458973	800.195	-387.098	3.39392	-1.07035	-1.18434	0.434711	-0.792216	-0.119314	0.067274	0.651014	1.22901	35.7335	11.9187	8.66001	1.74008e-08	0.00258154	0.0701826	2.12845e-08	0.0359706	0.238455
SNCA	0.629425	818.776	-396.388	3.02625	-0.692159	-0.703099	0.766411	0.304905	0.185508	-0.0151068	-0.24558	-0.414971	19.1412	11.9075	1.10084	6.97509e-05	0.00259607	0.894139	7.66378e-05	0.0361424	0.9809
LOC510193	0.484047	1223.69	-598.844	5.5723	-0.722702	-0.636795	-0.468118	0.559493	0.0221921	0.118418	-0.502343	-0.821689	32.3585	11.8801	4.96325	9.40665e-08	0.00263191	0.291089	1.12553e-07	0.0366104	0.581308
LOC407201	0.471276	1006.03	-490.014	4.48677	-1.03998	-1.04634	0.592538	-0.627955	-0.300177	-0.395837	0.587483	0.653224	44.2205	11.8563	6.50489	2.49821e-10	0.00266334	0.164482	3.24849e-10	0.0370162	0.415675
CCDC68	0.568367	875.445	-424.723	3.90199	-0.642425	-0.577331	-0.708523	0.391743	0.0520202	-0.135036	-0.630704	-1.19683	26.0396	11.8491	6.3872	2.21607e-06	0.00267301	0.172038	2.54581e-06	0.0371192	0.426413
LOC112446003	0.47236	666.169	-320.085	2.75127	-0.667689	-0.780497	-0.500473	0.309909	-0.341727	0.162231	-0.0301393	-0.095907	21.8013	11.8396	1.51596	1.84464e-05	0.0026857	0.82381	2.06309e-05	0.0372637	0.955761
MYT1L	2.3997	664.644	-319.322	2.52265	-0.930121	-1.04292	0.0202254	-2.49588	0.0882249	0.196715	0.197023	1.14484	5.22937	11.7943	1.14203	0.0731907	0.00274721	0.887548	0.074424	0.038085	0.978522
HUWE1	0.498846	1860.5	-917.252	8.91859	-0.928845	-0.73233	-0.942797	0.579615	0.967273	0.441407	-0.480845	-1.11572	29.5674	11.7237	17.1249	3.79771e-07	0.00284602	0.0018279	4.46562e-07	0.0394216	0.0159506
LOC782385	0.0771997	959.862	-466.931	4.56722	-0.899434	-0.769548	-0.0160102	-0.0499877	0.117902	-0.129381	0.375331	-0.329077	6171.53	11.7047	1254.59	0	0.00287321	2.32763e-270	0	0.0397646	5.92338e-269
MYL2	7.23168	428.596	-201.298	4.53397	-4.36571	-1.00337	-1.89687	-1.1177	2.55199	-3.23623	-0.832763	-4.80581	29.6177	11.7013	13.4608	3.70337e-07	0.00287796	0.00923041	4.35719e-07	0.0397969	0.0567021
BGN	0.929348	843.002	-408.501	3.14451	-0.192596	-1.02697	0.885873	0.384901	-0.562016	0.225852	-1.01307	0.320737	12.0947	11.6316	5.00909	0.00236416	0.00298017	0.286366	0.00249906	0.0411755	0.576117
AOX1	3.85843	1126.24	-550.12	3.94153	-0.0628276	-0.753027	2.19155	1.29532	-0.0426011	0.605097	-1.00327	-0.967713	1.54887	11.6266	1.23243	0.460964	0.00298752	0.872732	0.462768	0.0412424	0.973369
ATP12A	1.57354	965.431	-469.715	4.03546	-0.625359	-0.178275	-0.801586	1.29967	0.329648	0.439627	-0.967024	-1.47253	6.72329	11.5938	5.79496	0.0346782	0.00303698	0.214993	0.0355444	0.0418899	0.488023
CDK14	0.2176	1412.85	-693.423	6.5628	-0.902467	-1.02649	0.282464	0.330443	0.153427	0.256029	0.126229	-0.0243779	73.605	11.5615	1.3702	1.03961e-16	0.00308647	0.849358	1.75107e-16	0.0425367	0.965528
SIGLEC1	1.54779	1544.33	-759.164	7.09196	-1.48087	-0.879958	-0.0540795	1.29663	0.825611	-0.525902	0.19272	-1.32176	23.9902	11.5356	6.13037	6.17427e-06	0.0031266	0.189621	6.99893e-06	0.0430176	0.453445
ANKRD66	0.34158	721.387	-347.693	2.70089	-0.641174	-0.335697	0.0793848	0.812508	-0.305269	-0.161112	-0.314125	-0.368608	23.6464	11.5368	1.26999	7.33257e-06	0.0031247	0.866446	8.29304e-06	0.0430176	0.971776
ENAM	1.19761	618.745	-296.373	2.30781	-0.788656	-1.27771	-0.418665	0.889414	0.311695	1.00992	-0.431895	0.496391	11.4511	11.5273	3.36551	0.00326158	0.00313967	0.498621	0.00343551	0.0431612	0.775474
LOC101905219	0.447928	997.217	-485.609	4.66334	-0.591498	-0.61078	-0.618721	-0.326647	-0.443071	-0.209439	0.10616	-0.279645	24.0921	11.4041	2.44117	5.86763e-06	0.00333906	0.655201	6.65501e-06	0.0458638	0.877191
GIMAP8	0.389017	2024.57	-999.284	9.42991	-0.917055	-0.875994	0.432146	0.284136	0.302487	0.17999	-0.182617	-0.166002	40.6772	11.3606	1.54037	1.4691e-09	0.00341255	0.819467	1.86106e-09	0.0468341	0.954088
PAGR1	0.458159	1103.55	-538.777	5.29831	-1.09652	-0.554243	0.104212	-0.443821	0.124124	-0.294555	0.047705	-0.635577	41.7418	11.3454	3.09317	8.62757e-10	0.00343855	0.542356	1.10093e-09	0.0471516	0.806906
LOC101902921	2.11034	662.534	-318.267	3.49912	-1.65737	-1.7405	-0.12154	-1.69861	0.604267	0.395577	1.51408	0.379571	17.3543	11.3348	3.01348	0.00017044	0.0034568	0.555572	0.000185542	0.0473622	0.815522
TM6SF2	1.39529	656.198	-315.099	2.9025	-1.27961	-1.15722	-0.878313	0.474517	1.0293	-0.168014	0.497911	-0.425948	18.5936	11.3222	3.57001	9.17181e-05	0.00347876	0.467314	0.000100458	0.0476233	0.750537
LOC104969863	1.55892	840.627	-407.313	3.86014	-0.894904	-1.05024	-0.285135	-1.98782	-0.146039	0.0577381	0.475001	0.796849	9.55202	11.2996	1.19033	0.00842958	0.00351818	0.879688	0.00878217	0.0481228	0.975316
LOC616574	1.57687	724.968	-349.484	2.36432	-0.281586	-1.35379	1.20679	0.442982	-0.710146	0.77828	-1.19244	0.569689	8.74963	11.2833	5.17587	0.0125904	0.00354696	0.269723	0.0130549	0.0484761	0.557272
LRG1	0.657619	748.595	-361.298	2.90965	-1.23032	-0.94459	-0.0336526	0.569031	0.798238	0.18993	1.02862	-0.0541492	17.9094	11.2071	5.35042	0.000129129	0.00368478	0.253194	0.000140926	0.0503178	0.538149
HTRA3	5.59353	406.806	-190.403	-0.564212	3.43986	3.47217	-1.0421	1.9966	-0.982018	-2.10147	-6.67665	-3.86124	5.90429	11.1816	16.247	0.0522276	0.0037321	0.00270502	0.0533124	0.0509216	0.0217755
LOC112443819	1.07268	1163.19	-568.593	4.87774	-0.675525	-0.715285	0.0964896	-0.0350136	-0.20151	-0.0715227	0.0806468	-0.362226	548.38	11.1778	116.447	8.3344e-120	0.00373906	3.06476e-24	1.24704e-118	0.0509742	4.67084e-23
PCOLCE2	5.8159	513.661	-243.83	2.52871	-0.189308	0.250598	-0.767409	3.27878	-0.585808	-2.30921	-7.68244	-4.87406	11.8954	11.0821	24.8122	0.00261182	0.00392231	5.48794e-05	0.00275782	0.0533838	0.00072703
LOC101903590	1.41337	809.505	-391.753	4.02687	-1.39886	-1.34699	-0.123953	-1.35083	0.402577	-0.1078	1.33963	-0.262464	22.4422	11.0828	4.83533	1.33885e-05	0.00392099	0.304615	1.50365e-05	0.0533838	0.598603
LOC104973746	0.619618	650.087	-312.043	2.70433	-1.11235	-1.26108	-0.44877	0.745312	0.774759	0.645532	0.0183554	-0.481593	33.7171	11.0245	5.18077	4.76894e-08	0.00403694	0.269247	5.7523e-08	0.0548983	0.556603
LOC100847839	0.10931	935.236	-454.618	4.33566	-0.831059	-0.714906	-0.0618043	0.0570108	0.0470372	0.00543103	0.173507	-0.408807	4388.71	11.0167	666.466	0	0.00405271	6.35035e-143	0	0.0550673	1.28368e-141
ELP5	0.796633	787.733	-380.866	3.78077	-1.14922	-0.822678	-0.665756	-0.531591	0.716704	-0.336343	0.154804	-0.928938	27.7618	11.0035	6.11682	9.36716e-07	0.00407966	0.190593	1.08805e-06	0.0553875	0.45484
LOC101905172	1.83013	1044.03	-509.017	5.12719	-1.07174	-0.910712	-0.617164	-0.325993	-0.079182	-0.906044	0.774277	0.583335	11.767	10.9815	3.61253	0.00278501	0.00412484	0.460976	0.00293806	0.0559547	0.745684
AGPAT3	0.692619	804.541	-389.271	3.66604	-1.01641	-0.776465	-0.652935	-0.00999539	0.217226	-0.136275	0.183812	-0.281378	24.4618	10.9366	0.863738	4.87742e-06	0.00421843	0.929705	5.54341e-06	0.057177	0.989535
LOC788425	4.85116	743.32	-358.66	3.9013	-0.817632	-0.199206	0.463623	0.421743	-0.0743047	0.00196522	-3.65741	-3.17054	11.0238	10.9081	10.3253	0.00403851	0.00427884	0.03529	0.00424136	0.057948	0.150231
IGFBP5	5.36203	551.724	-262.862	0.239657	3.31123	3.5697	-2.3122	1.5248	0.176355	0.317454	-7.13997	-3.01519	17.1178	10.9035	19.4669	0.000191835	0.00428882	0.000636133	0.000208666	0.0580352	0.00666762
CNTROB	0.255216	1334.15	-654.074	6.33107	-0.755966	-0.667661	-0.280673	0.287211	0.0395655	-0.25799	-0.297625	-0.660064	67.5002	10.879	4.83629	2.20044e-15	0.0043416	0.304512	3.50593e-15	0.0586508	0.598522
ZSCAN26	0.526231	1158.79	-566.396	5.34644	-0.669024	-0.750982	-0.0857809	-0.182769	-0.0609124	0.193589	-0.792527	-0.569652	32.6939	10.8774	4.75323	7.95439e-08	0.00434504	0.313567	9.53644e-08	0.0586508	0.608163
CACNA1B	1.45233	925.267	-449.634	3.81192	-0.97304	-0.718218	-0.70179	1.132	0.0626411	0.224615	-0.717681	0.229387	8.43569	10.878	0.989173	0.0147303	0.00434393	0.911433	0.0152468	0.0586508	0.984688
R3HDM1	0.727258	1106.97	-540.483	4.79237	-0.785093	-0.954681	0.175834	0.0133394	0.0533685	0.332526	-0.291661	0.13796	558.664	10.8534	75.7382	4.87149e-122	0.00439769	1.3908e-15	7.30234e-121	0.0593127	2.06781e-14
LOC617183	0.369943	928.988	-451.494	4.14153	-0.917146	-0.960015	0.295204	-0.904036	0.130013	-0.138591	0.915054	0.934429	27.8646	10.8263	9.69046	8.89783e-07	0.00445756	0.0459774	1.03441e-06	0.0600709	0.180371
LOC112447324	0.27873	933.299	-453.65	4.39844	-0.805906	-0.900546	-0.606947	0.119958	0.125555	0.349172	-0.151513	-0.33147	48.8822	10.7883	3.35422	2.42863e-11	0.00454299	0.500387	3.28068e-11	0.061153	0.777044
APOBEC2	0.785165	685.404	-329.702	2.86214	-0.85171	-0.782628	-0.521604	0.919706	0.168514	-0.109347	-0.659436	-0.539578	20.2441	10.7873	2.12822	4.01836e-05	0.0045453	0.712189	4.44427e-05	0.061153	0.90781
CCL8	3.12203	916.275	-445.137	4.45557	-1.49845	-1.37233	-1.05829	1.96823	1.61248	0.708321	-1.07306	-1.73746	15.3336	10.7351	7.77725	0.000468113	0.00466555	0.100087	0.000504041	0.0627194	0.303593
LOC104969067	4.21116	792.022	-383.011	4.15858	0.061357	0.457338	0.0122092	-0.203317	-1.59862	-3.01459	-1.48789	-1.16211	3.85135	10.7243	7.25081	0.145777	0.00469076	0.123213	0.147475	0.0630059	0.347849
LOC100847832	1.65825	678.297	-326.148	2.37315	-0.714313	-0.390853	-0.57546	1.15855	0.382048	-0.0222586	-0.398298	-0.459674	3.75226	10.7227	0.799889	0.153182	0.00469454	0.938463	0.154909	0.0630059	0.990575
KREMEN2	0.526884	829.745	-401.872	3.47627	-0.765625	-1.12665	-0.0134761	0.764835	0.212332	-0.0252027	-0.369365	-0.0832856	39.1635	10.7175	1.65138	3.13153e-09	0.00470673	0.79953	3.92463e-09	0.0631179	0.946033
MFAP5	6.32075	458.231	-216.116	-2.06923	5.06184	5.49825	-0.00326394	5.14558	-1.96801	-2.62756	-10.2024	-6.45496	8.17591	10.7022	31.1129	0.0167735	0.00474284	2.90327e-06	0.0173343	0.0635501	4.14385e-05
LOC101902292	0.582393	996.753	-485.377	4.51052	-0.994031	-1.10342	0.264515	-0.81526	0.152818	0.158965	0.642631	0.573933	25.7908	10.6928	2.26526	2.50963e-06	0.0047652	0.6871	2.87721e-06	0.0637977	0.894415
VANGL2	0.159866	945.75	-459.875	4.40309	-0.849284	-0.868042	-0.0738986	-0.0463894	0.242174	0.294872	0.182534	-0.0715145	1734.81	10.6534	258.831	0	0.00486004	8.14694e-55	0	0.0650144	1.33059e-53
C5H12orf73	0.230517	1017.1	-495.549	4.50058	-0.621196	-0.709872	0.105347	0.161582	-0.0953495	-0.0815121	-0.116099	-0.803952	349.412	10.63	178.485	1.33708e-76	0.00491732	1.57754e-37	1.9648e-75	0.0657272	2.48262e-36
LOC788334	0.740552	1483	-728.501	7.39127	-1.50225	-1.21507	-0.896291	0.311299	0.805539	0.680819	0.904566	-0.721047	34.9073	10.5969	11.6853	2.63013e-08	0.00499933	0.0198519	3.19855e-08	0.0667689	0.0992533
ZBTB25	0.404067	1094.72	-534.36	5.00883	-0.96006	-1.05818	0.368212	0.161178	0.238194	0.14664	0.173592	0.0982007	45.827	10.5944	0.458384	1.11893e-10	0.00500555	0.977424	1.47507e-10	0.0667976	0.998095
LOC783920	0.493146	1790.63	-882.315	8.4639	-0.968768	-1.23373	-0.29337	0.701503	0.468672	0.580516	-0.0724975	-0.235323	42.6864	10.5319	3.71814	5.37977e-10	0.00516438	0.445493	6.91383e-10	0.0688613	0.733728
LOC617875	0.0996247	955.39	-464.695	4.45258	-0.822008	-0.751681	-0.0348933	-0.0263677	0.237965	-0.0699362	0.157856	-0.210537	5101.75	10.5085	700.145	0	0.00522528	3.24226e-150	0	0.0696167	6.63572e-149
SLC6A16	1.12715	612.654	-293.327	2.24413	-0.272585	-0.30648	-0.29813	0.945253	-0.863618	-0.533977	-0.928117	-2.22884	14.0695	10.438	10.0223	0.000880748	0.00541266	0.0400535	0.000940878	0.0720546	0.16395
LOC787726	0.368359	595.426	-284.713	2.6909	-0.917662	-1.11673	-0.056245	-1.20856	0.0503411	0.377116	1.2779	1.00266	21.2084	10.4214	11.3024	2.48114e-05	0.00545788	0.0233672	2.76348e-05	0.0725977	0.111724
SEZ6L2	1.05654	666.794	-320.397	2.83631	-0.592188	-0.488095	-0.699316	0.263321	-0.1751	-0.262719	-0.785988	-0.784618	13.2908	10.404	2.01319	0.00129996	0.00550543	0.733334	0.0013834	0.073171	0.919341
LOC100848940	0.965264	1478.65	-726.327	6.88742	-1.76141	-1.23001	0.37871	-0.65503	1.25718	0.228034	1.41003	0.90288	19.0316	10.3797	8.37113	7.36787e-05	0.00557289	0.0788912	8.0883e-05	0.0740076	0.259077
LOC101903072	0.274111	1077.88	-525.939	5.06982	-0.857502	-0.839498	-0.714994	0.139203	0.579086	0.4354	-0.289866	-0.0685561	34.1456	10.361	6.84432	3.84925e-08	0.00562511	0.144347	4.65631e-08	0.0745805	0.384567
LOC107131325	1.06936	692.593	-333.296	2.91559	-0.530066	-0.607098	-0.106101	-0.795377	-0.102958	-0.665972	-0.140194	-0.720557	13.3151	10.3619	1.71836	0.00128427	0.00562265	0.787379	0.00136715	0.0745805	0.94303
LOC101907109	0.385683	908.859	-441.43	4.23143	-0.951307	-1.07917	0.074918	-0.889883	0.122247	0.178011	0.855705	0.638164	33.3369	10.3268	5.61185	5.76755e-08	0.00572214	0.230071	6.94306e-08	0.0757445	0.509015
LOC101907799	2.15723	811.178	-392.589	2.53066	-1.17419	-0.482892	1.71647	0.600893	0.0234623	-0.825801	0.314382	-0.00737267	9.32813	10.327	1.49827	0.00942808	0.00572172	0.826948	0.00981185	0.0757445	0.957369
LOC112445641	0.561533	1043.92	-508.962	4.65343	-1.11787	-1.0209	0.598954	-0.872784	-0.229308	-0.379533	1.14948	0.69553	32.4888	10.3187	10.2212	8.81325e-08	0.00574551	0.0368621	1.05569e-07	0.0759925	0.154706
LOC101902293	0.295644	911.048	-442.524	4.34533	-0.828968	-0.796856	-0.649975	-0.0335359	0.123261	0.244837	-0.270813	-0.175411	41.8549	10.3161	1.66908	8.15327e-10	0.00575304	0.796326	1.04138e-09	0.0760309	0.945529
LOC783045	1.48024	717.552	-345.776	3.55656	-1.1666	-1.19654	-1.14266	-1.08446	1.66121	0.640948	0.0196809	0.0268061	10.7289	10.31	6.62669	0.00467999	0.00577054	0.156981	0.00490815	0.0762009	0.405215
TRPC3	0.410414	749.831	-361.915	2.92634	-0.790735	-0.454855	0.20714	0.782856	-0.23474	-0.174918	-0.596038	-0.225763	37.8209	10.2712	2.09771	6.12777e-09	0.00588354	0.717794	7.60194e-09	0.0776306	0.910992
LOC112445470	2.25584	1005.01	-489.503	4.47525	-1.14078	-1.25911	0.720103	1.25368	0.731299	0.179919	0.034106	-1.10128	15.7998	10.2322	2.64338	0.000370786	0.00599938	0.619158	0.000400269	0.0790954	0.858849
LOC107131530	4.05449	765.91	-369.955	4.84286	-0.925769	-2.30366	-6.06797	-0.470738	5.17226	6.95305	-0.874204	1.88958	0.0920335	10.2226	36.0201	0.955026	0.00602814	2.86623e-07	0.955201	0.0794108	4.15237e-06
KIF5C	0.659924	890.721	-432.36	4.21637	-1.43632	-1.34926	-0.622098	0.306325	0.78315	0.499238	0.40212	0.159277	40.7978	10.1871	2.83234	1.38314e-09	0.00613629	0.586263	1.75352e-09	0.0807707	0.837809
LRP4	1.86218	1152.57	-563.286	5.64537	-1.77269	-2.50836	-0.325588	-0.29057	1.78105	2.02879	1.43437	2.12397	15.0094	10.1681	10.4742	0.000550492	0.00619474	0.0331537	0.00059154	0.0814747	0.143395
TMIGD2	0.147606	1151.11	-562.556	5.36639	-0.957879	-0.893198	0.268858	0.309561	0.230571	0.237451	0.228931	-0.25994	99.6581	10.1626	5.29251	2.28833e-22	0.00621186	0.258579	5.04374e-22	0.0816344	0.544631
KANSL1L	0.388493	1111.85	-542.924	4.89077	-0.397155	-0.653718	0.0930148	0.622828	-0.816889	-0.227779	-0.699615	-0.393268	40.5822	10.1552	6.62167	1.54063e-09	0.00623483	0.157284	1.94987e-09	0.0818053	0.405464
LOC100296163	1.65982	606.69	-290.345	2.97389	-1.25846	-1.39662	-0.380649	-1.15359	-0.293678	-0.197156	0.642902	-1.30531	22.8385	10.1557	3.84359	1.09818e-05	0.00623318	0.427588	1.2359e-05	0.0818053	0.719396
SERPINB8	1.08879	792.049	-383.025	3.01111	-0.862563	-0.889115	0.612841	-0.385408	0.245154	0.312831	0.580775	-0.582799	11.3325	10.1442	2.97717	0.00346073	0.00626935	0.561653	0.00364271	0.0821925	0.819682
LOC107132719	1.76546	718.317	-346.158	2.63314	-1.23761	-1.86012	0.596634	0.301264	0.649932	-0.341672	1.42998	1.1693	22.6546	10.1249	5.12359	1.20397e-05	0.00632993	0.27485	1.35421e-05	0.0829206	0.562189
LOC112445639	0.467181	655.113	-314.556	2.68866	-0.899506	-0.765831	0.393623	-0.826062	-0.0706605	-0.196202	0.944916	0.127135	20.7518	10.0636	5.67262	3.11741e-05	0.00652715	0.224967	3.46018e-05	0.085436	0.502069
LOC112446439	0.82743	971.433	-472.716	4.39669	-0.787482	-1.00201	0.37388	-0.805541	-0.555984	-0.164497	0.354356	0.338524	22.6332	10.0515	2.68192	1.21692e-05	0.00656663	0.612382	1.3684e-05	0.0858842	0.854222
LOC530965	0.0724671	995.601	-484.8	4.59338	-0.897706	-0.695692	-0.0110988	-0.0799422	0.187129	-0.0942021	0.359618	-0.291581	1840.59	10.0425	374.896	0	0.0065962	7.372e-80	0	0.0862023	1.28728e-78
SLC8A1	3.97198	845.127	-409.563	4.6261	-0.391747	-0.398707	-0.951465	-0.099593	-0.355145	-1.15439	0.554049	-1.62562	5.29994	10.0303	3.32809	0.0706534	0.00663664	0.504494	0.0718662	0.0866617	0.779953
LOC614424	0.0902732	1019.05	-496.526	4.81909	-0.780002	-0.876066	-0.0859729	0.10367	-0.00901847	0.204145	0.0394788	-0.295179	639.701	10.0256	93.4228	1.23206e-139	0.0066524	2.46672e-19	1.85362e-138	0.0867985	3.71117e-18
OGA	0.350662	1509.35	-741.675	7.13095	-0.905444	-0.809726	-0.269641	0.293825	-0.155915	0.129635	0.21267	-0.518189	47.6511	10.0016	6.30234	4.49454e-11	0.00673272	0.177679	6.00907e-11	0.0877767	0.434466
LOC104975822	5.32477	685.87	-329.935	2.99156	-1.4478	-1.5123	-0.588951	-0.320665	0.821637	5.23682	-0.225348	-0.374002	7.85418	9.99707	22.0874	0.0197009	0.00674781	0.000192552	0.0203148	0.0879036	0.00233424
XCL2	0.163115	1113.93	-543.966	5.4275	-1.00514	-0.932514	0.34704	-0.112376	0.1732	0.0690716	0.252873	-0.0626343	103.093	9.97598	1.56529	4.10826e-23	0.00681935	0.815017	9.4444e-23	0.0887652	0.952471
LOC112449356	0.599787	704.602	-339.301	2.46062	-0.448105	-0.524018	0.473845	1.04362	-0.23413	-0.609301	-0.794244	-0.454075	21.6275	9.97404	4.03697	2.01212e-05	0.00682596	0.401026	2.24796e-05	0.0887808	0.694936
LOC528363	0.30723	898.741	-436.371	4.06455	-0.901923	-0.976408	0.140341	-0.752913	-0.0587926	0.233413	0.798529	0.65899	33.527	9.93871	7.97731	5.24449e-08	0.00694764	0.092413	6.31942e-08	0.0902918	0.288434
LOC104969832	0.28338	978.902	-476.451	4.49012	-0.893634	-0.878002	0.178794	-0.767809	0.00175926	-0.00658984	0.796314	0.51461	36.8548	9.93378	7.25017	9.93297e-09	0.00696476	0.123244	1.22485e-08	0.0904427	0.347849
MAF	0.5864	1325.88	-649.939	6.44491	-1.34694	-1.6598	-0.812511	0.0422181	0.7929	1.136	1.23206	0.216965	39.3298	9.91244	13.5654	2.88172e-09	0.00703947	0.00881926	3.61681e-09	0.0912685	0.0545849
SDK2	0.701405	671.277	-322.639	2.64069	-0.847212	-0.742774	0.326238	-0.137831	0.251658	0.047842	-0.585301	-0.260598	19.9754	9.91249	2.08144	4.59612e-05	0.00703931	0.720784	5.0754e-05	0.0912685	0.913012
LOC112441458	5.2359	596.125	-285.062	3.79729	-1.7925	-3.56839	1.44748	-3.65064	-0.641003	0.587691	3.46843	7.8105	7.33194	9.86711	31.6042	0.0255793	0.00720085	2.30461e-06	0.0262987	0.0932871	3.30664e-05
FRMD4A	0.419984	1296.13	-635.066	6.17831	-1.20795	-1.36919	-0.358334	0.465633	0.830696	0.663957	0.221179	-0.178233	60.7105	9.84594	7.1722	6.55979e-14	0.00727747	0.127063	9.8349e-14	0.0942054	0.354274
LOC786796	0.450598	1302.53	-638.266	5.81298	-0.900022	-0.82498	0.6806	0.210699	0.0539362	-0.133229	0.0943271	-0.793688	44.781	9.83808	4.26557	1.88767e-10	0.00730614	0.371257	2.46748e-10	0.094502	0.666596
ADRA2A	0.645208	1521.71	-747.856	7.12402	-1.67044	-0.968819	-0.339555	0.334989	1.10627	0.586022	1.03597	-0.155588	30.9341	9.81123	9.6827	1.91756e-07	0.00740487	0.0461256	2.27452e-07	0.0957036	0.180694
SIRPB1	0.959272	1556.84	-765.422	7.44524	-0.948851	-1.19896	-0.79944	0.199023	0.370519	0.478255	0.16879	-0.0252088	20.7304	9.7877	1.01831	3.15098e-05	0.00749251	0.907007	3.4965e-05	0.09676	0.983525
LOC104969378	0.318976	722.612	-348.306	2.97589	-0.734295	-0.848934	0.448191	0.534154	-0.136467	-0.057823	-0.426219	0.151312	43.0681	9.77095	2.08644	4.44519e-10	0.00755552	0.719865	5.72801e-10	0.0974971	0.912351
ZNF165	0.100218	930.525	-452.263	4.36396	-0.844216	-0.584907	-0.00718517	0.0539105	-0.0102654	-0.291801	0.23372	-0.709234	2872.67	9.76574	1757.75	0	0.00757523	0	0	0.0976746	0
ZDHHC13	0.856308	693.608	-333.804	3.25398	-1.38869	-0.81721	-1.16167	-0.215901	0.653858	0.729877	0.475114	-0.0824919	19.9885	9.69534	3.01914	4.56615e-05	0.00784666	0.554628	5.04265e-05	0.101095	0.814937
LOC101902643	0.268798	1001.56	-487.778	4.71328	-0.743383	-0.681484	-0.581675	0.0776737	0.104793	0.117321	-0.440184	-0.0489961	38.1436	9.65225	2.61521	5.21468e-09	0.00801751	0.624131	6.48437e-09	0.103215	0.861605
FBXO17	3.30775	656.053	-315.027	2.93351	-0.197564	0.37099	-0.128573	0.0330102	-2.39677	-1.31197	0.125371	-0.939844	4.10686	9.63832	7.0149	0.128294	0.00807358	0.135103	0.129908	0.103856	0.368674
IDS	0.452949	1540.43	-757.215	7.23493	-0.622524	-0.906979	-0.2353	0.311338	-0.0745953	-0.385837	-0.166835	-0.423023	46.084	9.60718	1.55699	9.83963e-11	0.00820024	0.816501	1.29955e-10	0.105402	0.952731
WISP2	0.153712	888.05	-431.025	3.93418	-0.726196	-0.759834	0.0701537	-0.0139797	0.0155108	0.00957926	0.107498	-0.247158	2028.57	9.54495	157.351	0	0.00845941	5.40824e-33	0	0.108648	8.38252e-32
IL16	0.588516	1630.39	-802.196	7.91673	-1.45771	-1.3194	-0.371431	-0.111302	0.838672	1.60314	0.115089	-0.481721	43.6659	9.52437	20.5671	3.29658e-10	0.00854693	0.00038579	4.26635e-10	0.109687	0.00433474
LOC112443835	0.266723	808.344	-391.172	3.81264	-0.793645	-0.911144	-0.710877	0.0197304	0.290669	0.387422	-0.292068	-0.2453	44.4642	9.50043	3.79218	2.21163e-10	0.00864984	0.434861	2.882e-10	0.110921	0.726182
EFNA2	5.6754	534.616	-254.308	3.72225	-2.09954	-0.88983	-1.00783	-1.27901	-2.28378	0.423626	-2.82484	0.757258	25.3857	9.49578	5.08346	3.07307e-06	0.00866998	0.278841	3.51386e-06	0.111092	0.567167
TACO1	0.398953	1220.06	-597.032	5.3724	-1.02202	-0.601835	0.5753	0.352681	-0.0375311	-0.312311	0.262696	-0.49298	42.3943	9.46719	3.4045	6.22576e-10	0.00879481	0.492546	7.98668e-10	0.112604	0.771969
LOC104970566	2.00383	746.097	-360.049	2.52099	-0.274581	-0.19307	0.0603488	1.66441	-0.628719	-0.494589	-1.15145	-0.873483	2.92476	9.4326	1.52449	0.231684	0.00894824	0.822295	0.233591	0.11439	0.955348
LOC107131273	1.14732	738.896	-356.448	2.5672	-0.264036	-0.250519	0.602389	-0.821232	-0.454645	-0.27223	0.0465116	0.0134825	2.49802	9.43415	0.670784	0.286788	0.0089413	0.954882	0.28867	0.11439	0.995443
LOC104976051	1.7448	595.895	-284.948	2.68967	-1.13837	-1.43192	-0.527556	0.326502	-0.380433	0.104723	-0.15318	0.913028	18.3676	9.41399	1.81989	0.00010269	0.00903187	0.768842	0.000112341	0.115369	0.934797
HYDIN	1.60599	622.61	-298.305	2.27522	-1.24909	-0.605148	-0.176498	1.0708	0.744164	-0.142486	0.252542	-0.797638	10.5718	9.41039	2.53228	0.00506235	0.00904814	0.638865	0.00530271	0.115487	0.868619
LOC112449665	0.174112	752.294	-363.147	3.45632	-0.75574	-0.820776	-3.34319e-05	0.0286936	0.105147	-0.0166355	-0.134599	0.101788	14624.1	9.404	456.542	0	0.00907712	1.67308e-97	0	0.115677	3.06153e-96
FXYD4	0.342115	1178.29	-576.143	5.60945	-0.638009	-0.782608	-0.54825	-0.247674	0.0598127	-0.143697	-0.223522	-0.134103	36.8072	9.40549	0.906662	1.01722e-08	0.00907035	0.923603	1.25387e-08	0.115677	0.987862
DNAJB13	0.423826	669.889	-321.945	2.58236	-0.549584	-0.884893	-0.0278935	0.593034	-0.0368193	-0.277715	-0.328191	0.0873373	28.2107	9.39671	1.80828	7.48366e-07	0.00911023	0.770967	8.71925e-07	0.116009	0.935717
LOC104972612	0.470913	958.694	-466.347	4.38034	-0.993257	-0.951322	-0.0264759	-0.794843	0.429234	0.185415	0.335418	0.059246	28.7469	9.3795	1.29519	5.72381e-07	0.00918899	0.862191	6.69497e-07	0.116921	0.970342
LOC104970757	0.402067	1027.23	-500.613	4.85693	-1.13102	-1.0951	0.0998396	-1.01646	0.136462	0.153716	0.984925	0.728094	34.9049	9.37315	7.44675	2.63325e-08	0.0092182	0.11408	3.20211e-08	0.117202	0.330541
LOC100296195	0.450349	822.073	-398.037	3.7648	-0.928913	-0.980335	0.0111105	-1.36743	0.0917318	0.0665896	1.20768	1.15092	17.8773	9.36767	11.4368	0.000131215	0.00924352	0.0220695	0.000143174	0.117433	0.107347
MAVS	0.494455	1097.28	-535.642	5.02809	-0.990025	-1.10531	-0.522398	0.147865	0.47547	0.217517	0.474529	0.343545	29.5232	9.35281	1.87341	3.8825e-07	0.00931245	0.759028	4.56435e-07	0.118217	0.930912
RASEF	1.43132	607.304	-290.652	2.65425	-0.684781	-0.593111	-0.508723	-0.669147	-0.714067	-0.69372	-0.21393	-0.826321	13.1112	9.32437	1.65109	0.00142215	0.00944578	0.799581	0.00151157	0.119817	0.946033
DCLK1	0.452926	807.161	-390.58	3.26179	-0.27042	-0.252335	0.481232	-0.0819931	-1.07578	-0.53058	-1.40467	-0.472426	24.9455	9.31404	11.1422	3.82959e-06	0.00949473	0.0250113	4.36732e-06	0.120345	0.117464
USP18	0.604419	860.551	-417.275	3.75508	-1.06233	-0.955472	-0.226733	0.649748	0.374609	0.0774239	0.541518	-0.88855	29.8984	9.31165	6.71313	3.21839e-07	0.00950607	0.151847	3.79284e-07	0.120396	0.397199
LOC100337293	0.42715	1124.98	-549.49	4.95282	-0.747615	-0.841705	-0.252349	0.793128	0.296575	0.439706	-0.427414	-0.53935	28.7447	9.30315	5.54217	5.73011e-07	0.00954657	0.236047	6.70187e-07	0.120815	0.516804
BSND	0.599398	679.927	-326.964	2.86139	-0.710311	-0.700349	-0.336555	0.491725	-0.165812	-0.371442	-0.477915	-0.918289	31.3259	9.29412	3.10188	1.57639e-07	0.00958973	0.540923	1.87404e-07	0.121268	0.805399
CXCL12	0.169866	1427.41	-700.705	6.74864	-0.948865	-0.944477	0.377023	0.277807	0.154339	0.0360037	0.232928	0.0254022	95.021	9.27158	0.95106	2.32515e-21	0.00969843	0.917124	4.87669e-21	0.122548	0.986091
LOC112441478	0.414964	1386.43	-680.214	6.58715	-0.52918	-0.826656	-0.222716	0.0489423	-0.362385	-0.241479	-0.630763	-0.729513	50.8361	9.25678	4.11206	9.14303e-12	0.0097705	0.391053	1.25669e-11	0.123364	0.686114
LOC520402	5.67244	462.755	-218.377	0.184658	1.46417	0.607907	2.84645	4.61187	-3.66351	-1.82057	-8.32496	-2.31262	4.76866	9.24959	23.3746	0.0921505	0.00980568	0.000106571	0.093541	0.123713	0.00135707
IQSEC3	1.32294	697.316	-335.658	2.94199	-1.29515	-0.930418	-0.478111	0.864811	0.59624	-0.112051	0.21135	-1.18377	21.3432	9.2058	4.22873	2.31949e-05	0.0100227	0.375935	2.58572e-05	0.126354	0.670909
RAP1GAP	0.375671	643.946	-308.973	2.67251	-0.597296	-0.854989	-0.536191	0.382815	-0.258664	0.539569	-0.813314	-0.0334619	28.3423	9.15523	6.97078	7.00737e-07	0.0102794	0.137441	8.17186e-07	0.12949	0.372638
GRB14	0.571674	767.52	-370.76	3.28906	-0.594807	-0.607618	-0.555166	0.20805	-0.399571	0.0411694	-0.367799	-0.780182	21.4856	9.14233	3.83954	2.16004e-05	0.0103459	0.428158	2.41025e-05	0.130164	0.719756
CCDC85A	0.701337	649.979	-311.989	2.72252	-1.22781	-0.917614	-0.423426	0.338735	0.430174	-0.185329	0.406676	0.0377847	24.9498	9.14028	1.48714	3.82137e-06	0.0103565	0.828917	4.35916e-06	0.130164	0.958091
TMEM18	0.425715	1071.95	-522.974	5.08074	-0.822718	-0.964197	-0.505263	-0.109374	0.15619	-0.190172	0.111237	-0.229656	44.6813	9.14025	1.04001	1.98422e-10	0.0103566	0.90367	2.59039e-10	0.130164	0.982645
HSD17B3	0.722361	794.333	-384.166	3.70179	-1.01097	-0.890789	-1.4126	-0.329403	1.09713	0.895129	0.133481	-0.0949076	9.88407	9.12047	5.9525	0.00714004	0.0104596	0.202724	0.00745336	0.131357	0.47192
LOC112446442	0.387126	1074.61	-524.304	4.70564	-0.70932	-0.747636	0.311798	-0.722281	0.0261478	-0.150216	0.796244	0.80207	16.5982	9.10355	7.8437	0.000248743	0.0105485	0.0974743	0.000269834	0.132372	0.297989
LOC615610	0.144524	1028.39	-501.194	4.90253	-0.850195	-0.846754	-0.00416962	0.0526882	0.139379	-0.0726906	0.29608	-0.0950089	4693.99	9.09402	379.471	0	0.0105989	7.57526e-81	0	0.132801	1.327e-79
LOC112446726	5.34985	555.187	-264.594	3.36376	-0.223747	-1.48176	-0.275006	-0.163653	0.162343	1.21751	-5.04064	-3.83488	8.61861	9.09545	14.0803	0.0134429	0.0105913	0.00704316	0.0139256	0.132801	0.0456943
LOC104973965	0.506874	639.692	-306.846	2.48476	-1.00309	-0.948827	0.389507	0.223233	0.198621	0.318983	0.524917	0.0297419	23.8653	9.06326	1.90927	6.57218e-06	0.0107631	0.752442	7.44381e-06	0.134756	0.927989
BRB	0.950622	1471.93	-722.963	6.97837	-1.34314	-1.42032	-0.600433	-0.0726767	0.406918	0.221085	1.37552	0.758345	20.6542	9.05185	5.14323	3.27339e-05	0.0108247	0.272915	3.63062e-05	0.135424	0.560575
LOC507930	0.0966197	1016.53	-495.265	4.81527	-0.833107	-0.83896	-0.0294228	0.0722414	0.0582544	0.106597	0.0642016	-0.178255	2032.41	9.03728	63.5437	0	0.0109038	5.21397e-13	0	0.13631	7.7101e-12
ENOX1	0.208451	992.252	-483.126	4.51021	-0.795943	-0.866645	0.0322725	-0.0662599	0.147913	0.230199	0.0742495	-0.289352	1737.01	9.02659	238.675	0	0.0109623	1.79015e-50	0	0.136937	2.90926e-49
LOC112442706	0.203033	712.93	-343.465	3.08812	-0.844265	-0.884441	-0.0757999	0.0522659	0.17239	0.237535	0.0855558	0.118131	18448	9.00874	1486.35	0	0.0110605	1.30038077985416E-320	0	0.138059	3.5693278518155E-319
LOC100294952	7.03578	991.344	-482.672	7.44874	-1.23423	-1.1165	-0.33465	-1.48948	-4.08975	-0.40286	0.87991	0.249705	12.9423	8.99632	12.5141	0.00154743	0.0111295	0.013911	0.00164335	0.138814	0.0763154
CPM	0.383719	1452.21	-713.107	6.4593	-0.850357	-0.63951	-0.0235664	0.832285	0.35652	0.0632683	-0.0733669	-0.655538	31.88	8.99039	4.51209	1.19496e-07	0.0111625	0.341116	1.42514e-07	0.139121	0.636331
LOC787122	0.114169	980.843	-477.422	4.6322	-0.91267	-0.866332	0.00893687	0.0751996	0.264368	0.0638734	0.333313	-0.464628	849.297	8.97398	289.218	3.78094e-185	0.0112545	2.29259e-61	5.81089e-184	0.14016	3.7934e-60
PTGDR	0.138683	1351.31	-662.656	6.5984	-0.914002	-1.02744	0.123038	0.232616	0.290951	0.370759	0.021024	-0.239996	119.093	8.97098	6.54399	1.37806e-26	0.0112714	0.162039	3.78695e-26	0.140264	0.412154
TNFAIP6	0.616372	1066.65	-520.323	4.51549	-0.710235	-1.25188	0.553992	0.134124	0.138198	0.300283	0.209156	0.316935	27.9105	8.92058	0.581268	8.69604e-07	0.011559	0.965122	1.01124e-06	0.143734	0.996434
ATP11C	6.14058	501.166	-237.583	2.86466	0.677564	-4.94238	-0.374678	0.620144	1.08123	5.02503	-6.2266	-0.658747	19.4837	8.90683	26.9499	5.87731e-05	0.0116388	2.03479e-05	6.47059e-05	0.144617	0.000281374
DHX34	0.280572	1298.47	-636.233	6.13771	-0.796266	-0.778148	-0.382051	0.143733	-0.0393582	0.046354	0.0480401	-0.562491	51.2077	8.89059	4.47641	7.59256e-12	0.0117337	0.345354	1.04682e-11	0.145686	0.640509
CXCR2	0.581879	1807.64	-890.822	8.87274	-0.965087	-1.11783	-0.65924	-0.221424	-0.0366372	0.220395	-0.318603	0.0238342	42.0597	8.86879	0.904277	7.35972e-10	0.0118623	0.923946	9.41709e-10	0.147171	0.987862
NPAS2	3.21346	1036.92	-505.458	4.9374	-0.19022	-0.171437	-0.926643	0.394678	-1.58368	-0.352442	-1.08661	-1.54305	3.35383	8.86429	3.63971	0.18695	0.011889	0.456955	0.188802	0.147391	0.742547
GRSF1	0.534157	1466.86	-720.429	6.93234	-1.40923	-1.20098	-0.482833	0.249551	1.06151	0.881457	0.948952	-0.151715	32.3471	8.85821	12.6542	9.46057e-08	0.0119252	0.0130949	1.1319e-07	0.147703	0.0730591
LOC112445985	0.535333	681.342	-327.671	2.96971	-0.950495	-0.900606	-0.67319	0.0817826	-0.0600147	0.424754	0.130484	-0.22472	25.5094	8.85554	2.50909	2.88876e-06	0.0119411	0.643009	3.30495e-06	0.147703	0.870319
LOC112446412	0.817468	805.639	-389.82	3.04956	-0.647744	-0.49822	0.583223	-0.687294	-0.410231	-0.493233	0.0897097	0.283815	12.4139	8.85697	1.83233	0.00201534	0.0119325	0.766563	0.00213432	0.147703	0.934033
CLEC10A	1.32531	895.853	-434.926	4.10135	-1.39813	-0.883353	-0.481086	0.318672	0.471053	-0.349487	0.861455	-0.413946	18.343	8.84562	3.36645	0.000103962	0.0120005	0.498472	0.000113702	0.148325	0.775474
LOC104968753	0.824467	995.368	-484.684	4.42744	-0.877226	-0.466612	0.0445616	-0.903559	-0.0261605	-0.0456728	0.646693	0.25304	10.3787	8.84265	1.72092	0.00557556	0.0120183	0.786915	0.00583544	0.148433	0.94303
GRB7	0.408551	1307.32	-640.661	6.0872	-0.638401	-0.507	-0.466718	0.156903	-0.202717	-0.395931	-0.271464	-0.812364	33.2247	8.79358	3.78515	6.10028e-08	0.0123168	0.435863	7.33768e-08	0.152006	0.72728
CC2D2B	0.222624	1134.93	-554.467	5.49822	-0.855499	-0.976914	-0.271339	0.0620881	0.0452622	-0.0500744	0.232154	0.414071	62.8871	8.78967	2.43268	2.20923e-14	0.0123409	0.656729	3.37859e-14	0.152189	0.878132
LOC101907335	0.214868	1042.66	-508.329	4.51814	-0.785035	-0.68444	0.45516	0.620659	0.0373313	-0.224058	-0.177262	-0.290817	62.5904	8.78196	1.67515	2.56253e-14	0.0123886	0.795227	3.90832e-14	0.152662	0.945516
LOC107132230	0.196853	708.853	-341.427	3.11939	-0.738683	-1.13327	-0.313202	0.362801	0.24676	0.541422	0.0170139	0.0309322	55.9053	8.7752	3.61286	7.24953e-13	0.0124305	0.460926	1.04006e-12	0.153064	0.745677
LOC107131367	0.243513	1003.74	-488.868	4.49426	-0.53616	-0.643329	-0.162311	0.47738	-0.206363	-0.152924	-0.432457	-0.253831	42.3714	8.77152	1.80487	6.29741e-10	0.0124534	0.771591	8.0767e-10	0.153232	0.93604
MGP	2.73485	594.456	-284.228	2.49406	-0.035131	-1.09183	0.464842	-0.548767	-0.817946	0.0968974	-1.9007	0.0689132	7.19395	8.76627	4.02508	0.0274065	0.0124861	0.402622	0.0281544	0.153519	0.696159
LOC101904021	0.456859	988.034	-481.017	4.65051	-1.00494	-0.81744	0.0731509	-1.01807	0.0680311	-0.205645	1.10504	0.565162	23.6078	8.76029	8.81308	7.47544e-06	0.0125235	0.0659451	8.4517e-06	0.153863	0.228891
LOC104971122	1.377	585.052	-279.526	2.86119	-1.3803	-0.96636	-1.5022	-0.910505	1.34803	0.586932	0.899379	0.642406	6.75032	8.75248	3.92834	0.0342127	0.0125725	0.415791	0.0350716	0.15435	0.707652
LOC112444351	1.4075	1264.67	-619.334	5.82681	-1.43126	-1.48209	-0.718279	-0.134696	0.833478	3.53082	0.0118879	-0.0541262	18.1552	8.74008	35.387	0.000114198	0.0126507	3.86811e-07	0.00012478	0.155193	5.59394e-06
LOC104973604	0.87352	849.625	-411.812	4.13811	-1.06802	-1.24203	-0.717898	-2.24268	0.0989449	0.558643	2.10066	2.33527	3.64653	8.73451	19.025	0.161497	0.012686	0.000777097	0.163288	0.155394	0.00786945
SLC8B1	0.267712	1121.88	-547.938	5.17125	-0.865395	-1.06069	-0.0954439	0.249801	0.390109	-0.00270378	0.155989	0.555077	49.9333	8.736	6.0455	1.43589e-11	0.0126765	0.195776	1.959e-11	0.155394	0.462927
CLEC1B	0.964093	820.523	-397.262	3.21342	-1.35909	-0.704077	0.0969916	1.10904	1.03396	0.195853	0.130518	-1.24113	18.077	8.72108	8.14269	0.00011875	0.0127715	0.0864889	0.000129676	0.156325	0.276618
RHOU	0.126963	1231.02	-602.509	5.82432	-0.89589	-0.919652	0.162611	0.184858	0.24468	0.370884	0.131938	-0.222221	107.393	8.70386	7.12899	4.78615e-24	0.012882	0.129227	1.15258e-23	0.157559	0.358378
LOC100336993	1.89769	782.44	-378.22	3.7252	-1.06778	-1.07123	0.372346	-1.67442	-0.44475	-0.472355	1.93891	0.406353	10.0237	8.69705	8.45151	0.00665845	0.0129259	0.0763709	0.00695638	0.157979	0.252987
TENM4	0.584816	1286.37	-630.187	5.69961	-0.900216	-0.985421	0.0195552	-0.0912291	-0.0458611	0.189666	0.440343	0.0403637	4323.51	8.68932	481.882	0	0.0129759	5.54966e-103	0	0.158472	1.02929e-101
IGFBP3	0.834765	791.908	-382.954	3.58079	-0.836074	-0.826249	-0.746209	0.0499112	0.120546	-0.113012	-0.545227	-0.433714	19.637	8.68521	1.44983	5.44357e-05	0.0130026	0.83549	5.99911e-05	0.15868	0.960556
SOX13	0.200334	1494.52	-734.261	7.00854	-0.874335	-0.956725	0.365535	0.316082	0.152652	0.0812528	0.0149138	-0.157415	84.1525	8.67788	0.850976	5.32745e-19	0.0130504	0.931486	9.97545e-19	0.159145	0.989723
LOC101902413	0.132602	926.711	-450.356	4.33344	-0.760129	-0.769527	-0.0896762	-0.000553908	0.0803235	0.163221	0.026742	-0.50148	1346.19	8.66644	328.151	4.76205e-293	0.0131252	9.13343e-70	7.56672e-292	0.159939	1.55193e-68
ADM	1.60148	985.486	-479.743	3.96913	-1.07378	-0.382648	-0.0304271	1.94765	0.00857222	-0.647518	-0.92044	-2.39445	14.901	8.66396	4.89387	0.000581146	0.0131415	0.298361	0.00062403	0.160018	0.590676
UIMC1	0.390399	1246.01	-610.004	5.88251	-0.85777	-0.660182	-0.0555303	-0.316703	-0.116715	-0.0335628	0.0993985	-0.778301	41.6239	8.65026	6.28659	9.15152e-10	0.0132318	0.178744	1.16616e-09	0.160998	0.436138
LOC107133304	1.17459	991.028	-482.514	4.3313	-0.752463	-0.923945	-0.127582	-1.76455	0.0740132	0.197087	0.425783	0.152972	8.30253	8.64347	0.469672	0.0157445	0.0132768	0.976385	0.0162831	0.161426	0.998019
LOC112442952	0.411516	638.636	-306.318	2.79699	-0.691043	-1.15683	-0.548935	0.243813	0.158187	0.368544	-0.0310961	0.039579	32.7568	8.57763	0.818212	7.70825e-08	0.0137212	0.93599	9.24269e-08	0.166705	0.990575
FCGR1A	0.571053	913.295	-443.647	4.04707	-1.28421	-1.13184	-0.336888	0.65595	1.17681	0.480852	0.289722	-0.600713	32.4863	8.56189	9.20177	8.8245e-08	0.0138296	0.0562494	1.05684e-07	0.167899	0.20655
HBM	2.5231	1023.11	-498.553	3.70657	-0.130161	-1.21597	1.40882	1.27015	-0.549041	0.832198	-2.52453	-0.0568355	5.29734	8.55869	6.38953	0.0707454	0.0138517	0.171885	0.0719553	0.168017	0.426247
ANKUB1	0.906262	638.485	-306.242	2.86139	-0.696582	-1.02762	-0.743616	-0.887299	0.0210452	0.315911	0.359639	-0.352445	13.8138	8.55712	1.75546	0.00100087	0.0138626	0.780621	0.0010676	0.168017	0.940481
LOC112446843	0.629312	1287.76	-630.879	5.78036	-0.79858	-1.08169	0.154683	0.838122	-0.0628894	0.0795398	-0.182899	0.0107455	31.3875	8.55604	0.201297	1.52861e-07	0.0138701	0.995262	1.81764e-07	0.168017	0.999481
ZCCHC14	0.274061	1160.73	-567.363	5.41785	-0.801582	-1.03728	0.212933	0.484623	0.14466	-0.135063	0.099263	-0.287329	74.3932	8.54952	1.5759	7.01014e-17	0.0139154	0.813117	1.18979e-16	0.168442	0.951544
TUBGCP6	0.286834	1178.57	-576.284	5.61523	-0.942716	-1.05576	-0.0421973	-0.141316	0.374682	0.430469	-0.460022	0.0571879	61.2395	8.5472	6.5913	5.03507e-14	0.0139315	0.159128	7.58704e-14	0.168513	0.407628
ZNF821	0.516234	1240.38	-607.19	5.95298	-1.02991	-1.15785	-0.140345	0.322034	0.1401	-0.175808	0.446351	-0.106352	51.1283	8.54557	1.74449	7.90018e-12	0.0139429	0.782622	1.08823e-11	0.168527	0.941382
LOC101904148	0.415059	909.699	-441.85	4.1426	-0.783263	-0.971195	0.00665608	-0.9828	0.141388	0.277518	0.65189	1.18459	16.8606	8.5193	7.99592	0.000218155	0.0141273	0.0917279	0.000236919	0.170563	0.286731
ATXN3	0.567723	1291.48	-632.739	5.9335	-0.978924	-0.621372	-0.200427	0.369772	0.192249	-0.578913	0.234467	-0.687218	33.4999	8.5186	5.14092	5.31593e-08	0.0141322	0.273142	6.40455e-08	0.170563	0.560706
FCER1A	0.218729	1306.13	-640.063	6.43762	-0.753326	-0.797175	-0.378049	-0.657939	0.0148226	-0.25619	0.400208	0.254803	52.6738	8.51439	3.7185	3.6478e-12	0.014162	0.445442	5.09055e-12	0.170671	0.733716
CHN1	0.812305	827.854	-400.927	3.68901	-0.756786	-0.940375	-0.338355	-1.18421	0.0606206	0.215701	0.0345151	0.368107	14.2762	8.51491	0.412022	0.000794273	0.0141583	0.981481	0.000849439	0.170671	0.998666
TET1	0.797833	1220.81	-597.404	5.55778	-0.608844	-1.14834	-0.239202	0.778532	0.0833589	0.263679	-0.443432	-0.217756	26.806	8.50481	1.2658	1.51059e-06	0.01423	0.86715	1.74439e-06	0.171366	0.971961
LOC112443202	0.932736	723.615	-348.808	2.92429	-0.625248	-0.772775	-0.622379	0.0941461	-0.552337	0.104682	0.0225414	0.380385	10.5783	8.48414	1.58818	0.00504596	0.0143778	0.810915	0.00528588	0.173019	0.950955
PNPT1	0.405126	1573.78	-773.889	7.5626	-1.06853	-1.20452	-0.239711	0.430727	0.319193	0.321555	-0.0472836	-0.0310401	61.6855	8.47043	1.40186	4.0286e-14	0.0144767	0.843872	6.09676e-14	0.174081	0.96334
SENP2	0.233877	1526.76	-750.379	7.46663	-0.759326	-0.66688	-0.165825	-0.10126	-0.0708851	-0.365952	0.00934056	-0.540137	65.8812	8.46778	4.32785	4.94391e-15	0.0144959	0.363451	7.77739e-15	0.174184	0.658455
LOC104971180	0.246296	880.106	-427.053	3.83642	-0.698765	-1.00471	0.0503452	0.53461	0.127016	0.00548862	0.0534715	-0.253962	63.5457	8.44323	0.979582	1.58937e-14	0.0146749	0.912876	2.44772e-14	0.176207	0.985073
CXCR5	0.370555	1295.55	-634.773	5.95759	-0.574917	-0.623511	-0.587155	0.315787	0.00341527	0.202285	-0.461043	-0.728314	28.3596	8.4287	5.47123	6.94685e-07	0.0147819	0.24227	8.10302e-07	0.177361	0.524344
ZNF500	0.650043	665.985	-319.993	2.51656	-0.877624	-0.843241	0.077273	0.580357	0.466679	-0.0350244	0.310462	0.113282	16.5734	8.42291	1.27456	0.000251846	0.0148248	0.865677	0.000273128	0.177746	0.971372
IL1R2	1.02726	1386.79	-680.396	6.21377	-0.727139	-1.05727	-0.0844861	0.71274	-0.223604	-0.129706	0.647539	-0.118767	16.305	8.39198	2.27724	0.00028801	0.0150558	0.684916	0.000311916	0.180384	0.893408
LOC107131566	0.315802	811.167	-392.583	3.42034	-0.403056	-0.751725	0.388345	0.725909	-0.475793	-0.287057	-0.590729	-0.113375	41.5709	8.38961	3.58123	9.39687e-10	0.0150737	0.465635	1.19687e-09	0.180467	0.749307
ADNP	0.599	1528.12	-751.06	6.89361	-0.679879	-0.683599	0.38492	-0.233711	-0.384847	0.235377	-0.164402	-0.57832	22.7928	8.38668	4.4282	1.12359e-05	0.0150958	0.351146	1.26423e-05	0.180599	0.646446
OSBPL6	0.761709	1104.98	-539.491	4.71716	-0.827296	-1.07427	0.349699	0.480632	0.0122142	0.161106	0.366772	0.00746499	23.4182	8.33532	0.929628	8.21854e-06	0.0154884	0.920272	9.28035e-06	0.185162	0.986568
ZBTB45	0.245949	1104.68	-539.339	5.24487	-1.27631	-1.18956	-0.196461	0.19157	0.613031	0.823157	0.0650518	0.30645	84.9716	8.324	9.41775	3.53718e-19	0.0155764	0.051465	6.68731e-19	0.185942	0.194645
MRPS35	0.233964	1463.68	-718.842	7.03683	-0.835783	-0.719636	-0.367177	0.112767	0.13932	-0.309715	-0.073538	-0.487645	69.4656	8.32493	4.14774	8.23648e-16	0.0155691	0.386381	1.33498e-15	0.185942	0.681464
LOC101904319	0.359584	1153.15	-563.576	5.3669	-1.06102	-1.0827	0.173023	-0.831775	0.0684252	0.0869381	0.959555	0.971726	36.7842	8.31671	10.6137	1.02897e-08	0.0156333	0.0312666	1.26779e-08	0.186486	0.137332
ZNF462	0.18146	1322.12	-648.06	6.1966	-0.931306	-0.899797	0.302064	0.383833	0.156836	0.112126	0.187716	-0.263606	87.4325	8.30968	2.93607	1.03341e-19	0.0156883	0.568581	2.00194e-19	0.187006	0.824733
LOC112441677	0.186298	779.463	-376.731	3.60586	-0.633049	-0.971427	0.00411291	-0.0161001	0.0833003	0.0417692	0.00104451	0.10579	15400.7	8.29093	174.869	0	0.015836	9.4262e-37	0	0.18863	1.47776e-35
FAF1	4.62606	1190.06	-582.031	6.5053	-0.447823	-0.597686	0.0851157	-0.409902	0.308942	0.409967	-0.0428875	-7.6145	5.35355	8.24063	22.7802	0.0687845	0.0162394	0.000140095	0.07	0.193295	0.00174735
UBR3	1.63961	1188.91	-581.455	4.64199	-0.0344126	0.262254	1.11136	0.39131	-0.784079	-1.16787	-0.571738	-2.96264	6.41861	8.23796	12.3026	0.0403847	0.0162611	0.0152377	0.0413315	0.193412	0.0814959
NXPE4	0.892447	661.086	-317.543	2.77178	-0.737778	-0.389445	-0.651125	-0.208316	-0.429639	-0.133482	-0.150023	-0.959625	14.3258	8.22931	3.02436	0.000774818	0.0163316	0.553757	0.00082885	0.194111	0.814095
DCN	4.41611	748.64	-361.32	3.61758	0.473411	0.447396	-0.0154729	0.489018	-1.77073	-1.79241	-4.11022	-1.59602	4.99987	8.21978	11.1964	0.0820902	0.0164096	0.0244431	0.0834012	0.194755	0.115373
NECAB3	1.93818	615.712	-294.856	2.64145	-0.378017	-0.446762	-1.00827	-0.124061	0.192075	-0.243149	-1.07478	-1.39398	6.16092	8.22113	3.17744	0.0459382	0.0163985	0.528582	0.0469537	0.194755	0.797881
NR1D1	0.246511	1267.92	-620.961	6.09788	-0.705547	-0.652022	-0.325259	-0.11748	-0.185611	-0.290641	-0.146522	-0.566311	60.2709	8.21297	3.21971	8.1722e-14	0.0164656	0.521754	1.22033e-13	0.195279	0.79341
RPH3A	0.819819	1030.44	-502.218	5.32788	-1.23189	-1.55037	-1.00441	-1.42514	0.748789	0.641887	1.03824	1.50767	20.1825	8.20546	7.91212	4.1441e-05	0.0165275	0.094851	4.58241e-05	0.195872	0.292757
LOC112446437	0.361819	1010.86	-492.431	4.53453	-0.920292	-0.891171	0.187073	-0.810511	0.127283	-0.0430763	0.775644	0.76884	27.8504	8.20265	6.66046	8.96124e-07	0.0165507	0.154957	1.04171e-06	0.196005	0.402539
CXCL10	0.985643	1522.83	-748.417	7.13211	-1.42319	-0.769725	-0.401773	1.32814	0.591976	-0.103678	-0.896245	-2.00829	46.0752	8.19289	13.9674	9.88298e-11	0.0166317	0.0073999	1.30506e-10	0.196823	0.0473318
LOC112448552	1.19434	708.894	-341.447	2.90578	-0.977436	-1.17738	0.232251	-1.06305	0.404689	0.099696	1.18447	0.597844	12.2594	8.16389	3.04643	0.00217726	0.0168746	0.550086	0.00230372	0.199554	0.811678
LOC505349	0.354252	1280.24	-627.122	5.93656	-0.81696	-0.798533	0.161635	-0.753634	-0.0617981	-0.164393	0.729932	0.574388	26.6327	8.15939	6.59251	1.64731e-06	0.0169126	0.159054	1.90121e-06	0.199859	0.407606
RASAL1	0.284993	1242.16	-608.081	5.97766	-0.711958	-0.655575	-0.493452	-0.153813	-0.100326	0.0368145	-0.248156	-0.485273	44.3879	8.13688	2.51187	2.29772e-10	0.017104	0.642511	2.99158e-10	0.20183	0.869931
C1S	1.62016	843.922	-408.961	3.70733	-0.379	-0.222213	-0.207399	-0.469308	-0.525548	-0.617507	-0.870623	-0.436645	6.58943	8.13797	1.66567	0.0370786	0.0170948	0.796944	0.0379881	0.20183	0.945529
LOC112441818	0.390424	636.79	-305.395	2.1818	-0.856546	-0.529879	0.18465	0.75453	0.428897	0.175564	-0.127533	-0.492834	18.3729	8.12648	2.90109	0.000102416	0.0171932	0.574512	0.000112048	0.202737	0.829014
LOC112442740	0.297389	660.037	-317.018	2.72304	-0.855236	-1.16072	-0.171515	0.446567	0.344367	0.531378	0.116503	0.0921046	39.1971	8.10699	2.29354	3.07937e-09	0.0173616	0.681946	3.86015e-09	0.204576	0.892193
LOC100852257	0.373532	834.112	-404.056	4.0006	-1.01863	-1.12125	-0.0564127	-0.901761	0.165036	-0.0486235	0.720545	0.747409	42.0892	8.08086	5.60555	7.25186e-10	0.0175899	0.230607	9.28125e-10	0.207117	0.509719
LOC101904045	0.470305	1139.69	-556.844	5.55957	-1.44847	-1.412	0.0352424	-1.13749	0.144274	0.025956	1.26766	1.13877	52.7028	8.06541	12.94	3.59521e-12	0.0177263	0.0115729	5.018e-12	0.208573	0.0664882
SPP1	4.03687	533.904	-253.952	1.75715	-0.358105	-0.190392	2.21395	0.191585	-1.27472	-2.06806	-0.801837	-0.560466	5.56459	8.06145	3.43485	0.0618964	0.0177614	0.487854	0.0630644	0.208837	0.768487
DNHD1	0.277347	969.336	-471.668	4.52995	-0.750341	-0.896969	-0.243269	0.0509201	-0.0167374	0.164767	-0.094858	0.362633	66.0381	8.0375	3.25399	4.57087e-15	0.0179754	0.516256	7.20215e-15	0.211201	0.789511
LOC112445197	0.408942	1163.87	-568.937	5.36448	-0.856707	-1.05856	-0.333094	0.279971	0.218439	0.228844	0.143934	0.45805	33.0895	8.03013	1.3147	6.52682e-08	0.0180418	0.858876	7.84556e-08	0.21183	0.968974
BANK1	0.247294	1729.1	-851.552	8.2657	-0.845215	-0.972961	-0.204172	0.237402	0.00783809	0.11539	0.0727887	-0.0695227	64.9408	7.99401	0.583692	7.91196e-15	0.0183706	0.964859	1.23483e-14	0.215536	0.996434
FKBP10	1.57909	577.673	-275.836	1.81369	-0.0633769	-0.199179	0.848358	0.0761383	-0.707279	-0.815996	-1.99733	-0.771935	6.63203	7.98599	5.87296	0.0362972	0.0184444	0.208839	0.0371946	0.216247	0.480028
IGF2	0.368513	1051.15	-512.574	4.82341	-0.873987	-1.10772	0.218069	-0.554621	0.0919121	0.458425	0.391214	0.586677	32.4867	7.98048	3.21185	8.8227e-08	0.0184953	0.523019	1.05674e-07	0.21669	0.794079
RNF43	4.30447	688.004	-331.002	0.176659	3.16302	1.23355	3.45769	1.98476	-4.08603	-1.61481	-3.14057	-0.0374148	3.49112	7.96314	14.0064	0.174547	0.0186563	0.00727475	0.176374	0.218264	0.0468082
DHX58	0.393029	1758.26	-866.129	8.39061	-1.04449	-1.11816	-0.228553	0.434403	0.412304	0.288582	0.323752	-0.254125	47.6583	7.96379	3.12928	4.47839e-11	0.0186502	0.536428	5.98796e-11	0.218264	0.803618
LOC104971159	0.302074	675.895	-324.947	2.76	-0.670514	-0.850104	-0.0697428	0.492168	-0.191343	-0.0879109	-0.0220119	-0.442489	42.1903	7.94425	1.79652	6.89446e-10	0.0188334	0.77312	8.83072e-10	0.220179	0.936945
LOC101904569	3.09079	685.074	-329.537	1.21915	2.16672	1.60775	-1.01764	2.5597	1.10357	1.3093	-2.45885	-2.46999	7.60324	7.93059	12.3555	0.0223346	0.0189624	0.0148945	0.022993	0.22153	0.0802096
LOC101910045	0.104732	1008.9	-491.452	4.78402	-0.849754	-0.868782	-0.0244971	0.0898829	0.19252	0.167007	0.17137	-0.29953	847.962	7.92318	115.782	7.36805e-185	0.0190329	4.24836e-24	1.13133e-183	0.22214	6.46871e-23
LOC616138	0.526405	888.46	-431.23	3.61076	-0.749896	-0.556189	0.377903	-0.638923	-0.295302	-0.281791	0.0727905	0.678053	20.4643	7.92224	3.91966	3.59937e-05	0.0190417	0.416987	3.98624e-05	0.22214	0.70877
BEND6	0.209137	999.261	-486.631	4.72064	-0.888128	-1.1176	0.175629	-0.13441	0.253909	0.374463	0.191853	0.0700287	73.5831	7.92075	2.3014	1.0511e-16	0.0190559	0.680514	1.77005e-16	0.222148	0.891429
DLK2	0.268671	1136.99	-555.497	5.49141	-0.765359	-0.71467	-0.492238	-0.0330066	-0.0433756	-0.12464	-0.0331031	-0.614827	53.9376	7.9025	3.54347	1.93905e-12	0.0192307	0.4713	2.73597e-12	0.224026	0.754208
TRADD	0.204908	1475.27	-724.633	7.009	-0.695128	-0.852267	0.167762	-0.156923	0.0206488	-0.16367	-0.248796	-0.295371	79.6092	7.89225	1.72213	5.16506e-18	0.0193294	0.786694	9.26347e-18	0.225017	0.942972
MT3	1.54022	605.886	-289.943	2.55044	-0.953247	-0.823832	-1.08849	0.499138	0.737024	0.648508	-0.20967	-0.575822	8.25845	7.88179	2.51452	0.0160954	0.0194308	0.642038	0.0166408	0.226036	0.869766
DNA2	2.19869	990.894	-482.447	4.99912	-1.13706	-1.08598	-3.94843	0.084501	4.04343	4.08752	0.579457	-0.573921	1.50352	7.86403	21.2184	0.471537	0.0196042	0.000286604	0.473325	0.227892	0.00332696
TNNT3	0.748858	683.358	-328.679	3.04376	-1.07392	-0.688825	-0.833707	0.49866	0.433555	0.328599	-0.842418	-1.43113	31.3948	7.82353	9.94993	1.52302e-07	0.0200052	0.0412796	1.81125e-07	0.232389	0.167341
TXNL4A	3.22311	607.338	-290.669	3.03207	0.208112	-1.10675	-0.304967	-0.868929	-1.44107	-0.257529	-0.772305	-0.338597	7.92632	7.79955	2.10464	0.019003	0.0202464	0.71652	0.0196062	0.235025	0.91026
PCBD1	0.158586	1219.82	-596.91	5.71189	-0.852849	-0.787731	0.315827	0.0386861	0.173502	-0.0163473	0.101073	-0.532813	93.0323	7.79227	6.16354	6.28489e-21	0.0203203	0.187263	1.28918e-20	0.235715	0.449314
LOC104970758	0.476597	1198.36	-586.181	5.61143	-1.09182	-1.12723	0.173602	-1.04556	0.0608841	0.0870699	1.23715	0.933301	27.6107	7.7748	11.1214	1.01023e-06	0.0204986	0.0252328	1.17252e-06	0.237616	0.11805
CYGB	0.218511	1118.06	-546.029	5.1795	-0.873917	-0.850366	0.418926	0.256171	0.0387394	-0.000875106	-0.179895	-0.502738	83.6856	7.75748	2.99166	6.72826e-19	0.0206769	0.559223	1.25326e-18	0.239513	0.818071
JAM2	1.17951	873.57	-423.785	3.3318	-0.856633	-0.702898	-0.480815	1.13278	0.386768	0.44517	-0.274139	-0.614781	8.90755	7.75543	1.96287	0.0116345	0.0206981	0.742589	0.0120767	0.239589	0.924041
RYR3	1.56266	976.843	-475.422	4.85199	-1.1994	-1.20938	-1.15443	-0.461593	0.540005	0.618792	0.543505	0.770595	10.3545	7.74859	1.38274	0.00564358	0.020769	0.847189	0.00590588	0.240241	0.964806
TCRA	0.271769	810.901	-392.45	3.67286	-1.00914	-0.82246	0.138305	-0.829096	0.146768	-0.0705932	1.0397	0.650072	31.9764	7.7451	10.9563	1.13873e-07	0.0208052	0.0270593	1.35896e-07	0.240491	0.124099
RNF152	0.199221	968.192	-471.096	4.35704	-0.51832	-0.561819	0.0438758	0.0123004	-0.3084	-0.42624	-0.187072	-0.614744	2065.09	7.73295	2290.3	0	0.020932	0	0	0.241717	0
GSDMB	1.36169	676.558	-325.279	2.96481	-1.02477	-1.07983	-0.931873	0.157863	0.887877	0.3618	0.662398	-0.0845067	10.6313	7.73212	2.14754	0.00491398	0.0209407	0.708643	0.00514926	0.241717	0.906246
CA4	0.368173	1104.2	-539.101	4.885	-0.711826	-0.998669	0.409512	0.509744	0.150045	0.0755498	-0.104124	-0.410053	48.9813	7.72543	1.57771	2.31127e-11	0.0210109	0.812793	3.12472e-11	0.242357	0.951379
LOC505972	1.2338	1132.66	-553.33	5.1271	-1.03642	-1.45989	-0.00359992	0.531758	0.515821	0.372091	0.55418	0.441029	20.1332	7.71361	1.02729	4.24751e-05	0.0211354	0.905631	4.69518e-05	0.243621	0.982876
LOC104974020	0.311611	851.834	-412.917	3.7127	-0.757346	-1.12512	-0.0571047	0.430203	0.163848	0.463634	-0.176806	0.111331	48.9485	7.70533	2.51076	2.34946e-11	0.0212231	0.642709	3.17556e-11	0.24446	0.870056
TMEM191C	0.257387	866.431	-420.215	3.8429	-0.80418	-0.90512	-0.220867	0.289917	0.403978	0.0615751	0.254586	0.19751	39.2019	7.67401	2.20986	3.07194e-09	0.0215581	0.697225	3.85113e-09	0.248145	0.899777
LOC112441888	0.175665	773.664	-373.832	3.50008	-0.830791	-1.06738	-0.279061	0.320545	0.217678	0.355885	-0.00562259	0.104357	68.5092	7.6687	1.82431	1.32869e-15	0.0216153	0.768032	2.13689e-15	0.248629	0.934443
RGN	0.125391	831.896	-402.948	3.78437	-0.767096	-0.856077	-0.0251767	0.0714743	0.141718	0.128235	-0.102471	-0.240011	2167.48	7.66195	175.893	0	0.0216884	5.67995e-37	0	0.249295	8.91307e-36
LOC112446436	0.459391	697.967	-335.984	2.67609	-0.858741	-0.870025	0.364495	-0.642882	0.0896141	0.183071	0.588389	0.912085	17.021	7.65978	4.00534	0.000201343	0.021712	0.405284	0.000218908	0.249392	0.697968
LOC112449533	0.52615	812.703	-393.351	3.80009	-1.10066	-0.779285	-0.806863	-0.85151	0.0368783	0.421423	1.10544	0.0583665	18.8514	7.65448	8.80676	8.06264e-05	0.0217696	0.0661153	8.84332e-05	0.249878	0.229239
TAF1D	0.201805	1288.34	-631.17	6.11799	-0.868727	-0.943981	-0.387677	0.298233	0.265664	0.441869	-0.211042	-0.138586	67.4812	7.6474	5.06086	2.22145e-15	0.0218468	0.281109	3.53802e-15	0.250428	0.569376
PIGW	2.70391	854.76	-414.38	4.13764	-0.76157	-0.436209	-1.10403	0.263763	-0.660526	0.235425	-1.25874	-1.16745	9.72119	7.64729	2.70879	0.00774588	0.021848	0.607678	0.00808013	0.250428	0.851003
UBXN7	0.821727	1496.52	-735.259	7.05524	-1.20964	-0.755455	-0.615938	0.0596918	-0.096366	0.481912	0.557134	-0.216607	22.0459	7.62642	4.84019	1.6323e-05	0.0220772	0.304092	1.82896e-05	0.252702	0.597983
LOC101903857	1.4371	696.089	-335.044	2.97167	-1.11466	-1.27953	-0.631234	0.946313	0.708358	0.572927	-0.84882	-0.105975	19.2423	7.62747	4.12586	6.63111e-05	0.0220656	0.38924	7.29169e-05	0.252702	0.684119
RAPGEF5	0.231053	1097.18	-535.59	5.30998	-0.722086	-0.699141	-0.550145	0.0676207	0.00560491	0.167196	-0.355529	-0.717076	57.6775	7.60213	7.32966	2.98879e-13	0.022347	0.119459	4.36033e-13	0.255612	0.340991
MCMBP	0.325939	1698.16	-836.081	7.82794	-0.94657	-0.587147	-0.0564829	0.535705	0.0511989	0.00753815	0.0941825	-0.301944	40.5502	7.5881	1.23609	1.56544e-09	0.0225043	0.872121	1.98051e-09	0.257232	0.973127
SLC24A1	0.157137	724.207	-349.103	3.24008	-0.715677	-0.794942	-0.315978	0.0790463	-0.00613779	-0.0369954	-0.128601	0.0569569	56.9605	7.58654	0.437547	4.27739e-13	0.0225218	0.979289	6.19893e-13	0.257253	0.998348
DEUP1	1.04621	616.295	-295.147	1.81925	-1.05245	-0.480651	0.872432	0.229504	0.301851	-0.174842	0.346873	-0.0588746	9.52028	7.57954	0.631454	0.00856443	0.0226008	0.959505	0.00892096	0.257976	0.996404
LANCL3	0.738775	682.8	-328.4	2.59111	-0.619209	-0.726216	-0.0678756	0.642895	-0.0225737	-0.0736136	-0.879778	-0.285211	723.757	7.55766	663.882	6.8882e-158	0.0228494	2.30269e-142	1.04494e-156	0.260632	4.64329e-141
GBP4	0.372934	1711.3	-842.65	8.36569	-1.28156	-1.08566	-0.0214367	0.455582	0.617263	0.151838	0.310766	-0.537239	70.689	7.54289	7.06923	4.46768e-16	0.0230188	0.132275	7.32592e-16	0.262382	0.363617
RABGEF1	0.554842	1223.54	-598.768	5.62044	-0.517018	-0.48822	-0.00905617	-0.211451	-0.943025	-0.307248	-0.73229	-0.244409	27.782	7.51542	4.9676	9.27281e-07	0.0233371	0.290638	1.0774e-06	0.265663	0.58078
TCTN1	0.196345	1355.84	-664.922	6.43372	-0.764838	-0.586207	-0.410075	0.0443125	0.0110252	0.0388606	-0.198061	-0.368218	55.2495	7.51437	2.01879	1.00631e-12	0.0233494	0.732304	1.43631e-12	0.265663	0.918822
ZNF484	0.644791	1298.76	-636.382	5.89995	-0.989856	-1.04326	-0.206473	0.448785	0.202324	0.459439	0.0841943	0.10454	27.5443	7.51388	1.05561	1.04432e-06	0.0233551	0.90125	1.21141e-06	0.265663	0.982187
IPO4	0.270676	1466.54	-720.268	7.03621	-0.890705	-0.769445	-0.261153	0.123885	0.312145	-0.567248	-0.124977	-0.20853	68.4487	7.50553	9.89848	1.36948e-15	0.0234528	0.0421729	2.20164e-15	0.266588	0.170027
KLHL33	0.21298	1255.85	-614.924	6.09576	-0.741494	-0.893939	-0.538543	-0.115326	0.0689562	0.0160847	0.248401	-0.14525	63.046	7.50125	1.59411	2.04054e-14	0.023503	0.809851	3.12642e-14	0.266975	0.950408
COX7B2	2.15996	647.088	-310.544	3.08199	-1.14534	-1.08565	-1.30382	-1.41918	-0.00715511	0.0679378	1.24312	0.278743	7.63916	7.46693	2.2746	0.021937	0.0239098	0.685398	0.0225936	0.271408	0.893505
LOC101908096	0.428063	726.107	-350.054	3.04411	-0.762031	-0.600119	0.460821	-0.75828	-0.480856	-0.347802	0.733909	0.799138	19.3161	7.451	9.41697	6.391e-05	0.0241011	0.0514815	7.03143e-05	0.27339	0.19466
LOC100139325	0.277939	841.634	-407.817	4.07448	-0.816013	-0.765164	-0.609065	-0.383971	0.24423	0.13179	-0.0185744	-0.499712	43.0676	7.44229	3.07459	4.4461e-10	0.0242063	0.545422	5.72872e-10	0.274393	0.808576
LOC101904744	0.782467	1217.82	-595.912	5.09297	-0.590282	-0.110769	0.365388	-0.298383	0.468652	-0.233659	0.567123	-0.124553	1.93093	7.43532	2.69828	0.380805	0.0242908	0.609516	0.382764	0.275162	0.852215
TTC26	0.165976	960.343	-467.172	4.39534	-0.757732	-0.848307	0.0550543	-0.0425748	0.0305522	0.273625	0.169628	-0.239586	3025.18	7.42634	359.861	0	0.0244	1.3024e-76	0	0.276208	2.25265e-75
SHROOM4	0.707134	1134.95	-554.474	4.98299	-0.835101	-1.19914	0.308655	0.532967	0.339383	0.179521	0.501477	-0.159011	28.4097	7.41027	1.64339	6.77506e-07	0.0245969	0.800973	7.90487e-07	0.278245	0.946666
LOC112446431	1.25463	743.885	-358.942	2.36546	-0.186427	-0.545585	0.858076	-0.71871	-0.604072	0.0425232	0.041405	0.383375	2.47109	7.40777	1.47331	0.290676	0.0246277	0.831359	0.292565	0.278401	0.959292
LOC112448751	0.349744	689.281	-331.64	2.97031	-0.831934	-0.903964	-0.356067	0.322389	0.302629	0.215055	0.181713	-0.170455	32.8872	7.40545	1.32188	7.22152e-08	0.0246563	0.857653	8.66604e-08	0.278533	0.9686
APMAP	0.332609	1460.75	-717.376	7.01635	-0.817019	-0.807007	-0.470055	0.0268296	0.0333441	-0.165619	-0.0441138	-0.712023	55.5032	7.38651	4.12977	8.86395e-13	0.0248909	0.388728	1.26802e-12	0.28099	0.683841
SCARA5	4.71589	496.392	-235.196	1.55431	0.454545	0.113928	0.3816	3.62229	-1.63382	-1.68766	-7.69548	-3.56843	9.21585	7.38431	23.1784	0.0099725	0.0249183	0.000116649	0.0103725	0.281106	0.00147965
GBP5	0.663501	1379.94	-676.97	6.45833	-1.31942	-0.978349	-0.19315	0.880014	0.476551	0.0453373	-0.366672	-0.986565	53.0235	7.38202	5.99359	3.06255e-12	0.0249468	0.199628	4.28951e-12	0.281234	0.467392
LOC101906441	2.39813	575.58	-274.79	0.385215	1.93552	2.17669	0.207885	-0.232236	-0.0700257	0.0335212	-0.971978	-1.41234	24.3947	7.37189	2.25384	5.04387e-06	0.0250734	0.689186	5.731e-06	0.282468	0.895431
SMIM37	0.554221	1267.89	-620.946	5.8736	-1.03279	-0.925705	0.030163	-0.207212	0.279484	0.376586	0.223634	-0.662101	34.3596	7.34802	5.70632	3.45866e-08	0.0253745	0.22218	4.19094e-08	0.285663	0.497988
LIF	0.265649	1017.29	-495.647	5.1428	-0.966073	-1.08883	-0.40007	-0.750799	0.261109	0.0834354	0.444682	0.805343	48.1837	7.33238	6.67943	3.44378e-11	0.0255737	0.15383	4.62079e-11	0.287709	0.400308
LOC101906363	1.6395	910.236	-442.118	2.56718	2.05711	1.92673	-1.71983	1.77402	2.0276	2.11882	-1.61425	-2.1879	19.9244	7.32333	28.234	4.71491e-05	0.0256897	1.11821e-05	5.20412e-05	0.288815	0.00015634
GFPT2	0.464042	862.417	-418.209	3.50384	-0.414879	-0.469197	0.173838	0.0443901	-0.391265	-0.33523	-0.450793	-0.700131	3068.85	7.31303	2852.75	0	0.0258224	0	0	0.290029	0
HILPDA	0.904087	647.294	-310.647	2.81219	-1.20822	-1.50904	-0.427409	0.307109	0.703459	-0.0482989	0.499546	0.297851	31.8886	7.3122	2.24822	1.18981e-07	0.025833	0.690212	1.4192e-07	0.290029	0.895916
LOC112447526	0.370139	802.43	-388.215	3.40336	-0.83905	-0.910362	-0.0342982	0.584132	0.128213	0.228154	-0.35688	-0.189426	44.0702	7.30139	1.88384	2.69322e-10	0.0259731	0.757112	3.49846e-10	0.291403	0.93005
LOC101903084	0.348014	909.28	-441.64	4.43524	-1.15537	-0.99376	-0.194452	-0.940352	0.203809	0.13601	0.966455	0.724093	38.8178	7.28751	7.89673	3.72234e-09	0.0261539	0.0954351	4.65052e-09	0.293031	0.293842
LOC107131218	3.04321	695.349	-334.675	2.16781	-0.089052	-0.886616	1.55834	1.4259	-0.923055	-0.211328	-1.65628	0.212638	3.25772	7.288	2.75685	0.196153	0.0261475	0.599305	0.19806	0.293031	0.845124
PHKG2	0.285904	1358.93	-666.463	6.5333	-0.872247	-0.895122	-0.209123	-0.400276	0.437255	0.310423	0.0105592	-0.266241	47.2588	7.28075	3.66337	5.46857e-11	0.0262425	0.453475	7.28462e-11	0.293823	0.739601
POLK	0.544812	1234.93	-604.467	5.71573	-0.959421	-0.876779	-0.776481	0.185987	0.394705	0.698784	0.00453528	0.0322661	21.0858	7.25977	2.96981	2.63806e-05	0.0265193	0.562891	2.93547e-05	0.29672	0.820613
C10H15orf62	5.63817	458.883	-216.441	1.99797	0.65897	0.541419	1.06698	0.0441952	-2.07553	-5.69402	-4.7654	-2.11129	5.14492	7.24939	18.3949	0.0763475	0.0266572	0.00103298	0.0775955	0.298059	0.0099328
LOC782922	1.15879	776.785	-375.392	3.34828	-0.72885	-0.6654	-0.853701	0.227645	0.22975	-0.258538	-0.628575	-0.741634	11.848	7.2404	1.73373	0.00267445	0.0267773	0.784581	0.00282323	0.299199	0.942045
PPP2R2B	3.06266	547.398	-260.699	1.44821	0.971714	-0.225361	0.317396	-1.27673	-1.22696	0.971601	-0.653521	1.13796	0.896088	7.21348	4.9066	0.638877	0.0271402	0.297016	0.640242	0.303047	0.589183
LOC112445981	0.314169	796.926	-385.463	3.70084	-0.831199	-0.76088	-0.501392	-0.211403	-0.0131517	0.0843147	-0.300731	-0.424138	45.6264	7.19816	1.8147	1.23695e-10	0.0273489	0.769792	1.62744e-10	0.305169	0.935521
TARS2	0.316201	1489.04	-731.52	7.11752	-0.969701	-1.1023	-0.352302	0.156096	0.106731	0.425363	0.256616	0.441304	48.2462	7.18497	2.47421	3.33781e-11	0.0275298	0.64926	4.48118e-11	0.30698	0.8742
LOC104973964	2.36753	716.386	-345.193	3.21098	-1.4478	-1.90956	-0.274795	0.736254	0.831345	1.31658	-0.00184549	1.11376	13.2731	7.17027	3.09143	0.00131156	0.0277329	0.542643	0.00139538	0.309034	0.806935
LOC112447333	1.0551	1244.86	-609.431	5.63563	-0.404549	-0.678726	-0.393928	0.702905	-0.304674	-0.329195	-0.945055	-1.67581	23.1085	7.16584	7.09286	9.59508e-06	0.0277945	0.131062	1.08139e-05	0.309511	0.361622
TMTC1	0.181602	961.272	-467.636	4.31961	-0.664346	-0.915785	0.140526	-0.0485738	-0.121392	0.116734	0.29545	0.0717213	3738.68	7.15013	345.878	0	0.0280135	1.3616e-73	0	0.311739	2.33048e-72
LOC101907516	0.249863	728.775	-351.387	3.29983	-0.868271	-0.940707	0.293018	-0.068153	0.059477	-0.0341826	0.13434	-0.442435	65.0651	7.14248	2.30619	7.43518e-15	0.0281209	0.679643	1.16174e-14	0.312722	0.890562
UCP3	3.06384	557.097	-265.548	2.09626	-0.546608	-0.322029	-1.02821	1.48738	0.7327	0.852634	-1.4046	-1.08855	2.7469	7.12475	4.45764	0.253232	0.0283713	0.347599	0.255159	0.315293	0.64292
MFSD6L	4.03321	481.695	-227.847	1.91176	-0.815868	-3.9896	0.521703	-0.215672	0.696666	3.28631	0.0590102	4.46675	4.9508	7.12013	10.9103	0.0841295	0.028437	0.0275908	0.0854624	0.315601	0.12552
GAREM1	0.138092	1048.23	-511.116	4.85117	-1.01019	-0.829989	0.145584	0.335537	0.253938	0.0384113	0.301331	0.0170576	97.5605	7.12009	2.29016	6.53139e-22	0.0284375	0.682562	1.40691e-21	0.315601	0.892364
LYST	0.232326	1913.94	-943.969	9.33911	-1.26235	-0.895112	-0.449502	0.1001	0.523436	0.363333	0.616083	-0.342412	72.9457	7.1152	12.2255	1.44559e-16	0.0285072	0.0157511	2.42047e-16	0.31616	0.0833995
TXNDC11	0.237879	933.966	-453.983	4.45606	-1.31484	-0.492237	-0.383824	0.218574	0.454152	-0.188879	0.282643	-0.740528	76.3693	7.11175	11.0367	2.60992e-17	0.0285564	0.0261543	4.51652e-17	0.316492	0.121108
ALAS2	1.96336	1540.61	-757.304	6.45828	-0.532584	-1.17417	0.762757	0.375764	-0.214181	2.07156	-1.04439	-0.00677086	5.69666	7.07976	4.60398	0.0579411	0.0290168	0.330395	0.0590748	0.321347	0.625142
LOC104974928	0.163489	648	-311	2.8939	-0.865606	-0.67789	-0.551184	0.0751852	0.401574	0.200913	0.113944	-0.410669	42.8201	7.07861	4.49536	5.032e-10	0.0290336	0.343098	6.47349e-10	0.321347	0.638646
LOC100337495	1.43989	833.571	-403.786	2.22369	1.79556	1.86436	-1.79418	1.74196	2.0292	2.1481	-1.51121	-2.49273	18.6966	7.06143	32.6607	8.71116e-05	0.029284	1.40162e-06	9.54697e-05	0.3239	2.01632e-05
UBASH3B	0.254783	1473.98	-723.992	6.92041	-0.928271	-0.972895	0.222537	0.0138819	0.275774	0.229761	0.305565	0.00166882	56.8361	7.04199	1.81078	4.55185e-13	0.02957	0.77051	6.58564e-13	0.326844	0.935717
BERV-K1	0.609019	698.139	-336.07	2.58686	-0.773192	-1.05882	0.457452	0.547242	-0.0195465	0.0745081	-0.121662	0.208329	25.3537	7.03507	0.31603	3.12252e-06	0.0296725	0.988756	3.5694e-06	0.327756	0.999026
LOC101904824	0.181888	1094.63	-534.316	5.28891	-1.02633	-0.921882	0.162096	0.0629122	0.252459	0.383757	0.35703	-0.0765654	78.7823	7.01907	5.34136	7.80995e-18	0.0299108	0.25403	1.38917e-17	0.330165	0.539412
TCAP	0.41168	962.936	-468.468	4.25558	-0.639077	-0.554507	-0.191076	0.068927	-0.252929	-0.58858	0.0218888	-0.349952	28.8811	7.01017	2.54428	5.35241e-07	0.0300442	0.636724	6.26547e-07	0.331346	0.867738
BOLA-NC1	0.304238	2004.63	-989.315	9.73168	-0.714978	-0.925273	-0.0509399	-0.409857	-0.0601944	0.0178209	-0.19616	-0.0545706	51.6312	7.00924	0.348818	6.14379e-12	0.0300581	0.986449	8.50145e-12	0.331346	0.998926
CDH1	5.5095	675.632	-324.816	4.08446	-0.448526	0.101236	0.283905	0.194749	-5.99988	-0.866297	-5.89495	0.270829	23.4004	6.99166	23.3945	8.29222e-06	0.0303236	0.000105599	9.36162e-06	0.334048	0.00134574
LOC784659	2.13543	868.879	-421.44	1.35671	2.92827	2.73611	-0.748252	2.11266	0.944013	0.960848	-1.85598	-2.28891	29.9665	6.98352	11.9998	3.11064e-07	0.0304472	0.017353	3.66691e-07	0.335185	0.0895546
CCL24	1.57387	624.629	-299.315	2.29253	-0.530585	-0.500948	0.132301	1.10843	-0.323099	-1.62125	-1.2671	-0.720399	15.8964	6.97512	7.53606	0.000353302	0.0305754	0.11013	0.000381671	0.336213	0.323104
LOC100298356	1.94174	1490.86	-732.432	6.83705	-1.07312	-0.752181	0.0245543	1.08928	0.157734	-0.429725	-0.328441	-0.55881	13.7055	6.97471	0.93383	0.00105653	0.0305816	0.919658	0.00112675	0.336213	0.986413
CAVIN1	0.239932	1161.71	-567.854	5.46534	-0.791458	-0.885139	-0.0477398	-0.464514	0.0416288	0.387152	0.0785167	0.110967	45.661	6.96642	2.26991	1.21576e-10	0.0307086	0.686253	1.6004e-10	0.337384	0.893804
LOC787542	0.344355	1146.35	-560.174	5.37381	-1.01291	-1.02801	0.14365	-0.877483	0.00772699	-0.0567127	1.01777	0.93923	36.7904	6.9633	12.5366	1.02579e-08	0.0307566	0.0137764	1.26397e-08	0.33746	0.0758272
LOC112444505	4.51223	931.879	-452.939	4.76058	-0.824131	-1.0009	0.703759	-0.324637	0.165785	0.842094	-0.753839	0.80697	3.53851	6.96443	1.55589	0.17046	0.0307392	0.816698	0.172286	0.33746	0.952731
LOC101903832	0.815008	1348.84	-661.42	5.6922	-0.799983	-0.893094	-0.019086	0.773447	0.453201	0.168965	0.451604	-0.251553	13.6636	6.96075	1.65517	0.00107891	0.0307958	0.798844	0.0011504	0.337663	0.945852
DNAH17	0.777997	1189.84	-581.919	5.52935	-1.16063	-0.593321	-0.249677	-0.235119	1.13318	-0.387038	-0.198918	-0.887625	21.1992	6.9526	10.7226	2.49261e-05	0.0309217	0.0298651	2.7755e-05	0.338817	0.132775
FABP7	1.40268	649.319	-311.66	0.398771	2.54725	2.35211	0.206724	1.98479	-0.362693	-0.0147033	-1.76821	-2.14987	26.3516	6.94367	9.75464	1.89594e-06	0.03106	0.04477	2.18416e-06	0.33988	0.176942
SIGLEC11	1.56276	1137.41	-555.706	4.5257	-0.261593	-0.688228	0.373243	1.46246	-0.577662	-0.434577	-0.881046	-0.791836	9.90584	6.94405	1.4918	0.00706274	0.0310542	0.828093	0.00737455	0.33988	0.958015
RPL35A	0.313372	2062.38	-1018.19	9.73507	-0.926996	-0.612672	0.174064	-0.0711168	0.35631	-0.0613535	0.0932077	-1.04501	45.7119	6.9404	11.3234	1.18517e-10	0.0311108	0.0231596	1.56064e-10	0.340208	0.11099
GULO	3.15735	693.361	-333.681	3.1965	-0.787312	-0.962727	-1.2751	-0.0918541	0.0313617	-0.194345	0.141287	0.27743	4.43504	6.92832	0.149184	0.108879	0.0312993	0.997353	0.110378	0.342042	0.999481
VPS33B	0.164644	1532.06	-753.031	7.2332	-0.81749	-0.843906	-0.277157	0.179573	0.107984	0.147438	0.10833	-0.207284	76.2948	6.92192	2.26509	2.70889e-17	0.0313996	0.687131	4.68286e-17	0.34291	0.894415
RHOBTB1	0.300267	1248.44	-611.22	6.20891	-1.14969	-1.33492	0.0246315	-0.528151	0.368286	0.491007	0.840012	0.447961	64.8942	6.91434	7.4411	8.09835e-15	0.0315188	0.114335	1.26296e-14	0.343753	0.330927
TNFRSF9	0.139262	933.543	-453.772	4.20609	-0.896824	-0.768521	0.221677	0.418654	0.0649196	0.294269	-0.0322103	-0.378497	99.4669	6.9147	6.62274	2.51786e-22	0.0315131	0.157219	5.53847e-22	0.343753	0.405464
LOC112441528	0.3885	1026.03	-500.013	4.9326	-1.16759	-1.12686	0.00814282	-1.02287	0.0764856	-0.16268	1.14152	0.866499	42.1587	6.91142	12.364	7.00399e-10	0.0315648	0.0148399	8.96892e-10	0.344027	0.0800828
ALDH6A1	0.496266	1451.41	-712.706	6.54833	-0.680136	-0.87416	0.305978	0.100018	0.0387461	0.288718	-0.3428	-0.256681	27.1314	6.90071	1.6788	1.28377e-06	0.0317344	0.794564	1.48665e-06	0.345646	0.945345
TTC4	0.212281	1359.36	-666.679	6.36705	-0.634474	-0.793065	-0.0282138	0.346736	-0.459138	-0.134537	-0.462151	-0.311046	81.461	6.89265	4.40184	2.04629e-18	0.0318625	0.354346	3.73613e-18	0.346581	0.649296
WSCD1	0.463804	1250.26	-612.128	5.94894	-0.650528	-0.749237	-0.611343	-0.518278	-0.155079	0.0397287	0.0518869	-0.478635	27.2278	6.89312	2.30605	1.22335e-06	0.0318551	0.679668	1.41728e-06	0.346581	0.890562
BRD1	0.438572	1670.02	-822.011	8.05611	-1.0132	-0.9362	-0.678454	-0.076951	0.359434	0.389823	0.019336	-0.0653472	35.2634	6.88467	1.66395	2.20115e-08	0.0319899	0.797255	2.68363e-08	0.347736	0.945529
LOC101902461	5.73653	1017.81	-495.906	6.43041	-2.27985	-0.325863	-0.938125	-0.460782	-0.640956	0.013353	-0.522568	-2.86579	20.294	6.88041	2.56587	3.91935e-05	0.032058	0.632881	4.33652e-05	0.348247	0.865803
ABCB6	0.45934	1015.39	-494.694	4.64649	-0.558844	-0.877597	-0.127743	-0.023172	0.0614415	0.181757	-1.1159	-0.28433	36.794	6.87633	9.36923	1.02394e-08	0.0321236	0.0525048	1.26188e-08	0.348637	0.197618
GK5	0.5351	1349.3	-661.652	6.14858	-0.686496	-0.758931	-0.0571549	0.417041	-0.147795	-0.467356	-0.179298	-0.367007	35.0325	6.87553	1.46652	2.47054e-08	0.0321365	0.832555	3.00782e-08	0.348637	0.959592
MGC148318	0.34524	1025.58	-499.788	4.99686	-1.03322	-0.929355	-0.623271	-0.561435	0.114656	0.23132	0.606297	0.0551731	39.2462	6.86294	3.67656	3.0047e-09	0.0323394	0.451544	3.76799e-09	0.350607	0.738214
LOC112448753	0.391887	753.457	-363.728	3.27073	-0.814514	-0.944815	-0.421241	0.299431	0.119947	0.0171097	-0.108905	-0.0794958	37.1921	6.85868	0.278429	8.3913e-09	0.0324083	0.991164	1.03708e-08	0.351122	0.999445
LOC101905635	0.334386	1127.72	-550.858	5.42704	-0.857606	-1.00391	-0.610242	0.0314381	0.349868	0.305811	-0.110251	0.201774	40.0038	6.85607	2.09887	2.05727e-09	0.0324507	0.71758	2.59236e-09	0.351349	0.910938
SLC20A2	0.421304	1508.84	-741.422	6.75211	-0.682492	-0.86241	0.433837	0.466929	-0.00739402	0.0705683	-0.20869	-0.320198	33.8079	6.85375	0.89245	4.55725e-08	0.0324883	0.925642	5.4994e-08	0.351525	0.988451
RAB8A	0.652649	1638.68	-806.34	7.04253	-0.0852723	0.263269	-0.838992	1.11827	1.18988	0.42756	-1.03572	-1.82102	0.0832761	6.84937	28.0549	0.959217	0.0325596	1.21574e-05	0.959275	0.351858	0.000169831
IL9R	0.457334	1184.72	-579.361	5.40073	-1.06526	-0.915294	0.180623	0.360607	0.373479	0.172424	-0.278735	0.395508	35.8847	6.84922	3.47061	1.61342e-08	0.032562	0.482361	1.97528e-08	0.351858	0.763277
LOC100848853	0.260316	951.957	-462.978	4.26749	-1.1094	-0.467395	0.0419329	0.0715262	-0.0087046	-0.220962	0.370152	-0.694354	1879.21	6.84568	737.89	0	0.0326197	2.17412e-158	0	0.351947	4.52294e-157
LOC101908144	0.460932	1201.33	-587.665	5.72567	-0.699556	-0.773669	-0.12204	-0.589565	-0.46613	-0.330533	0.429847	-0.1804	30.0269	6.84703	4.56152	3.01809e-07	0.0325977	0.335315	3.55934e-07	0.351947	0.630134
LOC100139881	0.503809	1367.45	-670.724	6.73236	-0.991151	-0.946503	-0.507949	-1.0307	0.0677371	0.0527729	0.666871	0.703763	24.4363	6.84477	3.27626	4.93992e-06	0.0326345	0.512702	5.61366e-06	0.351947	0.78644
LOC101907570	0.18622	706.613	-340.306	3.28276	-0.939971	-0.949098	-0.598989	0.169326	0.501687	0.536578	-0.206803	-0.104606	58.1744	6.8296	6.58095	2.3312e-13	0.032883	0.159761	3.41616e-13	0.354394	0.40853
NXF1	0.319585	1620.44	-797.222	7.7661	-0.734028	-0.809864	-0.59958	-0.15568	0.212099	0.389541	0.0353154	-0.541919	35.715	6.81438	6.50861	1.75622e-08	0.0331342	0.164249	2.14755e-08	0.356867	0.415405
TOR1A	0.380443	1342.3	-658.151	6.50733	-1.05641	-0.684698	-0.485868	-0.165272	0.278597	-0.123916	0.0164799	-0.810826	50.1361	6.80888	5.83952	1.29743e-11	0.0332255	0.211458	1.77334e-11	0.357615	0.483206
MYO19	0.602522	1134.48	-554.242	5.1315	-1.08835	-1.05849	-0.1508	0.18668	0.571383	-0.0779802	0.615065	0.35812	29.1505	6.7999	3.55385	4.67791e-07	0.033375	0.469738	5.48529e-07	0.358989	0.752721
LOC104975749	0.0921969	986.248	-480.124	4.72556	-0.87748	-0.947288	-0.162428	-0.0524117	0.156632	0.25729	0.0631322	-0.288055	3389.44	6.79809	442.459	0	0.0334052	1.85397e-94	0	0.359079	3.36626e-93
ENPP1	0.412694	1351.77	-662.885	6.2158	-1.12054	-0.959553	0.166887	0.165878	0.399276	0.266085	0.246608	-0.139523	45.9506	6.79594	1.97567	1.05186e-10	0.0334412	0.740234	1.38766e-10	0.35923	0.923365
SLC23A2	0.31603	1281.92	-627.961	5.95921	-0.99931	-1.04354	-0.0621073	0.303755	0.153781	0.291096	0.10238	0.125819	59.3069	6.78566	0.82499	1.32337e-13	0.0336134	0.935067	1.96101e-13	0.360844	0.990575
MYO10	0.621198	714.235	-344.118	2.56278	-0.640873	-0.733541	0.485129	0.730791	-0.00254325	0.0550827	-0.730785	-0.334304	19.3082	6.77593	2.05611	6.4163e-05	0.0337774	0.72544	7.05832e-05	0.362367	0.915247
EPB41	0.202192	2020.95	-997.477	9.68719	-0.788343	-0.967451	0.210981	0.0208841	0.131393	0.285346	-0.0573169	-0.148703	73.6986	6.76722	2.22769	9.92079e-17	0.0339248	0.693963	1.67324e-16	0.363711	0.8986
LOC101902301	7.35192	519.171	-246.585	3.02184	-2.71166	0.802026	1.33115	-3.62994	1.1086	-1.7783	5.75065	3.27429	7.282	6.76582	16.173	0.0262261	0.0339485	0.00279557	0.0269569	0.363728	0.0223836
LOC112448575	0.547457	713.555	-343.778	3.0482	-1.08954	-0.960816	0.0106522	-1.01952	0.394835	0.238139	1.1864	0.868154	14.3731	6.76311	6.54234	0.000756677	0.0339946	0.162142	0.000809707	0.363958	0.412272
LOC789121	1.6886	575.13	-274.565	2.33352	-1.07086	-1.42458	0.282465	-0.530134	0.409011	0.631981	0.70342	-0.0445285	12.5075	6.76195	1.6781	0.0019232	0.0340144	0.794691	0.00203779	0.363958	0.945372
HEMGN	1.41787	991.902	-482.951	3.68899	-0.078363	-0.993906	1.1957	0.359035	-0.977089	0.126686	-1.32398	0.584558	7.87895	6.75767	5.76183	0.0194584	0.0340871	0.217655	0.020071	0.364353	0.492025
SLAMF6	0.276055	1665.05	-819.525	8.03949	-1.04875	-1.06972	-0.382398	0.159221	0.243792	0.404154	0.297344	-0.0171229	63.7522	6.75717	3.1099	1.43345e-14	0.0340957	0.539606	2.21175e-14	0.364353	0.805067
LOC101907327	2.06733	634.31	-304.155	0.797026	1.78225	1.77185	-1.45616	2.05327	1.95764	1.68135	-1.88322	-2.14217	12.3846	6.73388	17.2509	0.00204516	0.0344951	0.00172754	0.00216534	0.367903	0.0152124
FAM78A	0.258028	1764.07	-869.035	8.51012	-0.890544	-0.820679	0.0476828	-0.00270845	0.248229	0.406317	-0.0669209	-0.531911	53.7897	6.73563	7.27375	2.08792e-12	0.0344649	0.12211	2.94273e-12	0.367903	0.345631
OSBPL7	0.39494	1322.22	-648.109	5.88934	-0.564585	-0.690966	0.582786	0.464044	-0.375598	-0.00254366	-0.436807	-0.139186	28.7184	6.73446	1.9361	5.80598e-07	0.034485	0.74751	6.7877e-07	0.367903	0.9258
LOC112449254	0.257275	1036.29	-505.147	4.69582	-0.952974	-0.739674	0.00267136	0.454808	0.295354	-0.105748	-0.117791	-0.308335	64.73	6.71779	3.01106	8.79125e-15	0.0347736	0.555976	1.36959e-14	0.370633	0.815677
DDX58	0.542004	1752.09	-863.044	8.34127	-1.16126	-1.27618	-0.369662	0.60901	0.874036	0.688353	-0.0674948	-0.416159	41.5462	6.71389	7.62452	9.51374e-10	0.0348415	0.106342	1.21147e-09	0.371115	0.316245
LOC107132298	0.256646	905.334	-439.667	4.30337	-0.847778	-0.99973	-0.366774	0.21951	0.258272	0.440215	-0.318223	0.350555	54.9391	6.69257	5.84617	1.17523e-12	0.0352149	0.210935	1.67348e-12	0.374849	0.482616
PTPRJ	10.6133	770.511	-372.255	5.70868	1.2293	1.56257	2.03848	-0.72483	-11.0563	-2.90969	-2.62759	0.619792	13.9636	6.68543	31.4664	0.000928618	0.0353409	2.45883e-06	0.000991565	0.375946	3.52174e-05
LOC104968627	0.950732	687.38	-330.69	2.28789	0.00225616	-0.663548	0.0499278	0.931449	-0.875259	-0.423851	-1.16939	-0.0953208	11.875	6.68233	4.69405	0.00263859	0.0353957	0.320154	0.00278591	0.376286	0.61575
IL17RE	1.26602	826.677	-400.338	3.47325	-0.677154	-2.30971	-0.37244	0.361651	0.314643	1.73187	0.29448	1.79727	18.3193	6.67524	8.99992	0.0001052	0.0355213	0.0611016	0.000115033	0.377377	0.217553
DOCK4	0.143267	1366.52	-670.262	6.55633	-0.833082	-1.05438	-0.149029	0.238487	0.233066	0.153396	0.300776	-0.0912861	111.281	6.65076	3.26558	6.8497e-25	0.0359588	0.514404	1.72308e-24	0.381777	0.787707
LOC112448823	4.0919	645.222	-309.611	3.44465	-0.437917	-0.584636	-0.576744	-0.305797	-2.05543	-0.0220148	-0.0748695	-0.0142443	4.72729	6.6458	4.48981	0.0940768	0.0360481	0.343758	0.0954787	0.382478	0.63908
GHSR	0.286209	1291.06	-632.528	6.32984	-1.05933	-1.2139	-0.0650843	0.188418	0.310574	0.452561	0.240721	0.299383	68.8503	6.63652	2.43978	1.12033e-15	0.0362158	0.655451	1.80834e-15	0.384009	0.87732
MDM4	0.29365	1783.18	-878.588	8.58724	-1.08857	-0.867659	-0.242444	0.313412	0.297778	0.299394	0.0303994	-0.120568	64.3241	6.6327	1.8877	1.07697e-14	0.036285	0.756404	1.67051e-14	0.384495	0.929824
LOC101908149	0.336313	1216.8	-595.398	5.62803	-0.729069	-1.12765	-0.288019	0.228921	-0.0514518	0.498881	-0.0921625	0.479133	39.3814	6.62971	4.0306	2.8083e-09	0.0363394	0.40188	3.52627e-09	0.384822	0.695462
CRACR2A	0.279217	1363.26	-668.63	6.46485	-1.10208	-1.14866	-0.398296	0.157793	0.601297	0.652867	0.4083	0.309153	47.6702	6.61407	5.72236	4.45192e-11	0.0366246	0.220864	5.95404e-11	0.387593	0.49634
LOC100847284	0.201614	1087.04	-530.522	5.19545	-0.970072	-0.961979	-0.0736546	-0.0294367	0.296338	0.363764	0.401566	-0.00391087	10662.1	6.60449	1908.07	0	0.0368005	0	0	0.389203	0
PARP11	0.283342	1492.17	-733.087	7.03205	-0.946942	-0.788288	-0.109848	0.180889	-0.0152084	-0.303455	0.281264	-0.16583	61.0358	6.58181	2.28202	5.575e-14	0.0372201	0.684044	8.38446e-14	0.393388	0.892993
RBM11	0.372174	943.004	-458.502	4.36762	-1.17706	-1.19247	-0.0358985	-0.260609	0.671046	0.488181	0.337904	0.314439	45.7727	6.57808	3.79678	1.14968e-10	0.0372897	0.434206	1.51488e-10	0.39387	0.725623
LRP3	1.41224	678.269	-326.135	3.22584	-1.0397	-2.11014	-1.96823	-0.197711	1.77471	2.69587	0.847292	1.20252	10.1661	6.57018	12.7874	0.00620089	0.0374373	0.0123629	0.00648165	0.395127	0.0697816
SLC22A20P	0.406556	842.301	-408.15	3.74542	-0.638188	-0.657307	-0.195839	-0.482216	-0.097833	-0.182421	-0.374596	-0.188405	27.6102	6.56913	0.917412	1.01048e-06	0.0374569	0.92205	1.17274e-06	0.395127	0.987133
PPP1R32	2.24843	589.436	-281.718	3.3072	-1.5473	-1.82685	-0.891946	-2.77065	0.76395	-0.245733	2.7942	2.46406	9.52976	6.56686	11.4856	0.00852391	0.0374994	0.0216159	0.00887933	0.395321	0.105769
MFSD13A	0.377032	1110.43	-542.217	4.94601	-0.939274	-0.992927	0.0142623	0.317378	0.604627	0.423608	-0.00611216	-0.254122	41.6584	6.55669	4.66119	8.99499e-10	0.0376907	0.32386	1.14648e-09	0.396968	0.618769
SAMD9	1.47948	1743.75	-858.876	7.47496	-0.969616	-0.669195	0.72784	0.323704	0.878125	-0.0665699	0.422726	-1.08102	8.28741	6.55598	4.14521	0.015864	0.0377039	0.38671	0.0164057	0.396968	0.681551
IGF2BP3	0.190934	1489.84	-731.919	7.03859	-0.970455	-1.05162	-0.0370802	0.288615	0.313287	0.319699	0.183643	-0.0492075	83.9248	6.55028	2.86893	5.96969e-19	0.0378115	0.579993	1.11475e-18	0.397845	0.833258
ZNF696	2.73155	657.691	-315.846	3.07782	-0.976357	-0.769409	0.0328082	-0.427461	0.668063	-0.545843	-0.26337	-2.0838	11.0766	6.5485	4.65413	0.00393328	0.0378453	0.32466	0.00413216	0.397945	0.619559
LOC112442013	4.6412	410.279	-192.14	1.7246	-1.06783	-1.49995	-2.0859	-2.41402	-0.00285415	0.473773	0.77803	3.04037	2.21307	6.54447	4.22499	0.330703	0.0379216	0.376412	0.33271	0.398493	0.67113
LOC786987	1.91709	1581.61	-777.805	7.94673	-1.01169	-0.834281	-0.848836	-0.366552	0.477547	0.11819	-0.872778	-0.554768	12.7737	6.54225	2.49357	0.00168357	0.0379636	0.645788	0.00178689	0.398679	0.872152
SLC35D1	0.72456	1033.2	-503.602	4.8122	-0.905882	-1.0259	-0.626615	0.291158	0.0656901	0.433928	-0.594513	-0.342401	31.8809	6.53631	2.99649	1.19438e-07	0.0380767	0.558413	1.42455e-07	0.39961	0.817727
LOC112443881	0.47259	645.99	-309.995	2.53867	-0.794592	-0.717556	-0.143168	0.400988	0.0313128	-0.175662	-0.0614463	-0.180226	25.8406	6.53167	0.301171	2.44785e-06	0.0381651	0.989738	2.80776e-06	0.400282	0.999273
GSTZ1	0.199788	1106.83	-540.416	5.23433	-0.728654	-0.658459	-0.298044	0.136707	-0.0812595	-0.124612	-0.214323	-0.170416	59.5854	6.52805	0.694839	1.15131e-13	0.0382342	0.951964	1.70927e-13	0.400751	0.994934
LOC535121	0.231601	1144.83	-559.416	5.54075	-0.908558	-0.676879	-0.513295	-0.171439	0.280253	0.0631685	0.0330356	-0.637401	54.999	6.524	6.22251	1.14056e-12	0.0383118	0.183136	1.6251e-12	0.401308	0.442558
LOC101907835	0.788771	1223.97	-598.984	5.46491	-0.748947	-1.04895	0.201494	-0.165242	0.100325	0.425749	-0.360421	-0.0963512	20.8825	6.52132	1.41556	2.92034e-05	0.0383632	0.841486	3.24386e-05	0.40159	0.962586
GCGR	0.319072	731.726	-352.863	3.36467	-0.828933	-0.897105	-0.459731	-0.669859	0.179876	0.333775	-0.0847896	0.481532	29.6042	6.513	2.297	3.72847e-07	0.0385229	0.681315	4.38641e-07	0.403005	0.891724
PNPLA7	2.52641	660.817	-317.409	2.7543	-1.27311	-1.05135	0.508702	-0.27685	0.920136	0.185365	0.0819078	0.867715	6.66305	6.5085	2.41306	0.0357386	0.0386098	0.660268	0.0366267	0.403657	0.879821
FUCA2	0.506911	998.61	-486.305	4.89046	-0.763242	-1.28219	-0.633591	-0.297337	0.0328337	0.960683	-0.511572	-0.248679	38.6083	6.50672	9.11568	4.13341e-09	0.0386441	0.0582721	5.15741e-09	0.403758	0.210957
SH3RF1	0.15829	1016.21	-495.106	4.79094	-0.759542	-0.897504	-0.0210968	0.0735475	0.118122	-0.0720161	0.116747	-0.330724	1404.44	6.49872	123.528	1.06841e-305	0.0387989	9.41565e-26	1.70924e-304	0.405118	1.44168e-24
SGPP2	0.22211	1158.26	-566.13	5.57509	-0.752125	-0.564751	-0.444102	-0.0299614	-0.0579694	0.0391923	-0.0910918	-0.933188	56.3717	6.48945	11.5323	5.74157e-13	0.0389793	0.0211903	8.27193e-13	0.406659	0.104293
KLHL34	0.445642	717.189	-345.595	2.64217	-0.807532	-0.612543	0.763215	0.451128	-0.101501	-0.321578	0.349687	-0.643509	27.7008	6.48859	3.70191	9.65708e-07	0.038996	0.447848	1.12133e-06	0.406659	0.735122
MPPE1	0.165959	1477.85	-725.926	6.92406	-0.871292	-0.812931	0.0840441	0.299397	-0.0384869	-0.0057397	0.334948	-0.0225699	81.3062	6.479	2.55897	2.21093e-18	0.0391836	0.634108	4.03045e-18	0.408355	0.866218
LOC788136	2.56742	1089.33	-531.665	2.1831	3.34776	3.27533	-0.860826	3.12924	1.01266	1.14048	-2.72597	-3.43807	19.1258	6.46868	16.0574	7.02886e-05	0.0393862	0.00294312	7.72182e-05	0.410169	0.0232924
LOC104971363	0.259163	1124.99	-549.494	5.08811	-0.759613	-0.893688	-0.0800345	0.527403	0.103319	0.298228	-0.158625	-0.0604424	48.3934	6.46759	1.58602	3.10108e-11	0.0394076	0.811302	4.16914e-11	0.410169	0.950976
COCH	2.00155	552.618	-263.309	1.75932	-1.18997	-0.85416	0.0121619	1.28709	0.103996	0.614394	-0.13087	-1.17549	12.3714	6.45912	3.62148	0.00205869	0.0395749	0.459648	0.00217938	0.411389	0.744564
IFITM1	0.406809	2105.33	-1039.66	10.0227	-1.15471	-0.765031	0.173157	0.0916185	0.299796	0.317887	-0.229022	-0.322279	52.2087	6.4601	2.72533	4.60281e-12	0.0395555	0.604789	6.40095e-12	0.411389	0.849697
HBA1	1.74454	1804.76	-889.382	7.67495	0.355868	-1.00631	1.49034	0.295599	-1.12715	-0.727781	-1.6424	0.732003	9.63553	6.45588	8.40116	0.00808485	0.0396392	0.0779406	0.00842944	0.411796	0.256788
LOC112443502	9.3208	905.346	-439.673	5.73315	2.29607	2.17226	-4.31678	2.09504	3.88146	4.45039	-2.51303	-4.15771	2.69724	6.43464	20.3349	0.259599	0.0400623	0.00042883	0.261479	0.415402	0.00476885
KIAA1109	1.60255	1459.18	-716.589	7.03871	-0.716933	-0.819198	-0.760829	-0.386845	0.864677	-0.205787	-1.74499	0.788577	6.39342	6.43561	15.8913	0.0408965	0.0400428	0.00316848	0.0418448	0.415402	0.0246715
LOC618831	0.43741	1073.69	-523.847	4.9774	-1.19168	-1.04721	0.245284	-0.793171	0.0152473	-0.193918	1.05321	0.704937	40.2807	6.43564	9.39875	1.79126e-09	0.0400422	0.0518698	2.26203e-09	0.415402	0.195722
LOC104974113	0.420127	620.883	-297.441	2.37447	-0.702809	-0.884715	-0.305295	0.534392	0.294211	0.0371238	-0.206897	-0.180828	26.8254	6.42968	1.21939	1.49602e-06	0.0401618	0.874897	1.72781e-06	0.416171	0.973981
LOC785309	0.377543	1044.57	-509.286	4.91226	-1.02243	-1.18361	0.077765	-0.814203	0.135367	0.0454553	0.824048	0.87064	41.9094	6.42828	7.51631	7.93386e-10	0.0401899	0.110992	1.01383e-09	0.4162	0.324689
SPRY4	0.260436	933.216	-453.608	4.46867	-0.962364	-1.08903	0.0347018	-0.368808	0.331617	0.424625	0.183642	0.484397	54.0991	6.41873	3.12411	1.78869e-12	0.0403822	0.537275	2.52881e-12	0.417928	0.803664
HBA	1.58844	1904.27	-939.137	8.09498	0.371141	-0.960259	1.43562	0.316655	-1.13658	-0.601635	-1.56372	0.603606	9.68519	6.41654	7.64573	0.00788656	0.0404265	0.105452	0.00822479	0.418122	0.314194
TGM2	2.05607	1409.22	-691.611	6.52846	-0.245206	-0.702838	0.194279	0.177629	-0.0708335	-0.208093	-1.01447	-2.43838	14.6043	6.4079	7.96502	0.000674082	0.0406014	0.0928681	0.000722313	0.419403	0.288968
LOC101907653	3.57868	600.059	-287.029	3.37107	-0.668699	-1.09512	-1.15315	-0.58695	0.341289	0.677692	-1.4712	-0.498406	6.02732	6.40824	2.70303	0.0491116	0.0405945	0.608684	0.0501567	0.419403	0.851713
LOC104974883	1.62738	856.981	-415.491	2.22669	1.94577	1.91647	-1.31558	1.63581	1.29616	1.25113	-1.816	-2.21719	21.3791	6.40613	19.5611	2.27818e-05	0.0406375	0.00060954	2.54019e-05	0.419511	0.00643821
TMC1	0.670913	754.634	-364.317	3.2913	-1.08225	-1.20255	-0.608715	0.294883	0.811222	0.546834	0.376971	-0.123326	25.9725	6.39735	3.47111	2.29167e-06	0.0408162	0.482284	2.63064e-06	0.421092	0.763229
ROR2	0.234425	1022.68	-498.341	4.90159	-1.07077	-1.03973	-0.142135	0.303018	0.401154	0.0840347	0.463503	-0.37559	81.5166	6.39462	6.69368	1.99015e-18	0.0408721	0.152989	3.63605e-18	0.421139	0.398786
LOC107131703	1.5206	1339.55	-656.776	6.2286	-0.766509	-0.610931	0.0669186	-0.372313	0.15865	-0.271159	-0.770063	-0.309605	11.3201	6.39571	2.01814	0.00348233	0.0408496	0.732423	0.00366521	0.421139	0.918867
CTTNBP2NL	0.64463	1211.91	-592.953	5.42635	-0.92346	-1.0555	-0.148167	0.468709	0.162655	0.400007	0.243416	-0.235976	26.1355	6.38892	2.182	2.11223e-06	0.0409887	0.702325	2.42822e-06	0.422075	0.902809
STARD9	0.593678	1607.78	-790.888	7.50731	-0.790271	-1.41251	-0.286463	0.178673	0.204698	0.849036	0.24469	0.72826	26.8705	6.38019	4.69282	1.46266e-06	0.041168	0.320292	1.69e-06	0.423656	0.61575
LOC101905398	0.404347	731.819	-352.909	3.19902	-1.18939	-1.02167	-0.190887	0.422873	0.519905	0.486625	0.269332	-0.347549	43.6268	6.37182	4.67629	3.36175e-10	0.0413406	0.322153	4.34829e-10	0.425165	0.617254
CCDC80	0.88959	956.858	-465.429	3.96683	-0.107745	-0.253045	0.324939	-0.726038	-1.48777	-1.14376	-0.305676	0.181026	9.12357	6.36357	8.54283	0.0104434	0.0415115	0.0735997	0.0108568	0.426656	0.246846
CD109	0.184906	848.699	-411.349	4.09359	-0.961778	-0.980209	-0.428269	-0.676198	0.40668	0.271792	0.457128	0.325688	56.2583	6.3429	3.44725	6.07667e-13	0.0419428	0.485944	8.74703e-13	0.430819	0.766919
PRICKLE2	0.241221	1095.12	-534.56	5.09073	-0.539626	-0.473487	-0.160091	0.169133	-0.595862	-0.284376	-0.42867	-0.472843	49.6158	6.33304	5.48911	1.68291e-11	0.0421501	0.240688	2.29049e-11	0.432369	0.522021
LOC100847495	0.168101	1154.84	-564.42	5.50518	-0.776182	-0.646416	0.38616	-0.0116991	-0.213039	-0.34298	-0.103103	-0.576651	93.9118	6.33385	5.32484	4.04872e-21	0.042133	0.255561	8.38769e-21	0.432369	0.541579
KLF9	0.220828	1358.04	-666.021	6.32215	-0.821107	-0.818195	0.355063	0.277926	-0.175916	-0.335213	0.383422	-0.101725	69.1457	6.33196	4.58005	9.66485e-16	0.0421727	0.333161	1.56294e-15	0.432369	0.628276
LOC101902515	0.438769	1113.9	-543.95	5.16866	-1.12918	-1.17747	0.156424	-0.763716	0.0833806	0.0552955	0.832793	0.893307	39.8169	6.33038	6.89905	2.25872e-09	0.0422061	0.14132	2.84183e-09	0.432441	0.379272
ATRN	0.739703	1496.49	-735.243	6.93727	-0.692581	-1.76033	0.0949511	0.446837	0.167771	1.0539	-0.44683	-0.274431	48.7822	6.31543	7.80483	2.55321e-11	0.0425228	0.0989947	3.44471e-11	0.435414	0.301344
LOC104973096	0.773805	970.535	-472.268	4.40924	-0.816733	-0.893333	-0.139035	-1.02399	0.129823	0.184707	0.927416	0.488786	10.8031	6.30316	3.25691	0.00450953	0.0427844	0.515789	0.00473088	0.43782	0.789164
SLC24A2	0.553152	645.313	-309.656	2.35406	-0.948744	-0.978367	0.231561	0.507567	0.490946	0.388567	-0.0790473	-0.0219562	22.624	6.29045	1.70359	1.22251e-05	0.0430572	0.790065	1.3744e-05	0.440337	0.94379
TNFRSF8	6.77996	690.552	-332.276	4.60814	-0.253947	-6.68583	0.185929	-0.0265663	-0.302389	4.15172	0.633949	7.14118	21.0565	6.28617	17.997	2.67691e-05	0.0431494	0.00123575	2.97789e-05	0.441005	0.0115248
ZFP41	0.546201	905.66	-439.83	4.03848	-1.17024	-1.50121	-0.211708	0.342664	0.927656	0.939547	-0.156563	0.651897	35.7361	6.27934	9.07034	1.73781e-08	0.0432971	0.0593652	2.12583e-08	0.44224	0.21328
LOC104969875	3.89886	457.978	-215.989	1.30416	-0.667725	-1.11726	-1.53028	-2.95729	1.21874	1.07456	0.579304	1.06803	0.969297	6.27225	1.31988	0.615914	0.0434508	0.857993	0.617381	0.443533	0.968806
GPR162	4.2136	556.609	-265.305	3.01391	-1.0269	-0.598369	-0.865223	-1.39311	1.6329	0.325543	1.05381	-3.13934	2.08947	6.25118	6.86558	0.351785	0.043911	0.143164	0.353725	0.447953	0.382533
CATHL1	4.92984	603.779	-288.889	3.14857	-0.923256	-2.3971	1.79895	-2.17253	-1.45105	-0.492483	1.5239	5.83522	5.12638	6.24703	22.7507	0.0770586	0.0440022	0.000142009	0.0783134	0.448604	0.0017672
CEP135	5.05806	648.897	-311.448	3.1076	-0.631882	0.160223	0.937962	0.411967	-0.349557	-0.794488	-1.61312	-5.79641	5.39968	6.24401	10.1612	0.0672163	0.0440688	0.0377985	0.0684252	0.449004	0.157109
LOC101907540	0.346087	1074.56	-524.282	4.88396	-0.849909	-1.09041	-0.0885622	0.476944	0.227037	0.276485	-0.0243545	0.280928	42.5823	6.23837	1.231	5.66729e-10	0.0441931	0.872968	7.27537e-10	0.449991	0.97349
LOC781533	0.190684	1759.54	-866.772	8.6149	-0.991218	-0.882868	-0.46632	0.00817323	0.547402	0.0651962	-0.04582	-0.371413	83.141	6.23655	8.44826	8.83418e-19	0.0442334	0.0764711	1.63754e-18	0.450122	0.253195
ZSWIM3	0.104106	952.864	-463.432	4.42797	-0.843829	-0.774083	0.00419087	-0.0562359	-0.0818135	0.0644656	0.268646	-0.203395	2520.34	6.23365	235.333	0	0.0442975	9.38683e-50	0	0.450495	1.52249e-48
TDRD1	1.97685	584.296	-279.148	2.5613	-1.32261	-1.76153	-0.992607	0.559207	1.34473	1.69531	0.498103	0.295082	10.2195	6.2215	4.82329	0.00603773	0.0445675	0.305914	0.00631272	0.4524	0.599864
LOC112448743	6.09569	427.65	-200.825	2.14557	-0.614763	-1.03372	0.156818	-1.32456	-0.137587	0.801962	-1.67139	1.09359	2.17464	6.22235	2.33343	0.337119	0.0445487	0.674689	0.339102	0.4524	0.888436
LOC112448408	0.50252	719.116	-346.558	3.12578	-0.959038	-0.858585	0.173669	-0.721081	0.0911868	-0.395296	0.442172	0.143079	29.8499	6.22304	2.28774	3.29742e-07	0.0445332	0.683003	3.88457e-07	0.4524	0.892722
LAG3	0.171911	1577.53	-775.765	7.56871	-1.08551	-0.911603	0.0387121	0.314824	0.514417	0.305959	0.00933568	-0.30479	98.9493	6.21754	7.82982	3.26166e-22	0.0446559	0.0980149	7.14015e-22	0.453018	0.299204
SASH1	0.527006	1070.13	-522.065	5.09011	-1.51951	-1.26643	-0.291763	0.363436	0.9889	0.23845	0.750771	-0.608521	52.8045	6.21278	11.0831	3.41701e-12	0.0447623	0.0256463	4.77415e-12	0.453039	0.119353
COL5A3	0.601302	1029.55	-501.773	4.76277	-0.909063	-0.798448	-0.929609	-0.40958	0.583035	0.0500543	0.497462	0.0822802	15.4676	6.2134	2.22145	0.000437775	0.0447484	0.695104	0.000471653	0.453039	0.899018
LOC101902757	0.957052	938.593	-456.296	4.3193	-1.21895	-1.24746	-0.614892	0.344269	0.658303	0.409678	0.14953	0.0359282	22.0432	6.2125	1.45698	1.63449e-05	0.0447684	0.834234	1.8313e-05	0.453039	0.960409
COL6A3	0.428897	1131.1	-552.55	5.17638	-0.635711	-0.800724	-0.432308	-0.0822394	-0.0428641	-0.267261	0.13089	0.196515	28.8914	6.21314	1.21053	5.32479e-07	0.0447542	0.876362	6.23358e-07	0.453039	0.974097
CYBB	0.178226	1997.4	-985.702	9.64071	-0.771448	-0.942428	-0.139911	0.0732793	-0.124487	-0.0547664	0.352939	0.147655	81.7534	6.19834	2.83944	1.76793e-18	0.0450865	0.585043	3.2369e-18	0.455696	0.837016
PSD3	0.195375	1194.74	-584.369	5.52105	-0.867665	-0.795971	0.356809	0.327548	0.0177924	-0.0455261	0.167609	-0.0463751	70.3278	6.19952	0.544509	5.35193e-16	0.0450599	0.969026	8.75314e-16	0.455696	0.997468
CALHM6	0.280598	1212.49	-593.246	5.87819	-1.04919	-1.07848	-0.462158	0.149402	0.671922	0.0141366	0.347783	-0.167379	69.2405	6.19155	6.61662	9.21756e-16	0.04524	0.157589	1.49193e-15	0.456966	0.405879
MYRFL	1.56542	665.885	-319.943	2.52227	-0.959072	-1.26836	0.0537908	0.886329	0.332557	0.565275	-0.0535882	-0.119846	13.6655	6.18046	0.835841	0.0010779	0.0454914	0.93358	0.0011494	0.459222	0.990575
LOC107131792	0.196634	779.279	-376.639	3.52354	-0.753415	-0.969229	-0.185567	0.365979	0.106211	0.381216	-0.313859	0.123908	54.3911	6.17734	3.37305	1.5457e-12	0.0455625	0.497441	2.19056e-12	0.459658	0.774741
RHOD	0.364784	971.735	-472.868	4.37418	-0.677	-0.980027	0.0797306	-0.370595	0.0212427	0.493052	-0.187229	0.182238	30.7663	6.16912	2.60894	2.08539e-07	0.0457501	0.62524	2.47127e-07	0.461266	0.861614
LOC788405	0.246801	1327.48	-650.738	6.3969	-0.862507	-0.809331	-0.613509	-0.0749433	0.128098	0.0636599	0.188013	-0.252433	55.2062	6.15891	1.74426	1.02834e-12	0.0459844	0.782662	1.46737e-12	0.463344	0.941382
LOC112441809	0.390526	656.75	-315.375	2.98639	-0.868177	-1.01903	-0.915791	-0.538909	0.498885	0.714679	0.159948	0.439841	19.5204	6.15041	3.38249	5.77037e-05	0.0461802	0.495969	6.355e-05	0.465031	0.774274
LTBP4	0.612195	957.223	-465.612	4.27291	-0.484784	-0.769879	-0.54177	0.372424	-0.364855	0.611049	-1.10122	-0.660219	19.7338	6.14051	7.07529	5.18626e-05	0.0464094	0.131962	5.71822e-05	0.466767	0.363084
LOC101905532	0.208549	1064.99	-519.496	5.07458	-0.839738	-0.88451	0.056438	-0.323789	0.134862	0.060915	-0.0250035	-0.160335	70.9824	6.14109	0.668134	3.85805e-16	0.0463959	0.9552	6.34657e-16	0.466767	0.995443
WDR12	0.421526	1378.64	-676.32	6.48229	-0.828828	-1.07108	-0.205851	0.197183	-0.146996	0.170597	0.03191	0.127032	45.7385	6.1378	0.796437	1.16951e-10	0.0464722	0.938925	1.54063e-10	0.467112	0.990575
ANO6	0.198713	1715.65	-844.825	8.12121	-0.898649	-1.15326	0.0435605	0.163759	0.219084	0.483085	0.271673	0.107661	78.8845	6.12024	4.48109	7.42065e-18	0.0468821	0.344795	1.32164e-17	0.470944	0.640139
WC1.3	2.23686	1571.47	-772.736	7.21581	-0.745538	-1.2247	0.708972	0.353658	0.103525	0.338778	-0.00882877	0.39307	8.25859	6.11894	0.285342	0.0160942	0.0469126	0.990741	0.0166407	0.470962	0.999316
PRMT3	0.347806	1342.03	-658.013	6.12749	-0.722961	-0.781882	-0.0320591	0.280193	-0.202566	-0.225081	0.398603	-0.296115	40.6311	6.10657	3.84096	1.50335e-09	0.0472036	0.427958	1.90386e-09	0.473594	0.719643
LOC112443717	0.88206	748.948	-361.474	2.97364	-0.7684	-0.899572	-0.496608	0.443572	0.41043	0.113477	-0.189607	0.404036	11.9542	6.1017	1.95552	0.00253614	0.0473187	0.74394	0.00267895	0.474459	0.924488
TMEM119	1.33732	685.572	-329.786	2.99982	-1.54562	-0.359322	-0.990999	0.195644	1.13292	-0.0174874	0.92803	-1.40028	8.79696	6.09246	9.42012	0.012296	0.0475378	0.0514147	0.0127528	0.476365	0.194542
PDCD1LG2	0.520651	1014.05	-494.025	4.59384	-1.21836	-0.89349	-0.414449	0.232744	0.753455	0.0585628	0.210548	0.385509	28.1157	6.09003	4.89507	7.84796e-07	0.0475956	0.298234	9.13981e-07	0.476522	0.590497
KRT24	0.432005	779.323	-376.661	3.12252	-0.737253	-0.78314	0.465773	-0.159199	0.0179357	-0.0247153	0.171529	0.105116	23.5679	6.08936	0.195135	7.62594e-06	0.0476116	0.995539	8.61948e-06	0.476522	0.999481
LOC112449065	0.996365	742.43	-358.215	3.42495	-0.998789	-1.07336	-0.826291	-0.388759	0.443887	0.298839	0.409172	0.542196	13.5492	6.08788	1.07557	0.00114245	0.0476467	0.898129	0.0012172	0.476583	0.981716
CD96	0.147018	1612.18	-793.091	7.75194	-0.809967	-0.877132	0.248793	-0.0457593	0.143375	0.173391	0.0240739	-0.175549	95.781	6.08005	1.95867	1.59009e-21	0.0478338	0.74336	3.36077e-21	0.478163	0.924332
PHF8	0.387821	1630.43	-802.214	7.69072	-1.03106	-0.927566	-0.0766018	0.222166	0.228914	0.318813	0.372031	0.278038	37.299	6.07838	1.39335	7.95474e-09	0.0478737	0.84535	9.83794e-09	0.478271	0.964117
UBE2L6	0.278228	1568.64	-771.318	7.70411	-1.27275	-1.11993	-0.0999757	0.123888	0.512727	0.356027	0.607284	-0.0655003	76.403	6.07705	6.68544	2.56624e-17	0.0479056	0.153475	4.4428e-17	0.478298	0.399609
KREMEN1	1.69461	1439.42	-706.711	6.63875	-0.744291	-1.66254	0.268362	0.619333	-0.0482985	0.253543	0.174763	0.494086	20.6508	6.06768	0.451412	3.27899e-05	0.0481304	0.978055	3.63658e-05	0.480251	0.998247
COL5A1	0.315683	1236.2	-605.101	5.7775	-0.504627	-0.692065	0.105128	-0.172841	-0.518248	-0.187016	-0.663925	-0.0929493	40.6583	6.06461	4.56858	1.48304e-09	0.0482044	0.334493	1.87844e-09	0.480405	0.629269
PAX2	0.365687	663.329	-318.664	2.8323	-0.570155	-0.576684	-0.45165	-0.385124	-0.432463	0.0257087	0.0337266	-0.413088	20.555	6.06509	3.28381	3.43991e-05	0.0481929	0.511501	3.81247e-05	0.480405	0.78546
ZBP1	0.635644	1642.15	-808.077	7.75796	-1.40671	-1.06682	-0.119126	0.579787	0.734841	0.0197163	0.57256	-0.643524	37.6785	6.06131	6.15589	6.5799e-09	0.0482841	0.187805	8.15606e-09	0.480907	0.449953
APLN	0.668402	627.933	-300.967	2.86699	-1.25412	-0.902584	-0.705304	-1.45173	0.397627	0.516613	1.24763	1.46648	11.3729	6.05992	7.88358	0.00339167	0.0483175	0.0959372	0.00357116	0.480948	0.294835
LOC112448402	0.447969	1035.6	-504.798	4.43742	-1.03841	-0.761653	0.330258	-0.582666	0.300265	-0.0490921	1.10155	0.63875	18.7035	6.05522	7.84438	8.68153e-05	0.0484312	0.097448	9.51577e-05	0.481204	0.297989
TIGIT	0.183507	1471.5	-722.749	7.22469	-0.82935	-0.934225	-0.2103	-0.0921215	0.332481	0.0952983	-0.382826	-0.292102	90.0782	6.05661	6.31938	2.75279e-20	0.0483975	0.176533	5.48953e-20	0.481204	0.432835
LOC518911	2.32366	717.373	-345.687	2.43225	-0.735338	-0.593379	-0.162498	1.77195	0.474365	-0.0375974	-0.806134	-1.54702	5.95849	6.05613	2.79241	0.0508311	0.0484091	0.593143	0.051903	0.481204	0.841201
P2RY13	0.423131	887.168	-430.584	3.84051	-0.815022	-0.885303	-0.144709	0.232364	0.262484	-0.389675	0.190724	0.42129	30.3119	6.05235	4.88548	2.61729e-07	0.0485008	0.299251	3.09244e-07	0.481605	0.591797
CIART	0.198805	732.022	-353.011	3.37508	-0.938323	-0.938348	-0.549076	-0.213057	0.193406	0.326233	0.428208	-0.15632	52.4898	6.04805	4.67406	3.99928e-12	0.0486051	0.322404	5.57252e-12	0.482348	0.61728
FRRS1L	0.300057	666.756	-320.378	2.97771	-0.842617	-0.969912	-0.351259	-0.561187	0.251188	0.374103	0.332354	-0.0780229	32.073	6.04304	2.31604	1.08499e-07	0.0487271	0.677849	1.29577e-07	0.483267	0.890219
KIF26A	0.761852	714.414	-344.207	3.33873	-1.11629	-1.26245	-0.219096	-0.527654	0.533018	0.785404	-0.0325677	0.209655	24.3727	6.03152	2.63091	5.0995e-06	0.0490085	0.621358	5.79341e-06	0.485764	0.859325
RTP4	0.534865	1485.6	-729.799	7.16659	-1.44234	-1.1578	-0.432384	0.538179	0.935986	0.352837	0.15023	-0.709128	57.2598	6.02879	9.2919	3.68289e-13	0.0490756	0.0542034	5.35011e-13	0.486135	0.201517
LOC781726	0.713686	902.139	-438.069	3.8318	-0.660773	-0.288944	-0.0574005	-0.746965	-0.522306	-0.596236	0.0277751	-0.890203	16.2866	6.02549	3.93585	0.000290674	0.0491565	0.414758	0.00031478	0.486644	0.706867
PLEKHG1	0.182574	1197.79	-585.897	5.82443	-0.714851	-0.74302	-0.417135	0.136492	-0.0366265	0.120287	-0.280366	-0.739094	76.8597	6.02311	9.0446	2.04233e-17	0.0492151	0.0599942	3.55453e-17	0.48693	0.214758
LOC112441502	0.359352	1340.09	-657.047	6.12934	-0.677775	-0.80993	-0.314131	0.210429	-0.0868407	-0.0536559	0.0997348	0.00801288	31.7137	6.01592	0.217876	1.29853e-07	0.0493923	0.99448	1.54697e-07	0.488389	0.999481
LOC112449316	0.248077	704.703	-339.351	3.13567	-0.779112	-1.14692	-0.346485	0.219443	0.183771	0.533358	-0.185705	0.360075	44.4261	6.0093	3.78517	2.25417e-10	0.049556	0.43586	2.93651e-10	0.489712	0.72728
LOC112445636	0.695252	891.684	-432.842	3.86	-0.942158	-0.984155	0.2211	-0.866879	-0.0406238	0.044413	0.576636	0.320182	21.3552	6.0011	1.40851	2.30557e-05	0.0497596	0.842715	2.57055e-05	0.491429	0.962986
ADGRD1	0.380547	795.755	-384.877	3.45027	-0.624154	-0.557898	-0.279442	0.34421	-0.211391	-0.219994	-0.381391	-0.891203	35.5308	5.98915	4.52781	1.9257e-08	0.0500579	0.339262	2.35077e-08	0.494078	0.63417
LOC515149	1.15242	842.18	-408.09	3.73633	-1.36043	-1.91922	-0.194751	-0.268321	0.290601	1.12448	1.14563	2.36603	11.6194	5.97453	10.3212	0.00299829	0.0504251	0.0353515	0.0031598	0.497104	0.150443
WNT10A	0.263236	901.724	-437.862	3.9521	-0.566783	-0.286279	0.185291	0.0322265	-0.380592	-0.29002	-0.680955	-0.867111	42.1704	5.97472	7.32	6.96328e-10	0.0504204	0.119913	8.91817e-10	0.497104	0.341949
LOC101906408	0.568705	1305.11	-639.556	5.98654	-0.934584	-0.914868	-0.00556738	-0.388345	0.110488	0.804256	0.0557971	-0.144108	23.673	5.96771	4.90576	7.23565e-06	0.0505975	0.297104	8.18624e-06	0.498504	0.589183
LOC101906283	0.587733	638.851	-306.425	2.63569	-0.610959	-0.708686	-0.807633	0.175986	0.320011	0.452949	-0.634289	-0.653352	14.8492	5.96488	4.57365	0.000596408	0.0506691	0.333904	0.000640209	0.49891	0.628893
SLC25A20	0.138263	1560.76	-767.378	7.44083	-0.819887	-0.822086	-0.0012924	0.1867	-0.0452647	-0.192526	0.394675	-0.157099	105.477	5.96101	5.81076	1.2474e-23	0.0507672	0.213734	2.9384e-23	0.499576	0.486173
LOC784525	0.515962	627.914	-300.957	2.89121	-1.05645	-1.01075	-0.508768	-0.97794	0.467826	0.267796	0.7554	0.426702	19.8242	5.95748	2.45253	4.9571e-05	0.050857	0.653155	5.46777e-05	0.50016	0.876033
ADAR	0.417837	2043.82	-1008.91	10.0788	-1.21695	-1.1625	-0.553273	0.0739777	0.520246	0.432727	0.421568	0.306034	44.1629	5.94136	2.56337	2.57127e-10	0.0512685	0.633325	3.34242e-10	0.503904	0.865833
LOC112442076	0.229144	803.814	-388.907	3.78286	-0.875822	-0.744303	-0.512759	-0.363424	0.185492	0.0956005	0.423448	-0.296586	42.4732	5.93205	4.04003	5.98486e-10	0.0515076	0.400616	7.67944e-10	0.505952	0.694886
SCT	1.15177	668.886	-321.443	2.55018	-1.02091	-0.927824	-0.00367872	0.694482	0.350271	0.169571	0.29888	-0.42294	14.3813	5.92075	1.13493	0.00075361	0.0517995	0.888691	0.000806478	0.508515	0.978629
LOC101902479	0.164813	755.472	-364.736	3.30847	-0.879041	-0.713282	-0.0478729	0.279236	0.1259	-0.0842833	0.283753	-0.143841	59.0177	5.91665	1.76352	1.52923e-13	0.0519059	0.77915	2.25971e-13	0.50895	0.940194
PRLR	0.153957	1041.15	-507.574	5.10692	-0.899487	-0.841031	-0.393998	-0.178094	0.0413691	0.160464	0.0924074	-0.0534399	85.8005	5.91703	1.02602	2.33697e-19	0.051896	0.905825	4.44949e-19	0.50895	0.982928
LOC104972526	0.275508	674.906	-324.453	2.55126	-0.435062	-0.635605	0.162403	0.657809	-0.543997	0.0840539	-0.482997	-0.420673	30.6872	5.90488	5.18457	2.16949e-07	0.0522122	0.268878	2.56889e-07	0.511648	0.5564
C23H6orf106	0.558712	1807.81	-890.903	8.47012	-1.05908	-0.875301	0.0881447	-0.440543	0.550514	0.108314	0.421471	-0.333275	25.8928	5.8893	3.01214	2.38478e-06	0.0526204	0.555795	2.73618e-06	0.51534	0.815677
P2RY8	0.206379	1356.06	-665.028	6.73507	-0.945212	-1.23848	-0.372976	-0.21658	0.55042	0.774299	-0.156437	-0.0159786	83.7938	5.88672	11.6267	6.37379e-19	0.0526884	0.0203539	1.18859e-18	0.515699	0.101331
PIGQ	0.786326	1450.88	-712.438	6.59284	-1.13939	-1.05432	0.357503	-0.0776055	-0.0789252	1.12932	0.445014	-0.106283	24.3495	5.87892	7.00446	5.15911e-06	0.0528942	0.135653	5.86032e-06	0.517405	0.369576
LOC789029	0.616956	1035.16	-504.582	4.31588	-0.948728	-0.739533	0.465842	-0.442245	0.122657	-0.142939	1.01797	0.621741	13.2476	5.87082	5.5546	0.00132835	0.053109	0.234971	0.00141306	0.519197	0.515549
RRP12	0.170061	1656.71	-815.353	7.85666	-0.621499	-0.717778	-0.0382397	0.0414425	-0.0737972	0.183831	-0.585019	-0.614386	77.2709	5.86344	10.7161	1.66282e-17	0.0533052	0.0299474	2.90573e-17	0.520804	0.133069
CCND2	0.378031	1318.74	-646.372	6.24217	-0.947198	-1.04709	-0.380772	0.111128	0.346963	-0.0423551	-0.0618792	0.346536	47.2592	5.84646	3.58227	5.4677e-11	0.0537598	0.46548	7.28406e-11	0.524934	0.749204
LOC104971270	2.9023	801.689	-387.844	4.4703	-1.40932	-1.45376	-1.9723	-1.05338	1.51155	1.54423	0.785634	1.83718	3.06445	5.84263	4.75852	0.216055	0.0538628	0.312984	0.21798	0.525314	0.607894
LOC783708	0.232133	654.824	-314.412	2.84942	-0.827284	-0.90626	-0.370226	0.183162	0.135878	0.397381	0.0187348	0.162712	38.0316	5.84301	1.46405	5.51489e-09	0.0538527	0.83299	6.85353e-09	0.525314	0.959592
ARHGEF25	0.886202	655.221	-314.61	2.59455	-0.597539	-0.525893	-0.751066	0.689535	0.503479	0.154092	-1.07733	-1.1719	10.2436	5.83715	7.42578	0.00596541	0.0540106	0.115027	0.00623829	0.526443	0.332344
RPL9	6.72636	452.53	-213.265	2.68232	-0.571202	-1.4804	-0.328291	-0.491813	-3.86282	0.352627	0.819097	3.41823	2.8725	5.83465	11.7931	0.237818	0.0540783	0.018958	0.239746	0.52679	0.0958351
TSC1	0.170887	1688.12	-831.059	8.35067	-0.696256	-0.766944	0.0341118	-0.0457512	-0.0945539	-0.189846	-0.303047	-0.67924	105.002	5.82671	6.46713	1.58143e-23	0.0542932	0.166873	3.70664e-23	0.528569	0.419844
TMEM106A	0.150963	1598.83	-786.417	7.78076	-0.885916	-0.994456	-0.331932	0.196367	0.426376	0.111725	0.0841357	-0.0783952	101.284	5.82228	4.19274	1.01497e-22	0.0544138	0.380549	2.28091e-22	0.52943	0.675436
PTCH1	0.146007	1347	-660.501	6.5137	-0.79316	-0.761228	-0.28246	-0.0665355	-0.166101	0.0967967	0.00465916	-0.300983	92.2053	5.82057	4.62148	9.50324e-21	0.0544603	0.328385	1.93387e-20	0.529568	0.623206
LOC506181	0.166326	1051.73	-512.867	5.13222	-0.885995	-0.829461	-0.350025	-0.453047	0.225599	0.161278	0.172307	-0.0324047	70.4188	5.81414	1.31273	5.11377e-16	0.0546356	0.859212	8.37114e-16	0.530959	0.969086
ETV6	0.261226	1302.3	-638.149	6.04222	-1.09242	-0.900599	0.0259177	0.226295	0.312486	0.341685	0.42157	0.0689755	54.6398	5.8092	3.00104	1.36498e-12	0.0547708	0.557651	1.93846e-12	0.531957	0.817039
PARD3	0.362039	990.897	-482.448	4.40454	-0.907697	-1.16116	-0.0346934	0.371852	0.50545	0.475954	0.331887	-0.0541858	45.2233	5.79813	3.5233	1.51313e-10	0.0550747	0.474345	1.98518e-10	0.534593	0.756003
EPDR1	0.153647	989.449	-481.724	4.51233	-0.911264	-0.742641	0.318199	0.252736	0.0342034	-0.0471989	0.000397431	-0.568168	100.701	5.78492	5.5468	1.35851e-22	0.0554397	0.235646	3.03589e-22	0.537818	0.516476
CSF1	0.248061	1307.05	-640.523	6.38686	-1.04919	-1.01884	-0.273402	0.236224	0.297548	0.279309	0.199385	-0.165599	76.4463	5.76246	2.86378	2.51131e-17	0.0560657	0.580874	4.3523e-17	0.542928	0.833801
LOC101902854	1.2708	902.401	-438.2	4.32254	-0.997497	-1.05748	-1.11615	-0.440708	0.762172	0.674201	0.0808432	0.456361	9.40149	5.76285	2.0073	0.0090885	0.0560549	0.734416	0.00946145	0.542928	0.919855
GZMB	0.611481	1466.99	-720.497	6.94761	-0.841985	-0.791582	-0.75954	-0.799173	0.36919	0.139492	0.284984	0.241886	14.3282	5.76359	0.810448	0.00077389	0.0560342	0.937042	0.00082791	0.542928	0.990575
HEXDC	0.392271	990.572	-482.286	4.53772	-0.744694	-1.15131	0.339939	0.260776	-0.324034	0.116149	0.164734	0.16162	50.541	5.75371	2.28438	1.05964e-11	0.0563115	0.683614	1.45305e-11	0.544987	0.892899
LOC112443021	0.363971	1136.79	-555.395	5.16608	-0.815173	-0.961332	0.218739	-0.41376	0.220876	0.0863199	0.340035	-0.076246	37.8742	5.7475	1.24404	5.96657e-09	0.0564866	0.870795	7.40643e-09	0.546359	0.973123
MMP25	0.640221	1536.47	-755.235	7.47143	-1.47493	-1.15942	-0.96208	0.101015	1.56565	0.570892	0.522651	-0.134456	30.469	5.73979	12.7383	2.41958e-07	0.0567048	0.0126278	2.8609e-07	0.548147	0.0710815
SRL	0.195968	993.251	-483.625	4.64442	-0.908467	-0.831875	-0.20529	0.326056	0.240235	-0.159885	0.128816	-0.574495	84.9179	5.73729	6.15754	3.63335e-19	0.0567757	0.187688	6.86439e-19	0.548508	0.449936
ELMOD3	0.213985	1392.1	-683.05	6.55152	-1.15669	-0.853229	-0.0407257	0.319702	0.491049	0.197039	0.577046	-0.294076	71.4494	5.7349	9.15198	3.05463e-16	0.0568436	0.0574109	5.05023e-16	0.548842	0.209316
LOC112449508	2.04416	769.88	-371.94	4.27572	-1.51034	-1.84526	-1.11664	-1.85573	0.176332	0.768335	2.15668	2.50225	8.91505	5.73091	10.4965	0.011591	0.0569571	0.0328453	0.0120323	0.549354	0.142361
ANPEP	0.261641	879.05	-426.525	3.94116	-0.757937	-1.20781	-0.045856	0.187337	0.163586	0.0355809	0.447722	0.355004	64.0352	5.73068	2.10724	1.24434e-14	0.0569636	0.716043	1.92395e-14	0.549354	0.910044
B3GNT9	0.20121	743.012	-358.506	3.53805	-0.853352	-0.989142	-0.424112	-0.6427	0.190872	0.176525	0.35495	0.397323	49.5585	5.72182	1.8884	1.73185e-11	0.0572167	0.756276	2.35533e-11	0.55147	0.929781
TRIM66	0.315623	980.343	-477.172	4.61575	-0.748719	-0.821703	-0.677034	-0.291208	0.104017	0.248448	0.299945	0.0073182	30.0673	5.7186	1.4832	2.95776e-07	0.0573088	0.829613	3.48895e-07	0.552035	0.958619
CNN3	0.220487	887.386	-430.693	4.09364	-0.730894	-0.730531	-0.394204	-0.13238	-0.068854	0.0898639	-0.164485	-0.113408	47.5829	5.71712	0.598889	4.65055e-11	0.0573512	0.963187	6.21209e-11	0.552119	0.996434
SCAF1	7.1625	465.806	-219.903	3.95729	-4.33728	-2.44113	-3.31344	0.232133	4.96404	3.07578	3.04674	-0.925558	9.64274	5.71441	13.5882	0.00805574	0.0574291	0.00873224	0.00839963	0.552232	0.0541076
KIAA1522	0.162462	1117.28	-545.64	5.40677	-0.843556	-0.708745	-0.0195807	-0.439253	-0.103429	-0.0288113	0.144359	0.0106093	76.4128	5.71437	0.799474	2.55369e-17	0.0574303	0.938519	4.42202e-17	0.552232	0.990575
LOC112444478	1.85022	597.284	-285.642	2.57256	-0.684395	-0.710453	-0.58077	0.0700838	-0.311077	-0.335926	-0.495952	-0.494608	9.90153	5.71265	0.50229	0.00707799	0.0574795	0.973278	0.00739	0.552382	0.998019
LOC505326	1.91391	713.727	-343.864	3.33733	-1.11505	-1.14143	-0.851219	-1.91136	0.235711	0.192739	0.805217	1.84538	5.84544	5.70063	3.45606	0.0537872	0.0578262	0.48459	0.0548908	0.555388	0.765509
TLR5	0.364381	699.858	-336.929	2.95141	-1.1946	-0.625064	-0.458299	0.155454	0.747458	-0.00935322	0.516581	-0.130005	25.5335	5.69763	5.13537	2.85408e-06	0.057913	0.273688	3.26596e-06	0.555791	0.561188
TTC13	0.137012	1372.33	-673.163	6.34242	-0.723952	-0.685299	-0.033394	0.288011	-0.0671324	-0.18392	0.0053904	-0.297264	86.5311	5.69684	1.98729	1.62184e-19	0.0579358	0.738096	3.1132e-19	0.555791	0.922142
LOC520626	0.475877	823.337	-398.668	3.3325	-0.862903	-0.725547	-0.0381595	0.549484	0.333333	0.0653351	0.0193435	0.0094154	20.0826	5.69281	0.803152	4.35638e-05	0.0580525	0.938025	4.81487e-05	0.556585	0.990575
SOD2	0.444633	1836.5	-905.25	9.09746	-1.17407	-1.33253	-0.83714	-0.0769443	1.13642	0.5421	0.819946	0.0547647	43.9219	5.68027	9.91773	2.90058e-10	0.0584179	0.0418365	3.76305e-10	0.558783	0.169014
CSNK1B	0.433295	1281.04	-627.518	5.9426	-0.709897	-0.889936	-0.284338	0.138154	0.192413	-0.224689	-0.361012	0.289995	36.5405	5.68205	5.53983	1.16236e-08	0.0583658	0.236251	1.42956e-08	0.558783	0.516992
HHLA2	1.14691	892.25	-433.125	3.97215	-1.62937	-1.32718	0.239235	0.276274	0.878262	0.272762	0.734759	-0.418803	29.1001	5.68032	3.69736	4.79719e-07	0.0584162	0.448511	5.62275e-07	0.558783	0.735744
LOC782604	1.18089	618.841	-296.42	2.11552	-0.534685	-0.64121	0.825979	-0.252379	-0.429714	-0.417826	-0.682235	-0.209194	11.6971	5.68281	1.0876	0.00288411	0.0583437	0.896234	0.00304084	0.558783	0.981206
CREB3L1	0.143357	1512.56	-743.282	7.25001	-0.900676	-0.784535	0.399202	0.0189336	0.0276437	-0.198428	0.217012	-0.247419	110.579	5.6553	3.42795	9.73111e-25	0.0591518	0.488918	2.42267e-24	0.565144	0.769417
HRH1	0.233876	1314.29	-644.143	6.26444	-1.02077	-0.992703	-0.204356	0.136716	0.234844	0.217253	0.482558	0.205033	61.5842	5.65547	2.68643	4.23791e-14	0.0591467	0.611591	6.40466e-14	0.565144	0.85374
SLC16A4	1.80395	715.204	-344.602	2.84036	-0.457024	-1.16478	-0.769804	1.1381	0.0291409	1.44778	-1.19066	-0.636565	8.11188	5.64888	8.03574	0.0173192	0.0593418	0.0902778	0.0178937	0.56663	0.283765
ANOS1	0.40867	948.61	-461.305	4.13397	-0.831895	-0.871097	0.399601	-0.273137	0.100123	0.0264742	0.340121	-0.387945	35.9432	5.64572	2.40232	1.56688e-08	0.0594358	0.662209	1.91888e-08	0.567198	0.880763
LYZ2	1.68571	790.678	-382.339	2.98609	-0.382673	-0.76199	-0.724356	0.846384	0.217833	-0.167896	-0.726725	-0.42247	7.20067	5.64028	1.23667	0.0273146	0.0595977	0.872026	0.0280617	0.568412	0.973127
LOC615559	0.473098	1437.15	-705.577	6.47479	-0.744825	-1.01386	0.542089	-0.108099	-0.0918093	0.128712	0.113162	0.302919	30.1571	5.63764	0.675626	2.82798e-07	0.0596764	0.9543	3.33706e-07	0.568831	0.995443
PADI3	5.95949	419.685	-196.842	1.36308	0.578493	-2.74749	0.598997	1.35444	-4.13329	1.68906	-0.851148	1.52462	6.13741	5.63052	13.3838	0.0464814	0.0598891	0.00954503	0.0474941	0.570528	0.0579195
LOC101903193	0.168882	695.031	-334.515	3.121	-0.913861	-1.1362	-0.358757	0.128049	0.419721	0.533823	0.459455	0.223168	57.0914	5.6263	5.11588	4.00654e-13	0.0600156	0.275613	5.81257e-13	0.57107	0.563166
LOC112447047	0.198765	724.618	-349.309	3.14344	-0.765279	-0.765132	-0.155626	0.290164	0.0912322	-0.182669	-0.100578	-0.127589	53.0788	5.62673	1.01127	2.97904e-12	0.0600026	0.908082	4.1736e-12	0.57107	0.984365
LOC101904265	0.268629	657.261	-315.631	2.70853	-1.02256	-0.654202	-0.236364	0.3748	0.487848	0.0145645	0.116148	-0.43084	36.8416	5.62432	3.82325	9.99905e-09	0.060075	0.430454	1.23281e-08	0.571304	0.722145
PES1	0.178383	1793.51	-883.756	8.63985	-0.824432	-0.749144	-0.130811	0.152616	-0.101346	-0.16159	0.243236	-0.48893	88.1171	5.61948	4.28807	7.33874e-20	0.0602206	0.368421	1.43488e-19	0.572357	0.663587
EFCAB2	0.156558	975.994	-474.997	4.51265	-0.99008	-0.82387	-0.157699	0.358637	0.468217	0.11326	0.0166923	-0.174224	82.4178	5.60782	5.06291	1.26825e-18	0.0605729	0.280903	2.33428e-18	0.575372	0.569368
FGD5	0.331894	1162.85	-568.426	5.43254	-0.948522	-0.780175	0.419123	-0.341131	0.157619	-0.269089	0.311819	0.191063	42.0184	5.60031	2.56486	7.51321e-10	0.0608006	0.633061	9.60974e-10	0.577202	0.865803
OSBPL10	0.462831	1200.96	-587.48	5.53239	-0.726359	-0.769111	0.0133655	-0.0431366	-0.117856	0.0165192	-0.486015	-0.71812	41.223	5.59451	3.64094	1.11824e-09	0.0609773	0.456774	1.42153e-09	0.578544	0.742434
SSC5D	1.09039	582.712	-278.356	2.29992	-0.561616	-0.37465	-0.558337	0.224781	-0.17005	0.00681562	-1.69075	-0.608272	13.2252	5.59265	6.04346	0.00134332	0.0610338	0.195926	0.00142862	0.578746	0.462991
LOC112447443	0.284336	656.906	-315.453	2.44812	-0.429812	-0.654256	0.119118	0.736504	-0.0799101	-0.160964	-0.653897	-0.388298	28.7178	5.58699	3.01945	5.80783e-07	0.061207	0.554576	6.78938e-07	0.580053	0.814934
DPM2	0.492217	1014.9	-494.448	4.85964	-1.02539	-0.968819	-0.479756	0.313156	0.46554	-0.211426	-0.648589	-0.81484	55.8164	5.58484	8.51141	7.57931e-13	0.0612727	0.0745421	1.08595e-12	0.58034	0.248939
CLEC3B	1.26206	985.395	-479.698	4.07065	-0.152186	-0.0193344	-0.130015	0.482032	-0.643129	-1.10673	-1.73457	-1.73392	9.71316	5.57351	8.27832	0.00777704	0.0616207	0.0818989	0.00811161	0.582121	0.266038
NFAM1	0.448333	1478.16	-726.081	7.08658	-1.1587	-1.17007	-0.199409	0.103493	0.665447	0.0374155	0.758733	0.517223	39.3483	5.57329	5.81698	2.85509e-09	0.0616276	0.21324	3.5842e-09	0.582121	0.485521
LOC101902135	0.313841	682.844	-328.422	3.03259	-0.825523	-1.21618	-0.378947	0.247844	0.0754004	0.638991	-0.342345	0.321951	48.2446	5.57589	4.94011	3.34049e-11	0.0615476	0.293498	4.48403e-11	0.582121	0.584504
LOC101908104	0.298286	810.985	-392.492	3.58359	-0.988354	-0.831983	0.190413	-0.372282	0.233776	0.157605	0.545117	-0.294051	41.2124	5.57316	4.42119	1.1242e-09	0.0616316	0.351994	1.42866e-09	0.582121	0.647064
PRSS50	1.04144	906.147	-440.073	4.13958	-0.808643	-0.949366	-0.271146	-0.500906	0.21179	0.256096	-0.512811	0.161789	15.6872	5.57295	1.65573	0.000392249	0.061638	0.798742	0.000423215	0.582121	0.945852
FAT4	0.336134	1128.43	-551.213	5.41552	-0.945307	-1.01581	0.356636	0.00542878	0.0425471	-0.00299736	0.20237	0.43727	49.7839	5.57172	1.61663	1.54727e-11	0.0616761	0.8058	2.10797e-11	0.582146	0.94814
MYO5C	0.387154	1451.33	-712.665	6.80633	-0.723877	-0.624479	-0.297716	0.194503	-0.0897128	-0.0361626	-0.43593	-0.608029	41.1427	5.55806	3.02623	1.16406e-09	0.0620987	0.553445	1.47851e-09	0.585798	0.814001
LOC100848886	1.17008	1095.77	-534.887	4.53605	-0.499767	-0.82633	0.457988	0.0603002	-0.226085	0.122446	-1.16778	-0.631269	13.2803	5.5535	2.9001	0.00130684	0.0622404	0.574681	0.00139054	0.586492	0.829112
DEPTOR	0.195957	1148.19	-561.093	5.52049	-0.805818	-1.01252	-0.334503	0.139722	0.178934	0.0918639	0.238865	-0.102667	78.269	5.55339	1.56284	1.00947e-17	0.0622438	0.815454	1.78435e-17	0.586492	0.95251
SLC22A14	1.76207	804.635	-389.317	1.67254	2.32902	1.89494	-1.28259	1.53792	1.30636	1.6705	-1.37428	-1.68957	27.9086	5.54722	13.7878	8.70404e-07	0.0624363	0.0080039	1.0121e-06	0.587969	0.0504649
LOC101904749	0.332954	643.943	-308.971	2.57364	-0.656825	-0.688863	0.267912	0.615718	-0.18286	-0.0425294	-0.622655	0.130933	32.6001	5.54414	3.21536	8.33634e-08	0.0625323	0.522453	9.98925e-08	0.588535	0.793739
LOC100850659	0.499847	1310.83	-642.414	6.10895	-0.76097	-0.861081	-0.246125	-0.794412	0.136744	0.100205	0.55372	0.0503961	21.443	5.53894	1.5981	2.20658e-05	0.0626952	0.809133	2.46135e-05	0.58973	0.950211
SAMD13	0.128236	987.54	-480.77	4.58885	-0.834492	-0.724608	-0.13199	0.124041	0.0249948	0.13377	-0.00345409	-0.438312	1458.3	5.53393	355.897	2.16369577336213E-317	0.0628526	9.34527e-76	3.46486854044658E-316	0.590872	1.61127e-74
C3H1orf226	0.402819	1336.43	-655.214	6.13946	-0.717983	-1.02689	0.0466174	0.48839	-0.129462	0.282092	-0.130574	0.0610761	38.8281	5.53141	1.36915	3.70322e-09	0.0629317	0.849539	4.62804e-09	0.591277	0.965528
SCARF1	0.54628	1265.81	-619.903	5.94574	-1.03066	-1.50908	-0.253849	0.416962	0.480501	0.489487	-0.322239	0.517231	50.7523	5.52689	5.09708	9.53427e-12	0.0630741	0.277481	1.30959e-11	0.592012	0.565645
ARRDC3	0.201141	1777.43	-875.717	8.54832	-0.906094	-0.953165	-0.411601	0.138334	0.390632	0.301752	0.223518	-0.115286	65.2967	5.52664	3.70773	6.6222e-15	0.063082	0.447003	1.03625e-14	0.592012	0.734867
MPC1	0.526201	1130.1	-552.048	5.10714	-1.10459	-0.782251	-0.307154	0.219811	0.332132	0.0466293	0.922232	-0.709032	25.7962	5.52251	11.4737	2.50285e-06	0.0632124	0.0217257	2.86984e-06	0.592897	0.106196
WIZ	0.491959	1427.63	-700.813	6.73363	-1.39182	-0.71715	-0.287514	0.162847	0.241024	0.47743	0.715416	-0.184473	44.5461	5.5079	6.97444	2.12292e-10	0.0636757	0.137245	2.76882e-10	0.596598	0.372293
CYB5D2	0.36903	1481.64	-727.822	7.23952	-0.965697	-0.792918	-0.64677	-0.56721	0.255515	0.188735	0.4334	-0.399482	36.7535	5.50714	4.4062	1.04492e-08	0.0637002	0.353815	1.28677e-08	0.596598	0.648985
PNISR	0.732774	1452.18	-713.09	6.7618	-0.769399	-0.605583	-0.14956	-0.0211077	-0.555629	-0.296152	0.239712	0.0824992	19.9941	5.5064	2.20403	4.55334e-05	0.0637236	0.698291	5.02918e-05	0.596598	0.900268
LOC101905141	0.378977	667.855	-320.928	2.81648	-0.750468	-1.04299	0.0267256	0.538619	-0.078361	0.300735	-0.283166	0.0587904	38.4873	5.50549	1.33628	4.39129e-09	0.0637525	0.85519	5.4746e-09	0.596598	0.967714
PPP1R9A	0.173422	1213.66	-593.829	5.79165	-0.766373	-0.869631	-0.38258	-0.501579	0.0929187	0.18601	0.396965	0.040662	59.3505	5.49749	3.11887	1.29478e-13	0.0640083	0.538134	1.91913e-13	0.598651	0.804144
LOC100337168	0.43786	1164.8	-569.398	5.35192	-1.13035	-0.972356	0.302702	-0.751155	-0.0681561	-0.177549	1.12719	0.720098	33.7614	5.49392	11.0036	4.66444e-08	0.0641227	0.0265239	5.62791e-08	0.599038	0.122229
LOC618664	0.45543	1332.54	-653.27	5.9444	-0.816016	-0.958128	-0.0611423	0.490314	0.440679	0.0442716	0.0378955	0.103802	30.0224	5.49474	1.77423	3.02498e-07	0.0640962	0.777193	3.56722e-07	0.599038	0.939177
LOC112443147	0.0930086	1042.3	-508.148	4.92652	-0.861866	-0.856874	-0.0674066	0.0346456	0.243854	0.18012	0.269771	-0.209098	1496.91	5.49117	211.276	0	0.0642107	1.41223e-44	0	0.599519	2.2549e-43
LOC107131187	0.523234	1475.9	-724.95	6.48577	-0.185392	-0.0172802	-0.14312	-0.588482	-0.139353	-0.277905	0.368458	0.287905	0.569118	5.48897	1.9575	0.752346	0.0642813	0.743576	0.753448	0.599837	0.924332
SCD	0.180033	1633.92	-803.961	7.77899	-0.683123	-0.726656	-0.0679827	0.021764	0.00093854	-0.0160895	-0.436036	-0.735589	84.7616	5.47961	8.6232	3.92871e-19	0.0645828	0.0712395	7.40281e-19	0.601884	0.241247
LOC618409	1.00529	1058.69	-516.344	4.67251	-1.36502	-1.3671	-0.024408	0.210995	0.589618	0.296329	0.988431	0.583413	19.959	5.47875	2.58732	4.63412e-05	0.0646107	0.629071	5.11632e-05	0.601884	0.863734
LOC104971238	0.384718	836.63	-405.315	3.84628	-1.0209	-1.18456	-0.279479	0.352865	0.366324	0.169214	0.175635	-0.277963	54.1886	5.4806	1.86489	1.71042e-12	0.064551	0.760592	2.41921e-12	0.601884	0.931877
RBM33	0.600836	1425.29	-699.644	6.90038	-1.3825	-1.60912	-0.890408	-0.156916	1.30023	1.44033	0.96317	0.860569	25.5472	5.47519	13.7571	2.83465e-06	0.0647257	0.00811196	3.24394e-06	0.602613	0.0509372
GUCY1B1	0.306548	1642.17	-808.084	7.64489	-0.641035	-0.827192	0.296883	-0.0015589	0.00388772	-0.0536092	-0.10536	-0.461171	47.8963	5.46944	1.70153	3.97606e-11	0.0649121	0.790439	5.32543e-11	0.603664	0.94379
GRIA3	1.12607	778.097	-376.048	3.34705	-0.751312	-0.743782	-0.496857	-0.738953	0.274052	0.256123	-0.143776	-0.374308	8.55128	5.46985	0.697564	0.0139032	0.0648988	0.951629	0.0143988	0.603664	0.994844
LOC790271	0.46393	1162.57	-568.285	5.4114	-0.517476	-0.668779	-0.364159	-0.513471	-0.268392	-0.197799	-0.211842	-0.176988	24.3491	5.46788	0.572523	5.1601e-06	0.0649629	0.966068	5.86104e-06	0.603794	0.996608
SAMD14	0.256056	739.048	-356.524	3.27881	-0.847438	-0.838164	-0.0720726	-0.702593	0.155018	-0.00161127	0.374664	0.181328	37.3425	5.4652	1.12974	7.78369e-09	0.0650499	0.889526	9.62929e-09	0.604261	0.97871
SLC6A17	0.198765	1180.21	-577.106	5.69054	-0.787776	-0.7447	-0.174547	-0.496993	0.00945728	0.0720422	0.188142	-0.118012	55.7119	5.44714	1.30491	7.98574e-13	0.0656401	0.860542	1.14359e-12	0.609054	0.96985
LOC100335642	0.533585	1264.09	-619.047	5.53866	-0.678825	-0.866732	0.268979	0.616871	-0.0673808	-0.00707396	-0.349794	-0.308766	32.8378	5.44725	0.854144	7.40231e-08	0.0656364	0.931045	8.8804e-08	0.609054	0.989535
LOC112443751	0.232621	720.139	-347.069	2.88761	-0.914068	-0.863899	0.119033	0.278148	0.264989	0.0662355	0.564702	0.161349	38.958	5.44435	2.63293	3.47031e-09	0.0657317	0.621001	4.34126e-09	0.609559	0.859325
NEIL2	0.171923	1097.37	-535.684	5.40549	-1.06618	-1.03835	-0.740379	-0.24173	0.698302	0.665422	0.269148	-0.109915	74.1445	5.4399	13.0935	7.93829e-17	0.065878	0.0108276	1.34481e-16	0.610571	0.0635339
SLC39A2	0.374079	986.76	-480.38	4.34461	-0.842309	-0.783072	-0.00658559	0.551597	0.0488459	-0.135802	-0.073029	-0.768172	48.8084	5.43689	4.26937	2.51999e-11	0.0659772	0.370776	3.4013e-11	0.610801	0.666184
CLASP1	1.36805	1662.31	-818.157	7.36598	-0.624073	-0.432077	1.26618	0.110952	-0.390191	-1.25867	0.0663163	-0.713125	13.6476	5.43725	3.88042	0.0010876	0.0659655	0.422431	0.00115952	0.610801	0.714897
LOC100299732	0.513184	686.303	-330.151	2.69755	-0.809078	-0.782606	-0.206779	0.531764	0.0659073	-0.0574908	-0.0934812	-0.426242	26.5283	5.43302	0.789769	1.73562e-06	0.0661051	0.939814	2.00158e-06	0.61164	0.990575
ASIP	1.08472	1326.64	-650.318	6.11074	-1.01369	-0.62437	-0.45682	0.18424	-0.150972	-0.161775	-0.121948	-0.203917	18.7829	5.42433	0.132636	8.34326e-05	0.0663928	0.997896	9.14743e-05	0.613956	0.999481
CLK2	0.177648	1309.97	-641.984	6.54413	-0.957199	-0.783145	-0.160764	-0.280517	-0.00286124	-0.245485	0.0440208	-0.202368	103.012	5.42055	1.57172	4.27688e-23	0.0665184	0.813865	9.82653e-23	0.614771	0.951986
GDNF	0.434396	997.257	-485.628	4.30829	-0.566508	-0.703233	0.267016	0.696772	-0.190997	-0.179406	-0.621705	0.0954248	29.4078	5.41506	3.29837	4.11327e-07	0.0667015	0.509191	4.83183e-07	0.616116	0.783598
PPT2	0.510481	1281.25	-627.625	5.89311	-0.944169	-0.985093	-0.205391	0.349705	0.448876	-0.256855	0.051833	0.00705941	37.692	5.41132	3.40731	6.53569e-09	0.0668262	0.492112	8.10248e-09	0.616921	0.771786
CHD2	1.04046	1315.13	-644.564	5.20927	-0.699631	-0.0926805	1.33838	0.793465	-0.21617	-1.67433	0.0935059	-1.42924	15.7665	5.40879	10.2331	0.000377004	0.0669109	0.036679	0.000406928	0.617356	0.154134
LOC112441568	0.0957769	933.898	-453.949	4.47788	-0.91756	-0.866512	-0.115931	-0.0423566	0.216637	0.0639848	0.343518	-0.317178	9760.81	5.4046	1606.87	0	0.0670511	0	0	0.618058	0
LOC100848419	0.349216	1252.96	-613.481	5.97643	-1.3391	-0.79668	-0.121126	0.331868	0.430891	-0.253951	0.487087	-0.75718	72.8258	5.40426	11.0407	1.5349e-16	0.0670624	0.0261102	2.5674e-16	0.618058	0.120997
PROK2	1.19313	1035.65	-504.825	4.3678	-0.688924	-1.16103	0.195397	0.667891	0.38897	0.11855	-0.0474382	-0.103911	18.0229	5.40292	0.549733	0.000122007	0.0671074	0.968482	0.000133206	0.618126	0.997407
GSDMA	0.245467	1226.85	-600.424	5.9285	-0.705855	-0.736469	-0.361285	-0.156157	-0.0914259	-0.0514407	-0.0985453	-0.684414	60.0546	5.39954	5.17617	9.10554e-14	0.0672209	0.269695	1.35723e-13	0.618618	0.557272
SPATS2L	0.258014	1303.98	-638.988	6.09735	-0.839981	-0.811132	0.393636	0.399875	0.101224	-0.145708	-0.0993945	-0.646446	68.1735	5.39909	4.27003	1.5715e-15	0.0672362	0.370692	2.52098e-15	0.618618	0.666184
LOC107133324	0.274709	876.48	-425.24	4.30024	-0.797702	-0.974899	-0.371153	-0.128627	-0.0277026	0.232832	-0.061773	0.230669	51.8364	5.39386	1.07394	5.54452e-12	0.0674122	0.898385	7.68517e-12	0.61989	0.981716
SAFB2	0.299255	1738.9	-856.448	8.36043	-0.715262	-0.789437	-0.124449	0.121416	-0.412803	-0.0951168	-0.502947	-0.180549	66.6851	5.39231	3.09145	3.3076e-15	0.0674643	0.54264	5.23336e-15	0.620022	0.806935
LOC107132207	0.257739	714.546	-344.273	3.14917	-0.761774	-0.981805	-0.283795	0.28995	0.0604232	0.0919083	-0.267633	-0.0558611	53.3521	5.38961	0.877564	2.59862e-12	0.0675556	0.927757	3.64874e-12	0.620514	0.988826
FARP2	0.749216	979.861	-476.931	4.13602	-1.33692	-0.838327	0.114074	0.239811	0.755539	0.434796	0.482848	0.0573861	19.0262	5.38286	2.44416	7.38766e-05	0.0677839	0.654662	8.10894e-05	0.622262	0.876872
CCL14	0.950854	650.546	-312.273	2.10564	-0.573237	-0.456064	0.540233	1.15706	-0.288852	-0.121699	-0.851828	-1.27652	16.1794	5.37902	4.57812	0.000306676	0.0679141	0.333385	0.00033189	0.622414	0.628553
LOC104975271	4.2317	586.713	-280.357	2.29867	-0.419067	-0.822314	0.636869	2.16819	-0.0703379	-0.505209	-2.22612	-0.810708	7.05866	5.38062	4.08102	0.0293246	0.0678599	0.395152	0.0301021	0.622414	0.689708
LOC112447295	0.333413	1068.93	-521.466	4.81383	-0.75883	-0.815578	0.038177	0.491489	-0.0870071	-0.222912	0.0806843	-0.504772	47.1895	5.37918	2.46801	5.66139e-11	0.0679086	0.650373	7.5372e-11	0.622414	0.874487
FAM216A	0.305243	961.48	-467.74	4.23949	-0.841274	-0.843138	-0.24803	0.433168	0.357784	0.31296	-0.209042	-0.0650084	35.9772	5.37736	2.66073	1.54047e-08	0.0679706	0.616104	1.8871e-08	0.622583	0.85614
MANSC4	0.13765	1079.74	-526.87	5.23336	-0.843368	-0.905948	-0.400949	0.0938497	0.261104	0.192456	-0.0624513	-0.095528	93.8786	5.37511	2.29544	4.11652e-21	0.068047	0.681599	8.52278e-21	0.622935	0.891954
SEMA4B	5.46786	693.321	-333.661	3.47486	-0.404813	-0.541344	1.3229	-1.0548	-2.28132	0.339818	-0.881877	2.13594	7.38869	5.373	6.9539	0.0248637	0.0681191	0.138345	0.025571	0.623248	0.374039
LOC515828	0.22486	1617.95	-795.976	7.63436	-1.10693	-0.830659	0.200467	0.248996	0.382346	0.236105	0.189571	-0.234388	73.633	5.37176	3.66048	1.02518e-16	0.0681613	0.453901	1.72783e-16	0.623287	0.739732
CDRT4	3.84786	590.095	-282.048	2.71233	0.652389	-0.884764	0.151704	-0.218252	-2.67068	-0.190861	-2.34957	-0.350835	5.26164	5.3654	8.02594	0.0720195	0.0683782	0.0906326	0.0732376	0.624887	0.284499
GPC3	0.514404	733.252	-353.626	3.1633	-1.30311	-1.02751	-0.185512	-0.156422	1.05237	0.735889	0.114559	-0.222505	28.7397	5.36162	7.59901	5.7445e-07	0.0685078	0.107422	6.71679e-07	0.624887	0.318156
P2RY6	0.21422	1199.97	-586.986	5.7304	-0.978277	-1.10054	-0.349843	0.134129	0.454115	0.29917	0.40364	-0.0263085	74.9872	5.36275	4.29517	5.20879e-17	0.0684691	0.367531	8.89482e-17	0.624887	0.66271
WISP3	0.493313	634.669	-304.334	2.93339	-1.09393	-1.09403	-0.604618	-0.711809	0.161154	0.460061	0.735994	0.628235	24.9987	5.36107	3.59685	3.72906e-06	0.0685266	0.463306	4.25474e-06	0.624887	0.747397
LOC112442212	0.324717	676.322	-325.161	2.47026	-0.358535	-0.650059	0.457592	0.753184	-0.407989	-0.20451	-0.699829	-0.232237	27.4617	5.36378	2.94509	1.08837e-06	0.0684338	0.567057	1.26188e-06	0.624887	0.823429
PTPRS	1.07297	1225.2	-599.601	5.76919	-1.24894	-1.63306	-0.142054	-0.221901	0.311728	1.51893	0.102149	-0.08645	26.8358	5.35766	8.6253	1.48826e-06	0.0686433	0.071179	1.71897e-06	0.625603	0.241092
SGCA	0.72259	932.182	-453.091	3.97344	-0.843507	-0.616185	0.207622	-0.36413	0.0254641	0.108422	0.237662	-1.16006	19.6187	5.35088	6.75586	5.49352e-05	0.0688765	0.149367	6.05335e-05	0.62738	0.393342
SLC6A4	0.239243	1130.12	-552.06	5.38769	-1.01917	-0.967379	0.145106	0.0992342	0.408461	0.137718	0.214733	-0.343824	70.2556	5.34837	4.39705	5.54861e-16	0.0689629	0.35493	9.06759e-16	0.627559	0.649591
SLIT1	0.440664	921.852	-447.926	4.12096	-0.487189	-0.509947	-0.29589	-0.136846	-0.340655	-0.00837914	-0.722439	-0.321969	21.415	5.34809	2.90989	2.23765e-05	0.0689726	0.573016	2.4955e-05	0.627559	0.827875
LOC617313	0.588417	1289.58	-631.79	5.83225	-1.31604	-1.18045	-0.54166	0.341769	1.62651	1.08357	0.488586	0.15878	17.3425	5.34397	13.4523	0.000171449	0.069115	0.00926489	0.000186628	0.628158	0.0568031
CFP	0.226946	1752.95	-863.474	8.51631	-1.01687	-1.13904	-0.435985	0.243346	0.743883	0.325358	0.284766	-0.172236	78.387	5.34457	8.53611	9.51668e-18	0.0690941	0.0738003	1.68453e-17	0.628158	0.247216
LOC504730	0.720473	1683.25	-828.626	7.86785	-0.58042	-0.817946	-0.223985	-1.11559	0.22049	0.340378	1.02184	0.984847	4.57488	5.33447	5.32622	0.101526	0.069444	0.255432	0.102982	0.630799	0.541478
PAPOLG	0.190565	1604.89	-789.447	7.72786	-1.06262	-1.07548	-0.271324	0.16054	0.52738	0.402753	0.311949	0.194321	77.0902	5.32905	4.74796	1.82003e-17	0.0696323	0.314149	3.17403e-17	0.63181	0.60879
LOC104973229	0.308295	890.884	-432.442	4.15084	-0.995781	-1.07112	-0.429795	0.0867785	0.422696	0.53686	0.431878	0.221104	40.5375	5.3295	3.55153	1.57544e-09	0.0696168	0.470087	1.99286e-09	0.63181	0.753118
ID1	0.435959	1085.15	-529.573	4.92416	-1.19019	-0.638936	-0.265246	0.616251	0.592462	-0.141401	0.1208	-1.12371	43.5256	5.32286	10.6736	3.53614e-10	0.0698482	0.0304874	4.57061e-10	0.633419	0.134742
HASPIN	2.23823	1117.97	-545.983	3.10384	2.90074	2.7298	-1.70923	2.12711	2.01349	2.15374	-2.03079	-2.62733	21.2026	5.32114	24.8313	2.48837e-05	0.0699083	5.43966e-05	2.77097e-05	0.633614	0.000721217
LOC112443788	0.335075	848.93	-411.465	3.81824	-0.831056	-0.553171	-0.368844	-0.0658085	-0.0631308	-0.251335	0.142744	-0.183932	32.6673	5.31922	0.943673	8.06087e-08	0.0699756	0.918213	9.66268e-08	0.633874	0.986294
SLC12A4	0.698541	683.631	-328.815	2.81589	-0.539721	-0.4553	-0.558657	0.0618563	0.521596	-0.0684738	-0.794036	-1.08402	12.9596	5.31494	7.47012	0.00153409	0.0701256	0.113034	0.00162928	0.634882	0.328437
FCRL6	0.421896	1080.5	-527.25	4.57459	-0.49057	-0.286747	0.479709	0.182106	-0.439332	-0.332332	-0.807726	-0.994646	31.2794	5.31026	7.00128	1.61347e-07	0.0702899	0.135821	1.91784e-07	0.63515	0.369589
LOC100336589	0.855137	1164.36	-569.178	5.13437	-1.28794	-1.05173	-0.164107	0.415432	0.614227	-0.151387	0.551658	0.268134	23.4021	5.30975	2.63219	8.28511e-06	0.0703076	0.621131	9.35423e-06	0.63515	0.859325
EHD2	0.302474	862.723	-418.361	3.90962	-0.832146	-1.05095	-0.0131746	-0.372711	0.085289	0.427685	0.0232612	0.282986	45.4154	5.30968	1.94093	1.3746e-10	0.0703099	0.746623	1.80545e-10	0.63515	0.925754
CARF	0.291424	1321.9	-647.951	6.07911	-0.929637	-0.862023	-0.0644307	0.326639	0.257067	0.0706614	0.0600544	-0.162802	56.6097	5.31238	1.11886	5.09752e-13	0.0702153	0.891268	7.3602e-13	0.63515	0.979464
LOC101906012	0.168588	939.398	-456.699	4.54124	-1.00203	-1.01793	-0.521527	0.0889071	0.459546	0.549424	0.0290583	-0.0678249	74.5408	5.3066	6.83114	6.51142e-17	0.0704185	0.145085	1.10663e-16	0.635277	0.385594
GRK3	0.284547	1676.21	-825.107	8.00813	-0.99566	-0.888111	-0.319765	0.105571	0.331391	0.0805375	0.552577	-0.302174	53.4638	5.30761	5.7232	2.45742e-12	0.0703831	0.220795	3.45254e-12	0.635277	0.496253
FOXS1	0.79818	1567.87	-770.937	7.313	-1.30408	-1.33197	-0.0398126	0.410317	0.524264	0.37105	0.425853	0.164107	28.4037	5.30598	1.258	6.79553e-07	0.0704401	0.86846	7.9282e-07	0.635277	0.972401
LOC107131590	1.11957	700.671	-337.336	3.26329	-1.10515	-1.1559	-0.747305	-1.12166	-0.00883677	0.282215	0.8975	0.831165	13.7	5.30167	2.72937	0.00105948	0.0705924	0.604085	0.00112982	0.6363	0.849071
NQO2	0.299968	1063.55	-518.776	4.82125	-0.966241	-1.02423	-0.282514	0.299458	0.316648	0.69537	0.432405	0.0565764	38.8841	5.30048	6.78361	3.6011e-09	0.0706342	0.147775	4.50178e-09	0.636328	0.390593
FBXL8	0.70968	807.073	-390.537	3.28326	-1.03609	-0.384696	0.423515	-0.0437185	0.407327	-0.726385	0.169178	-0.856225	21.0349	5.29322	6.24357	2.70598e-05	0.0708913	0.181682	3.00921e-05	0.637944	0.440622
CRYGS	2.15166	641.667	-307.834	2.61656	-0.358841	-0.685123	0.00397523	0.324286	-0.985018	-1.15248	-0.543334	0.100989	8.77479	5.29336	2.47803	0.0124331	0.070886	0.648575	0.0128934	0.637944	0.873673
LOC101903678	0.265685	726.02	-350.01	2.73801	-0.378184	-0.410205	0.350003	0.71988	-0.430181	-0.32032	-0.745562	-0.569548	33.8581	5.28727	5.33654	4.44439e-08	0.0711025	0.254476	5.36557e-08	0.639494	0.540009
ANKRD33	0.17827	825.722	-399.861	3.57743	-0.639934	-0.763323	-0.131024	0.563273	0.30572	-0.0245906	-0.265508	-0.438653	59.6285	5.27683	5.11349	1.12679e-13	0.0714745	0.275849	1.67346e-13	0.641785	0.563438
KIF2A	0.331851	1050.8	-512.4	4.93837	-1.06437	-0.835947	-0.470543	-0.0354316	0.39741	0.133183	0.452702	-0.226849	41.6402	5.27736	3.59935	9.07715e-10	0.0714557	0.462934	1.15677e-09	0.641785	0.747011
MAP10	0.134681	1178.88	-576.442	5.75746	-0.836276	-0.717307	-0.365893	-0.0984959	0.0483192	0.0607271	-0.0251095	-0.32847	94.6747	5.27825	2.61043	2.76477e-21	0.0714238	0.624976	5.77806e-21	0.641785	0.861614
DHTKD1	0.202295	1378.55	-676.274	6.66135	-1.14899	-1.08724	-0.261178	0.209382	0.638281	0.308615	0.168292	-0.0661694	101.321	5.25934	6.74547	9.96473e-23	0.0721024	0.149966	2.24087e-22	0.646715	0.394604
LOC104972402	0.225069	671.018	-322.509	2.80519	-0.829822	-1.00239	-0.15084	0.386985	0.275072	0.180062	-0.0492368	-0.0560633	51.7924	5.25935	1.04312	5.66804e-12	0.072102	0.903189	7.85041e-12	0.646715	0.982571
SEPTIN10	0.617352	1155.9	-564.952	5.61552	-1.15415	-1.08048	-0.989059	-0.897423	0.503239	0.615521	0.623821	0.351231	20.5239	5.25538	2.70737	3.49366e-05	0.0722451	0.607925	3.87074e-05	0.647641	0.851043
PARP6	0.378485	1478.86	-726.431	6.75095	-1.07674	-0.927589	0.0879779	0.164035	0.60608	0.117775	0.498233	0.21325	33.4143	5.25346	3.59683	5.54859e-08	0.0723144	0.463309	6.68241e-08	0.647909	0.747397
CFI	0.276752	1009.19	-491.594	4.68176	-1.06182	-0.962289	-0.369603	0.231211	0.633734	0.122588	0.606221	-0.286882	56.8533	5.24398	8.2697	4.51294e-13	0.0726583	0.0821837	6.53107e-13	0.649686	0.266646
CD27	0.490639	1388.42	-681.208	6.814	-0.958422	-1.38629	-0.86922	-0.313411	0.668899	0.732626	0.3157	0.0126941	41.7231	5.24362	4.70371	8.70846e-10	0.0726711	0.319072	1.11082e-09	0.649686	0.614628
HSPA1A	0.393433	2009.64	-991.82	9.71582	-1.00159	-0.932807	0.291794	0.170648	-0.0483838	0.334237	-0.0697852	-0.455445	52.1518	5.24415	4.15567	4.73557e-12	0.0726518	0.385348	6.58335e-12	0.649686	0.680411
LOC112442735	0.693737	1049.58	-511.788	4.76656	-1.04299	-0.89788	-0.64111	-0.111016	0.108394	0.267643	0.617267	0.445439	17.1789	5.24378	1.6723	0.000186062	0.0726655	0.795744	0.000202427	0.649686	0.945529
SFI1	1.19154	790.162	-382.081	3.62377	-0.825846	-1.35998	-1.53275	-0.265177	1.4503	1.35896	-0.0690295	0.989021	6.63768	5.23767	9.02692	0.0361948	0.0728878	0.0604301	0.0370919	0.651268	0.215912
LOC786717	0.191085	1122.71	-548.355	5.33346	-0.976471	-0.954857	-0.0960215	-0.313129	0.455173	0.333022	0.289881	-0.158053	70.6576	5.23035	5.28509	4.53829e-16	0.073155	0.259276	7.44096e-16	0.6533	0.54575
ITSN1	0.179119	1514.86	-744.43	7.18378	-0.780109	-1.0129	-0.0637908	0.22667	0.146245	0.0477612	0.256955	0.0855239	82.9613	5.22452	0.96414	9.66452e-19	0.0733684	0.915184	1.78843e-18	0.65485	0.985772
KLHL18	0.33646	1423.63	-698.813	6.5616	-1.1133	-0.748354	0.190813	0.028026	0.353493	0.0735981	0.372911	-0.143812	43.7692	5.2233	2.41927	3.13065e-10	0.0734134	0.659149	4.05544e-10	0.654896	0.879115
KIR3DS1	1.49251	1123.65	-548.825	4.85455	-0.829539	-1.26098	0.550456	-0.716793	-0.114008	0.139538	0.339595	0.82127	12.5769	5.22092	1.25407	0.00185765	0.0735007	0.869118	0.0019696	0.655318	0.97244
WLS	0.369567	1823.97	-898.986	8.62466	-0.791411	-1.03389	-0.115444	0.300465	0.265803	0.127278	0.292562	0.0955415	39.835	5.21202	0.815737	2.23841e-09	0.0738285	0.936326	2.8165e-09	0.657883	0.990575
LOC100848700	4.22187	1221.93	-597.967	6.55366	-0.498083	-0.662729	-0.742902	1.73496	0.0221908	0.0309461	-2.28875	-1.89994	7.04402	5.20902	4.93133	0.0295399	0.0739392	0.294416	0.0303213	0.658273	0.585551
PLEKHA8	1.00654	1225.33	-599.665	5.5767	-1.06242	-1.0029	-0.955466	0.420232	0.585434	0.935156	-0.278013	-0.187496	15.1189	5.20758	3.65897	0.000521152	0.0739925	0.454122	0.000560306	0.658273	0.739767
LOC104973755	0.239074	858.174	-416.087	3.95991	-0.594654	-0.817522	-0.437264	-0.175829	-0.186745	0.347295	-0.20945	0.170177	34.2496	5.20791	3.36885	3.65429e-08	0.0739803	0.498099	4.42472e-08	0.658273	0.775471
HELB	0.178155	1362.96	-668.478	6.46127	-0.868133	-0.631849	-0.303315	0.188855	0.0779917	0.0760727	-0.106223	-0.539172	75.624	5.19956	5.3758	3.78843e-17	0.0742898	0.250864	6.50997e-17	0.66056	0.535465
IQCG	0.257341	1078.53	-526.266	5.07979	-1.05023	-0.915338	0.128225	-0.0690715	0.170555	0.109419	0.106453	-0.27046	68.8024	5.19421	1.7393	1.14748e-15	0.074489	0.783566	1.85124e-15	0.661972	0.941705
LOC101907588	0.977946	692.097	-333.049	3.09176	-1.23818	-1.10254	-0.7108	-0.736563	0.309309	0.121047	1.29312	1.56447	8.71166	5.18366	7.49895	0.0128318	0.0748828	0.111756	0.0132976	0.665089	0.326185
STX17	0.481139	1456.78	-715.388	6.75231	-0.89143	-0.831932	-0.136759	0.384835	0.196183	-0.283428	-0.0981492	-0.341632	41.7949	5.18265	1.85344	8.40144e-10	0.0749207	0.762691	1.07241e-09	0.665089	0.932497
VEGFC	0.30167	920.946	-447.473	4.10254	-1.00187	-0.770839	0.233281	-0.182059	0.366283	0.0388946	0.21312	-0.280168	45.4705	5.17828	2.40869	1.3372e-10	0.0750844	0.661057	1.75717e-10	0.666181	0.880264
LOC101905818	6.81108	419.434	-196.717	-1.66381	3.84863	2.70269	5.43373	2.7062	-5.52678	-5.53961	-2.70562	-2.85133	3.58047	5.17087	14.8922	0.166921	0.0753633	0.00493021	0.168741	0.667711	0.0346211
LOC513329	0.33305	791.477	-382.738	3.28364	-0.743965	-0.691012	0.523977	0.396574	-0.273436	-0.306769	-0.0952478	0.0374744	40.765	5.17159	1.1604	1.40601e-09	0.0753362	0.884575	1.78238e-09	0.667711	0.977934
LOC104970821	0.706277	1059.55	-516.777	4.57988	-0.744945	-1.19836	0.321192	0.225734	-0.0632173	0.202582	0.2081	0.470107	24.7435	5.17046	0.953263	4.23653e-06	0.0753789	0.916798	4.82504e-06	0.667711	0.986091
ARMCX5	0.498077	1298.91	-636.457	6.13581	-0.944503	-0.69733	-0.222053	0.169694	0.0636659	0.316395	-1.00861	-0.99217	52.6351	5.16759	11.1185	3.71903e-12	0.0754869	0.0252636	5.18818e-12	0.668148	0.118108
METTL23	0.179568	1132.18	-553.09	5.41348	-0.798701	-0.764694	-0.317775	-0.00845123	-0.182397	0.0659754	0.0645615	-0.333731	77.6828	5.16699	4.38326	1.35332e-17	0.0755095	0.356615	2.37675e-17	0.668148	0.651762
KCNIP3	0.216994	1077.26	-525.629	4.86013	-0.870885	-0.887484	0.204666	0.290456	0.204884	0.174808	0.310114	-0.352515	62.868	5.1647	5.07232	2.23043e-14	0.075596	0.279957	3.41037e-14	0.668552	0.568471
SPTA1	2.08575	888.604	-431.302	3.51148	-0.296216	-1.04212	1.12833	0.203159	-0.872305	0.0101843	-1.31322	0.702566	7.4696	5.1592	3.94218	0.0238779	0.0758044	0.413888	0.0245664	0.668637	0.706259
CD300LF	0.32162	1294.47	-634.235	6.07579	-1.106	-0.95082	-0.118263	0.384201	0.488325	0.180867	0.300153	-0.291853	53.5081	5.15907	3.74789	2.40357e-12	0.0758092	0.441199	3.37891e-12	0.668637	0.730883
LOC783854	0.303793	1049.8	-511.899	4.82744	-0.573869	-0.789423	-0.186306	0.188309	-0.240285	-0.0989409	-0.331292	0.117413	37.1065	5.1605	1.68807	8.75825e-09	0.075755	0.792883	1.08178e-08	0.668637	0.944715
ABCC11	1.65404	664.764	-319.382	1.76977	-0.749041	-0.00202957	1.29423	0.639221	-0.329432	-0.869041	-0.341271	0.00393396	7.49846	5.16195	1.68289	0.0235359	0.0757002	0.793823	0.024216	0.668637	0.944899
LOC100335205	0.810547	1623.93	-798.966	7.21328	-0.60049	-0.835926	0.646754	0.640468	-0.452326	-0.154651	-0.483431	-0.422776	24.8288	5.16269	1.37051	4.05963e-06	0.0756722	0.849303	4.62645e-06	0.668637	0.965528
CCDC93	0.368256	1357.47	-665.735	6.32412	-1.16748	-0.734453	-0.237141	0.136368	0.310773	0.0104999	0.564315	-0.28135	43.8882	5.15521	4.44105	2.94985e-10	0.0759559	0.349595	3.82576e-10	0.66957	0.64511
TIMP3	0.0962025	1618.84	-796.419	7.87232	-0.804722	-0.869896	0.229332	0.0259725	0.104931	0.0833451	0.133428	-0.118631	141.511	5.15066	1.7425	1.86788e-31	0.0761288	0.782984	6.8944e-31	0.670734	0.941463
LOC100847415	5.71831	438.818	-206.409	1.50926	1.40799	1.92821	-2.0884	-0.255805	1.69359	2.05652	-2.49912	-2.72958	4.09863	5.14159	7.66754	0.128823	0.0764746	0.104544	0.130436	0.6709	0.31211
AGA	0.184032	1328.59	-651.293	6.30674	-1.0105	-0.858646	-0.0965284	0.262867	0.384155	-0.0591835	0.43669	-0.151769	80.2635	5.14668	5.7994	3.72402e-18	0.0762803	0.214638	6.71863e-18	0.6709	0.487402
CLEC12A	0.614625	1398.48	-686.24	6.59948	-0.784502	-1.28465	-0.611169	0.424927	0.239136	0.379165	-0.147181	-0.847008	46.2761	5.14252	5.47457	8.93881e-11	0.0764391	0.241974	1.18229e-10	0.6709	0.523771
LOC101902555	4.84751	933.567	-453.784	4.60311	-0.778202	-0.313796	1.19344	-1.91325	-1.07472	-1.19817	1.85079	0.703863	1.75501	5.14555	4.11232	0.415819	0.0763236	0.391018	0.417676	0.6709	0.686114
EPHB3	0.538449	649.951	-311.976	2.54889	-0.90683	-0.924414	-0.263976	0.526785	0.0783292	0.438903	0.087028	-0.443835	25.2928	5.14775	3.13481	3.21909e-06	0.0762395	0.535525	3.67903e-06	0.6709	0.802896
RMDN1	0.298018	1274.88	-624.441	5.91314	-1.01273	-0.858151	-0.127651	0.337493	0.325379	0.0953422	-0.00380829	-0.175225	60.201	5.14307	1.65263	8.46309e-14	0.0764183	0.799303	1.26308e-13	0.6709	0.946014
LOC101907298	0.385823	694.685	-334.342	2.64365	-0.769289	-0.69482	-0.0148416	0.502683	0.225072	0.0404836	-0.175482	0.0742146	22.0467	5.1431	1.03405	1.63164e-05	0.076417	0.90459	1.82835e-05	0.6709	0.982783
LOC112448488	0.486437	964.246	-469.123	4.29524	-0.829041	-0.857809	0.265394	0.53522	-0.157675	-0.274745	-0.10812	-0.0604402	36.2572	5.14725	0.50229	1.33921e-08	0.0762584	0.973278	1.64437e-08	0.6709	0.998019
CAPN15	1.45091	1476.36	-725.181	6.72453	-1.18754	-0.93055	0.646448	-0.0580779	-0.433452	0.260653	0.36918	-0.318373	19.1849	5.14016	2.91105	6.82425e-05	0.0765296	0.572819	7.50005e-05	0.671024	0.827664
ZNF469	0.280338	1032.21	-503.105	4.80379	-0.839785	-0.578454	0.0426176	-0.307953	-0.162328	-0.0958601	0.0439673	-0.648495	49.6047	5.12773	4.78314	1.69232e-11	0.0770066	0.310281	2.30311e-11	0.674819	0.604649
IZUMO2	0.226454	695.219	-334.609	2.81491	-0.747123	-0.725658	0.139334	0.402942	0.0527073	-0.042271	-0.150769	0.0710375	38.9977	5.12674	0.659982	3.40212e-09	0.0770447	0.956171	4.25758e-09	0.674819	0.995961
LOC112442995	0.257242	1056.75	-515.377	4.76264	-0.769399	-0.421654	-0.215991	0.286379	0.0423956	-0.3311	-0.13378	-0.816965	43.7659	5.12292	6.50604	3.13583e-10	0.0771919	0.16441	4.06183e-10	0.675748	0.415621
LRRC20	0.286107	1630.56	-802.282	7.92014	-0.85259	-0.891196	-0.546299	0.0724435	0.0925374	0.112596	0.184267	-0.0416981	50.2017	5.12002	0.593402	1.25556e-11	0.0773039	0.963794	1.71683e-11	0.676368	0.996434
HECW1	0.815135	748.063	-361.032	2.75884	-0.83966	-0.818553	0.113614	0.291913	0.124875	0.043634	0.554838	0.829991	9.74529	5.11361	2.38973	0.00765311	0.0775521	0.664483	0.00798387	0.678178	0.882429
ARL5C	4.12867	809.022	-391.511	3.84125	1.08311	0.554107	-4.1153	1.44999	3.44207	4.44258	-1.851	-1.94411	7.83938	5.11214	20.0002	0.0198472	0.077609	0.000499362	0.0204644	0.678314	0.00544982
SSBP2	0.116959	1362.95	-668.476	6.64695	-0.671551	-0.857505	-0.193278	0.0863792	-0.26227	-0.0037737	0.0145143	-0.381478	129.674	5.10931	7.63764	6.94532e-29	0.0777191	0.105791	2.17725e-28	0.678915	0.314974
TRNAK-CUU	0.868433	831.451	-402.725	3.52766	-0.717269	-0.913719	-0.653298	0.0570851	0.646247	0.714558	-0.0127561	1.11144	5.49664	5.10405	5.81309	0.0640354	0.0779235	0.213548	0.0652235	0.679835	0.48602
WDFY3	3.30506	982.765	-478.383	5.18318	-0.551468	-0.882879	-0.787458	0.198884	-0.774602	0.336233	-0.736991	-0.603413	6.43455	5.10341	1.71816	0.0400642	0.0779487	0.787416	0.0410137	0.679835	0.94303
SLC43A3	1.77057	1082.41	-528.206	4.61971	-0.912156	-1.25662	-0.553444	0.741273	0.463682	0.372149	0.342631	-0.258929	11.1437	5.1045	0.80144	0.00380337	0.077906	0.938255	0.00399722	0.679835	0.990575
LOC508459	1.08426	1469.45	-721.726	6.32411	-0.287782	-0.957176	0.838478	0.962276	-0.533097	-0.627797	-0.439837	-1.11013	30.9374	5.10038	3.24507	1.91443e-07	0.0780669	0.517683	2.27119e-07	0.680504	0.790515
KIRREL1	0.243403	776.19	-375.095	3.35579	-0.7609	-1.11476	0.046025	0.252235	0.0111457	0.0220245	0.336189	0.15472	60.8399	5.09897	1.07675	6.1487e-14	0.0781221	0.897943	9.23206e-14	0.680616	0.981716
PODN	1.42326	642.472	-308.236	2.92704	-0.683266	-0.957682	-0.522111	-0.362828	-0.00457169	0.0648202	-0.702878	-0.21785	13.0624	5.09793	0.825108	0.00145724	0.0781626	0.935051	0.00154826	0.680616	0.990575
LOC112445946	0.489474	693.136	-333.568	2.81228	-0.889169	-1.21748	0.114252	0.20783	-0.0664074	0.219033	0.469241	0.614519	29.4208	5.09388	2.31174	4.08652e-07	0.078321	0.678633	4.80144e-07	0.681633	0.890535
FPGS	0.12287	1284.53	-629.264	6.15651	-0.981468	-0.924175	-0.161643	0.0723001	0.187686	0.0896977	0.335595	0.224463	114.982	5.08276	2.38108	1.07662e-25	0.0787575	0.666049	2.82295e-25	0.685069	0.883711
ARHGAP17	0.245082	1745.87	-859.934	8.5346	-0.985874	-0.864497	-0.406201	-0.157928	0.429618	-0.0179369	0.272011	-0.635128	69.8488	5.07041	9.35934	6.80028e-16	0.0792456	0.052719	1.10657e-15	0.687664	0.198037
CPAMD8	0.656358	693.945	-333.973	2.63525	-0.498815	-0.140637	-0.117132	0.409957	-0.278391	-0.96362	-0.702272	-0.605022	13.1899	5.07213	4.88682	0.00136724	0.0791773	0.299108	0.00145387	0.687664	0.591657
PLPPR5	1.0587	786.972	-380.486	3.46788	-0.991108	-0.633246	-0.936741	-0.871524	0.051204	0.435724	0.463252	0.444408	9.92631	5.07037	1.08573	0.00699083	0.079247	0.896529	0.00730085	0.687664	0.981253
LOC511617	0.315681	1612.15	-793.075	7.79247	-0.728664	-0.898169	-0.361774	0.188479	-0.0210306	-0.0470693	-0.328308	-0.0453896	50.6143	5.07242	1.0732	1.02153e-11	0.0791659	0.8985	1.40139e-11	0.687664	0.981716
CNTNAP1	1.03659	1167.06	-570.532	5.20581	-0.875813	-1.32087	-0.0502546	0.381706	0.150593	0.503422	0.152541	0.513635	18.6873	5.06991	1.02796	8.7518e-05	0.0792652	0.905527	9.59087e-05	0.687664	0.982876
MAN2C1	0.561701	1111.56	-542.78	5.13228	-1.06934	-0.872179	-0.428099	-0.201838	0.995913	0.54834	-0.146539	-0.558851	26.374	5.06112	9.18325	1.87484e-06	0.0796145	0.0566788	2.16016e-06	0.689964	0.207801
LOC112449349	0.921442	1053.8	-513.902	4.72138	-1.05645	-1.38847	-0.134184	0.128431	0.486139	0.423168	1.0584	0.238285	23.7015	5.06141	3.8957	7.1333e-06	0.0796028	0.420305	8.07155e-06	0.689964	0.712621
GCNA	0.387974	1007.25	-490.625	4.45131	-0.802425	-1.00935	0.277886	0.146915	0.346258	0.0154021	0.176154	0.322452	34.7291	5.05973	1.69578	2.87517e-08	0.0796697	0.791484	3.49112e-08	0.690078	0.944006
LOC112442663	0.132627	1096.96	-535.478	5.32216	-0.842383	-0.88205	-0.405582	-0.016681	0.151982	0.289431	-0.0425611	-0.155103	89.5988	5.05591	3.15332	3.49844e-20	0.079822	0.532504	6.94022e-20	0.690467	0.800658
LOC527186	0.14519	839.791	-406.896	3.97648	-0.887074	-0.833582	-0.400027	-0.0632792	0.1475	0.212069	-0.0189153	-0.236342	80.8034	5.05544	2.34714	2.84291e-18	0.0798407	0.6722	5.15848e-18	0.690467	0.886936
LOC112441840	0.235826	862.3	-418.15	3.61134	-0.64087	-0.773545	0.228331	0.59234	0.0382353	0.0175672	-0.319634	-0.259112	47.2613	5.05598	1.44397	5.46197e-11	0.0798193	0.836518	7.27702e-11	0.690467	0.960585
SOX5	0.86721	1163.2	-568.6	5.09608	-0.379413	-0.502899	-0.109583	0.454075	-0.646918	-0.356463	-0.502612	-1.01214	16.7028	5.05169	3.99645	0.000236064	0.0799909	0.406487	0.000256216	0.691401	0.698866
PLAT	0.926606	692.234	-333.117	2.79224	-0.566363	-0.399969	-0.30578	-0.194183	-0.501086	-0.417776	-0.438965	-0.16408	12.1388	5.04059	1.05353	0.00231255	0.080436	0.901573	0.00244528	0.694883	0.982187
LOC104970025	0.246099	682.454	-328.227	2.90295	-0.914015	-0.943007	-0.319898	0.155679	0.499485	0.164913	0.469208	0.0220401	38.3944	5.03846	3.03127	4.59999e-09	0.0805217	0.552607	5.73e-09	0.695257	0.813418
MPND	0.565106	1261.33	-617.663	5.80146	-0.996735	-0.949212	0.00816581	0.23217	0.564545	0.289312	-0.456732	-0.89209	41.1891	5.03735	7.72702	1.13735e-09	0.0805661	0.102105	1.44504e-09	0.695264	0.307459
LOC112448574	0.31885	987.23	-480.615	4.47564	-0.80137	-0.827186	0.0977782	-0.767905	-0.226327	-0.15949	0.727119	0.358477	34.1264	5.03633	6.93462	3.88646e-08	0.0806073	0.139384	4.70099e-08	0.695264	0.376105
MSR1	0.270477	1317.1	-645.548	6.0496	-0.766085	-0.7847	-0.100743	0.399172	0.04863	-0.160213	0.0842647	-0.249187	50.2839	5.03388	1.0524	1.20502e-11	0.0807061	0.901749	1.64936e-11	0.695739	0.982187
LOC513969	0.313427	1352.16	-663.078	6.14994	-0.664476	-0.863117	0.40636	0.426411	-0.0970754	-0.0686981	-0.15892	0.0785282	43.6483	5.03287	0.462632	3.32572e-10	0.080747	0.977035	4.30304e-10	0.695739	0.998019
ZAN	0.210122	1086.89	-530.443	5.03109	-0.61335	-0.665762	-0.342203	0.126959	-0.028341	0.015166	-0.334482	-0.160339	44.3289	5.02131	1.23068	2.36648e-10	0.0812148	0.873021	3.08061e-10	0.699402	0.97349
RNF219	5.24636	878.629	-426.314	4.71447	-0.368644	-0.646994	0.564255	-1.46963	-0.0818849	0.691701	2.03674	-0.574548	1.30213	5.01457	5.16486	0.52149	0.0814894	0.270796	0.523243	0.701398	0.558468
LOC107132962	0.833831	1088.09	-531.046	4.48929	-0.831108	-0.51055	0.456992	0.709035	0.387007	-0.46888	-0.291803	-0.762622	18.3564	5.01035	4.0374	0.000103268	0.0816615	0.400969	0.000112965	0.702143	0.694936
IQANK1	0.325476	1104.07	-539.034	5.28303	-1.0047	-0.999742	-0.526928	0.0395608	0.404544	0.451799	-0.157908	0.377709	40.0919	5.01104	4.00142	1.9686e-09	0.081633	0.405813	2.48215e-09	0.702143	0.69822
GATA2	5.96293	764.922	-369.461	5.37824	-0.748834	-0.57978	-0.79646	-1.2228	0.658775	-1.19161	0.185783	-0.189128	2.93	5.00657	1.90168	0.231078	0.081816	0.753836	0.233023	0.703103	0.928426
EFHC1	0.204224	871.495	-422.747	4.26602	-0.911783	-0.929868	-0.410485	-0.558513	0.148998	0.0744776	0.546261	0.160594	58.4522	5.00083	3.10267	2.02895e-13	0.0820508	0.540793	2.98042e-13	0.704752	0.805399
SLCO2B1	1.92862	1055.57	-514.786	4.65528	-1.49583	-0.849146	-0.241782	1.52171	1.18457	-0.376204	-0.302019	-2.53569	23.1188	4.99666	10.1322	9.54587e-06	0.0822222	0.0382582	1.07599e-05	0.704918	0.158504
LOC101906632	0.518071	672.037	-323.019	2.53082	-0.393607	-0.895859	0.0829094	0.695559	-0.441148	-0.0571951	-0.911435	0.0166783	25.0105	4.99719	4.2686	3.70712e-06	0.0822003	0.370874	4.2303e-06	0.704918	0.666184
NCALD	0.138937	1635.19	-804.596	7.74625	-0.908011	-0.814295	0.263306	0.178139	0.100576	0.0670096	0.104073	-0.355288	112.834	4.99639	4.07473	3.1504e-25	0.0822334	0.395987	8.06341e-25	0.704918	0.690045
ERO1B	0.967194	1173.89	-573.944	5.32298	-0.522824	-0.690516	-0.166703	0.0572236	-0.800841	-0.231388	-0.440528	-0.221178	17.4992	4.99618	2.18866	0.000158524	0.0822419	0.701105	0.000172707	0.704918	0.901924
BVD1.23	0.534905	1311.38	-642.691	5.92298	-1.0042	-0.954742	0.449173	-0.550356	-0.112191	-0.21253	1.02473	0.736336	25.7084	4.99351	8.30664	2.61512e-06	0.0823517	0.0809698	2.99627e-06	0.705491	0.263895
LOC104971345	1.50715	610.349	-292.175	1.00277	1.68928	1.35581	-1.01306	1.42326	1.09184	1.36466	-1.38993	-1.18295	15.7159	4.99086	10.4289	0.000386669	0.0824609	0.0337899	0.000417222	0.706058	0.145323
LOC100848077	0.502609	1104.36	-539.182	5.00496	-0.864101	-0.680769	-0.26165	0.0530248	0.0122487	-0.0780708	-0.00624778	-0.282914	138.659	4.98458	8.23205	7.77185e-31	0.0827205	0.0834384	2.74751e-30	0.707911	0.269492
LOC112446631	0.650608	630.293	-302.146	2.99348	-1.10751	-1.1277	-0.380666	-0.635619	0.029109	0.181555	0.489575	-0.216025	31.415	4.98297	1.94607	1.50769e-07	0.0827869	0.745677	1.79367e-07	0.708111	0.925557
IFI6	0.61904	1798.21	-886.105	8.51643	-1.25758	-0.983832	-0.0950516	0.419091	0.542973	-0.177903	0.598383	-0.44123	36.9169	4.9765	4.39096	9.62927e-09	0.0830553	0.355674	1.18785e-08	0.710036	0.650549
LOC617406	0.593329	671.808	-322.904	2.9205	-0.573376	-1.37402	-0.0212191	-0.374715	-0.0668659	0.723589	-0.152176	0.0844663	27.8991	4.97249	3.46145	8.74535e-07	0.083222	0.483764	1.01683e-06	0.711091	0.764686
SLC10A1	0.293827	807.564	-390.782	3.70568	-0.733755	-0.9409	-0.117945	0.268809	0.0236259	0.092623	-0.0880831	0.317828	42.3897	4.96715	1.2202	6.23998e-10	0.0834445	0.874761	8.0043e-10	0.712583	0.973981
RSPO4	0.548908	813.112	-393.556	3.22802	-0.953402	-0.981893	0.46568	0.302124	0.357161	0.111249	0.0769515	0.019186	27.7553	4.96621	0.696749	9.3976e-07	0.0834835	0.951729	1.09151e-06	0.712583	0.994854
LOC104975925	0.304811	1182.06	-578.028	5.61716	-0.602444	-1.17643	-0.460373	-0.0361541	0.179112	0.223311	-0.135421	0.243559	49.4314	4.96238	1.48228	1.84548e-11	0.0836436	0.829776	2.50717e-11	0.713579	0.958619
LOC107131724	0.23878	896.426	-435.213	4.34026	-1.06312	-1.03233	-0.711709	-0.296138	0.583901	0.456283	0.423349	-0.117275	54.6001	4.95272	6.24161	1.3923e-12	0.0840487	0.181817	1.97641e-12	0.71629	0.440819
LOC790266	0.678153	1158.64	-566.32	5.24808	-0.563291	-0.597089	-0.393821	-0.255528	0.0896693	-0.114553	-0.35345	-0.805794	17.0248	4.9536	2.46522	0.000200961	0.0840117	0.650874	0.000218535	0.71629	0.87496
TBC1D30	0.165929	1266	-620.001	6.24524	-0.921325	-0.850811	-0.448598	-0.0235741	0.188866	0.287641	0.0994643	-0.596757	86.6991	4.94325	11.3286	1.49114e-19	0.0844475	0.0231086	2.86633e-19	0.719316	0.11094
HAGHL	0.806415	986.637	-480.318	4.30589	-0.634849	-0.925769	-0.145074	0.294632	-0.22798	-0.131892	-0.234493	0.227952	20.0459	4.93411	0.782323	4.43695e-05	0.0848345	0.940802	4.90292e-05	0.722237	0.990597
LOC618912	2.99573	659.991	-316.995	2.49797	0.277567	-0.790491	1.56489	-0.913677	-2.49538	-1.69776	-1.79583	1.39514	3.07007	4.93262	11.0972	0.215448	0.0848974	0.0254935	0.217382	0.722398	0.118799
OSTN	0.467632	697.334	-335.667	3.07215	-0.982143	-0.927993	-0.216009	-0.61002	0.14311	0.220128	-0.0896902	-0.0342761	32.8066	4.93079	0.421701	7.51843e-08	0.0849753	0.980662	9.01838e-08	0.722686	0.99837
LOC112448802	0.233642	741.517	-357.759	3.19181	-1.00615	-0.93301	0.297629	0.0074801	0.369982	-0.078609	0.378335	0.083057	55.3766	4.92835	2.56386	9.44309e-13	0.0850791	0.633238	1.34887e-12	0.723195	0.865803
KLHL14	0.31108	1280.89	-627.444	5.97045	-0.731945	-0.560584	-0.258378	0.125684	-0.194657	-0.0630492	-0.312999	-0.763113	45.097	4.92626	5.13253	1.61177e-10	0.0851682	0.273967	2.11306e-10	0.723577	0.561551
AMOTL1	0.362762	1279.75	-626.875	5.56437	-0.801661	-0.687463	0.583362	0.410108	-0.0293687	-0.157782	0.155049	-0.276094	35.6609	4.91797	1.10011	1.80441e-08	0.0855217	0.894256	2.20615e-08	0.726205	0.9809
ACE	0.614743	1353.97	-663.984	6.37661	-1.15617	-1.15654	-0.793964	-0.147177	0.769035	0.418204	0.957628	0.187893	23.6377	4.91677	5.08293	7.36439e-06	0.0855729	0.278894	8.32845e-06	0.726263	0.567167
LOC100296752	0.197282	742.432	-358.216	3.19598	-1.05435	-0.931076	0.0428789	0.0690228	0.42627	0.558237	0.211808	-0.0364417	54.6794	4.90849	5.18892	1.33821e-12	0.085928	0.268456	1.90127e-12	0.728901	0.555877
XCL1	0.530147	697.345	-335.673	2.85	-1.18925	-1.13962	0.0438083	-0.11457	0.785705	0.562508	0.356767	0.416656	24.6993	4.9025	3.34062	4.33125e-06	0.086186	0.502522	4.9312e-06	0.730711	0.778886
LOC104968479	2.40752	641.222	-307.611	2.15342	-0.378547	-0.303215	0.409859	1.848	-0.0813242	-0.841878	-1.45079	-1.94362	8.48467	4.90135	5.03608	0.014374	0.0862355	0.283615	0.0148836	0.730754	0.572673
RNASE6	0.18603	1996.78	-985.392	9.7101	-0.971393	-0.895334	-0.0178781	0.231699	0.127409	-0.168027	0.41573	-0.0866043	90.0524	4.8939	3.67624	2.78855e-20	0.0865573	0.45159	5.55746e-20	0.733102	0.738214
LOC112446443	0.390713	1047.54	-510.771	4.75745	-0.973427	-0.984492	0.131226	-0.892768	0.094731	-0.041333	1.02293	0.873544	27.8342	4.89072	9.61799	9.03388e-07	0.086695	0.0473784	1.04993e-06	0.73389	0.184107
WC1-10	2.50794	1145.3	-559.649	4.93981	-0.5111	-1.0901	0.0478562	1.19337	0.463867	1.15	-0.442723	-0.559592	3.42963	4.88818	2.68953	0.179997	0.0868051	0.611048	0.181847	0.734409	0.853419
C16H1orf105	0.287379	942.106	-458.053	4.35591	-0.823221	-1.01428	0.054799	-0.0670094	0.306755	0.405776	-0.0662863	0.112091	43.2152	4.88724	2.10911	4.12989e-10	0.0868459	0.7157	5.3259e-10	0.734409	0.909953
LOC100847724	0.395503	1186.76	-580.379	5.49825	-0.804727	-0.657538	-0.265401	-0.484894	0.0443824	0.0173791	0.0489459	-0.256539	28.0064	4.88099	0.629277	8.28875e-07	0.0871177	0.959755	9.64563e-07	0.736329	0.996404
KLF11	0.187372	1511.45	-742.724	7.39991	-0.965705	-1.06578	-0.106706	0.0915181	0.157511	-0.0686559	0.468293	0.145225	98.6374	4.87964	3.36491	3.81211e-22	0.0871763	0.498715	8.31741e-22	0.736445	0.775474
RUBCNL	0.318005	1563.74	-768.868	7.47911	-0.904168	-0.793657	-0.47469	0.0129299	0.214799	0.119213	0.0897105	-0.338807	43.5066	4.87476	1.92506	3.57002e-10	0.0873895	0.749539	4.61404e-10	0.737866	0.926985
YPEL4	0.917939	1077.22	-525.61	4.68319	-0.790965	-0.887186	0.183175	-0.0303974	0.224571	0.418934	-0.152623	-0.214453	14.9961	4.87039	1.12799	0.000554174	0.0875805	0.889806	0.00059538	0.739098	0.97871
RXFP4	1.88615	911.057	-442.528	2.17923	2.35115	2.26654	-1.51723	1.57599	1.73211	1.79547	-1.50926	-1.91431	27.0686	4.856	17.5842	1.32476e-06	0.0882132	0.00148772	1.53336e-06	0.744055	0.0133659
MAP4K5	4.59777	616.969	-295.484	3.24839	-0.131436	-1.02145	-0.129112	-0.113097	0.784059	-0.796607	-1.97076	-1.59384	10.9593	4.84467	5.48099	0.00417079	0.0887143	0.241406	0.00437916	0.747897	0.523301
SLC4A5	0.442776	759.2	-366.6	3.20803	-0.656845	-0.870226	-0.0625783	0.370781	-0.0751246	-0.0140848	-0.517178	0.371643	29.7592	4.84201	4.02003	3.4505e-07	0.0888321	0.403302	4.06316e-07	0.748122	0.696416
NELL2	0.200962	1039.1	-506.548	5.08196	-1.01732	-0.789791	-0.350164	-0.463163	0.0225547	0.153366	0.388162	-0.0985515	70.1745	4.84268	3.84928	5.77826e-16	0.0888025	0.426787	9.43444e-16	0.748122	0.718938
LOC100847365	0.114792	911.284	-442.642	4.26496	-0.912438	-0.778979	-0.154372	-0.0099862	0.215797	0.117641	0.152487	-0.432966	8514.76	4.82755	775.609	0	0.0894768	1.47368e-166	0	0.752796	3.12924e-165
RAB40C	0.968474	1545.97	-759.985	7.3018	-1.46131	-1.1799	-0.19155	-0.569318	0.475418	1.68906	0.449656	0.358335	21.4469	4.82751	6.09886	2.20219e-05	0.0894788	0.191886	2.45662e-05	0.752796	0.456798
F2R	0.0962583	1868.19	-921.095	9.28018	-1.00609	-1.01674	0.0416581	-0.0548879	0.27018	0.28646	0.31809	-0.231256	176.877	4.8226	10.9006	3.9052e-39	0.0896987	0.0277037	2.69101e-38	0.754117	0.125894
EFR3A	0.488735	980.881	-477.44	4.24969	-0.692026	-0.966185	-0.552863	0.555712	0.385996	0.805885	-0.110094	-0.659879	21.7141	4.82195	9.06923	1.92684e-05	0.0897277	0.0593923	2.15429e-05	0.754117	0.21328
CAGE1	0.334339	858.951	-416.475	3.56525	-0.714483	-0.924017	0.289485	0.396138	-0.0446854	0.385847	-0.0962688	0.188917	31.7241	4.81737	1.83139	1.29184e-07	0.0899334	0.766735	1.53922e-07	0.755459	0.934104
LOC101907039	0.378516	1107.51	-540.753	5.29924	-1.18208	-1.2694	0.0608405	-0.866601	0.0507397	0.236609	1.20837	0.892011	43.3466	4.81211	13.3118	3.86728e-10	0.0901704	0.00984865	4.99038e-10	0.756828	0.0591712
MESP1	0.121636	985.356	-479.678	4.68078	-0.846654	-0.685212	0.143141	-0.170361	-0.050035	-0.0955228	-0.0523464	-0.26369	115.576	4.81068	1.20786	7.99802e-26	0.0902347	0.876803	2.10755e-25	0.756828	0.974367
C5H12orf4	0.301986	1367.38	-670.692	6.44384	-0.772303	-0.643923	-0.381959	0.0346562	0.121358	-0.154053	0.117859	-0.188918	34.5169	4.81132	1.02134	3.19703e-08	0.090206	0.906542	3.87707e-08	0.756828	0.983281
LOC112444602	0.417516	643.651	-308.825	2.71105	-0.793858	-0.746945	-0.562906	0.351084	0.191922	0.538671	-0.332164	-0.568047	26.2815	4.80791	5.29285	1.96357e-06	0.09036	0.258547	2.26058e-06	0.757105	0.544631
E4F1	0.448572	1124.5	-549.249	5.12845	-0.628462	-0.508128	-0.12911	0.124682	-0.317868	-0.328457	-0.877063	-0.625304	36.9892	4.80818	4.62347	9.28744e-09	0.0903475	0.328157	1.14611e-08	0.757105	0.62302
LOC101905668	0.0812219	1032.12	-503.062	4.81677	-0.927289	-0.918264	-0.180555	-0.0178056	0.219968	0.293486	0.267848	-0.304918	2697.01	4.80018	327.963	0	0.0907098	1.00255e-69	0	0.758279	1.70175e-68
LRP8	0.379363	1339.47	-656.735	6.36404	-0.980376	-0.859796	-0.502738	0.247344	0.18065	0.522241	-0.311102	-0.307793	44.5501	4.80081	4.80365	2.11871e-10	0.0906811	0.308044	2.76355e-10	0.758279	0.602387
BAAT	1.10353	606.215	-290.107	2.04767	-0.306894	-0.477029	-0.19895	0.830473	-0.0448585	-0.102862	-0.518881	-1.03814	7.83663	4.79971	2.37446	0.0198745	0.090731	0.667247	0.0204912	0.758279	0.884618
ZNF644	0.929636	1595.61	-784.805	7.46863	-0.94463	-1.13343	-0.217854	0.136611	-0.0399948	0.213013	0.656201	0.137484	20.2908	4.80115	2.14243	3.92555e-05	0.0906659	0.709581	4.34279e-05	0.758279	0.906268
LOC101904275	0.574093	1078.01	-526.007	4.8027	-1.08808	-0.959434	0.317974	0.0305526	0.102561	0.106197	0.421918	-0.222371	35.3562	4.80369	2.02772	2.10136e-08	0.0905507	0.730661	2.56311e-08	0.758279	0.917966
SLC7A6	0.234747	1815.73	-894.863	8.50857	-0.832099	-0.964545	-0.0592627	0.248764	0.143463	0.440824	0.344202	-0.0748321	51.6966	4.79484	5.59847	5.94616e-12	0.0909525	0.231209	8.23144e-12	0.759356	0.510294
INAFM1	0.371435	1203.78	-588.892	5.71447	-1.07976	-0.948082	-0.503427	0.186186	0.46581	0.344666	0.123407	-0.382641	47.3809	4.795	4.17394	5.14478e-11	0.0909451	0.382977	6.86278e-11	0.759356	0.678268
RCOR1	0.220985	1676.06	-825.028	8.10834	-0.823285	-1.17542	-0.0554828	0.178636	0.100452	0.607133	0.201122	-0.0703471	74.9045	4.79081	8.55908	5.42863e-17	0.0911358	0.0731166	9.26542e-17	0.7605	0.245628
LOC618633	3.64704	1039.4	-506.698	5.22977	-0.629241	-0.577159	-0.571304	1.7523	0.227619	-0.333117	-2.53863	-1.6162	9.0259	4.78526	6.81369	0.0109661	0.091389	0.146068	0.0113893	0.760952	0.387265
LOC112446358	1.50903	629.811	-301.906	2.54997	-1.29506	-0.65592	-0.176265	-1.09293	0.683847	-0.118473	1.01932	-0.616961	7.94938	4.78353	3.36263	0.0187851	0.0914681	0.49907	0.0193839	0.760952	0.775849
B3GALNT2	0.928999	1049.88	-511.938	4.67939	-1.12493	-1.42347	0.0262923	0.0983241	0.6713	0.627621	0.451656	0.489495	22.6253	4.78703	2.00787	1.22172e-05	0.091308	0.734311	1.37361e-05	0.760952	0.919807
ELMO3	1.28339	777.505	-375.752	3.32087	-1.12067	-0.833636	-0.358811	0.212355	0.59848	-0.194589	0.5914	0.204233	10.0446	4.78434	1.83346	0.00658944	0.091431	0.766356	0.00688473	0.760952	0.933919
LOC101904701	0.686177	982.169	-478.084	4.41475	-0.868141	-0.742986	-0.565541	0.24348	0.37265	0.0776965	-0.198298	-0.447916	21.0449	4.78451	1.81693	2.69256e-05	0.0914232	0.769383	2.99469e-05	0.760952	0.935179
C29H11orf80	3.05362	568.538	-271.269	2.70472	-0.511477	-0.823094	-0.644254	-0.225012	0.0853067	-0.955451	-0.60914	-0.357317	7.63296	4.78427	1.74758	0.0220052	0.0914344	0.782058	0.0226609	0.760952	0.941245
LOC100300115	1.23506	624.008	-299.004	2.02662	-0.554327	-0.312013	0.4597	1.13089	-0.365166	-0.770252	-0.698521	-1.01383	12.1207	4.78151	2.54079	0.00233353	0.0915605	0.637347	0.00246715	0.761335	0.868077
LOC107131134	4.50118	615.165	-294.583	3.29307	-2.33954	-1.73207	-0.696213	-0.0122116	2.53825	2.15311	2.31056	0.991014	3.3906	4.77568	6.22225	0.183544	0.0918278	0.183154	0.185385	0.762855	0.442558
SMAD9	0.157442	1138.21	-556.105	5.34791	-0.926645	-0.923226	0.194788	0.215466	0.220598	0.1498	0.249191	-0.0438208	90.236	4.7755	1.89884	2.54387e-20	0.0918363	0.754357	5.08464e-20	0.762855	0.928628
LOC112446722	0.198326	798.309	-386.155	3.64849	-0.886667	-1.01967	0.143892	0.33405	0.0701963	0.197327	-0.0698147	-0.262883	82.4699	4.7698	1.92618	1.23564e-18	0.0920982	0.749333	2.27604e-18	0.764643	0.92687
FEZ1	2.17055	561.82	-267.91	2.88898	-1.3185	-1.3488	-1.10109	-1.19815	0.475687	0.456848	0.659135	0.704047	8.4386	4.76719	0.739698	0.0147089	0.0922184	0.946345	0.0152266	0.765254	0.992409
INO80E	0.3077	1415.55	-694.776	6.84694	-1.08653	-1.13423	-0.669444	-0.11588	0.589124	0.534879	0.369582	0.261034	47.6214	4.76036	4.12931	4.56196e-11	0.0925339	0.388789	6.09772e-11	0.767485	0.683841
AQP1	2.57015	777.666	-375.833	2.87721	-0.408383	-1.13578	0.807861	0.622864	-0.463169	0.975814	-1.72048	0.758803	3.59603	4.74758	5.73722	0.165627	0.0931269	0.219651	0.167443	0.772013	0.494358
MCRIP2	0.463793	967.424	-470.712	4.28819	-1.44459	-0.675094	0.0810502	0.0938652	0.713303	0.3538	0.629397	-0.98875	40.6379	4.74257	14.4817	1.49827e-09	0.0933607	0.00590612	1.89757e-09	0.77317	0.0398287
TOMM5	0.167395	1396.45	-685.226	6.35929	-0.753029	-0.76745	0.357539	0.358074	-0.146892	-0.049871	0.142848	-0.378476	81.9076	4.74296	4.65594	1.63674e-18	0.0933427	0.324455	3.00039e-18	0.77317	0.6194
ZNF582	0.402054	1153.68	-563.839	5.41324	-1.02641	-1.09853	-0.50781	0.194012	0.429699	0.608007	-0.0435248	0.0298657	44.9378	4.73875	3.53255	1.74535e-10	0.0935393	0.472946	2.28545e-10	0.774258	0.755149
LOC100852061	1.17157	876.617	-425.308	3.26752	-0.707578	-0.81995	-0.22158	0.848914	-0.0155186	0.00212123	-0.0936207	-0.200965	10.6326	4.73618	0.086377	0.0049109	0.0936594	0.999094	0.00514636	0.774861	0.999846
NGRN	0.321481	1602.24	-788.122	7.63012	-1.07097	-0.93998	-0.339216	0.354545	0.521324	0.152734	0.00282028	-0.277169	57.2832	4.73191	3.76315	3.64011e-13	0.0938596	0.439008	5.28843e-13	0.775736	0.729803
SLC30A7	0.472585	1408.02	-691.008	6.51589	-0.806252	-0.790406	0.250865	0.0863034	0.142768	0.15683	-0.0721726	0.222176	26.0369	4.73277	0.636634	2.21906e-06	0.0938195	0.958907	2.54889e-06	0.775736	0.996404
LOC786126	3.89248	968.477	-471.239	5.04004	-1.42802	-1.67308	-0.694279	0.568975	2.07803	2.04184	0.68533	0.645425	3.17186	4.72354	4.53035	0.204757	0.0942533	0.338964	0.206683	0.778598	0.633758
GRASP	0.111842	1040.23	-507.114	4.99721	-0.80865	-0.736471	0.18031	-0.215634	0.00705574	-0.119573	0.14102	-0.176661	115.997	4.71891	1.72884	6.47978e-26	0.0944717	0.785472	1.71575e-25	0.780009	0.942383
CD163L1	3.84653	1044.63	-509.315	5.04188	-0.462369	-1.85145	0.766108	0.455862	-0.917118	1.02582	-0.0622	1.80692	5.37295	4.70709	4.45688	0.0681208	0.0950317	0.347691	0.0693331	0.783844	0.64292
KLRF1	0.265358	1201.73	-587.866	5.52648	-0.897935	-0.836488	0.475117	0.0749206	0.0829768	-0.129892	0.273341	0.0910326	54.5701	4.70758	1.134	1.41334e-12	0.0950084	0.888841	2.00524e-12	0.783844	0.978697
PRPF6	0.467726	1713.33	-843.667	8.34282	-1.15718	-1.2627	-0.684818	0.204912	0.832274	0.551498	-0.239609	0.171716	47.0643	4.70124	7.53285	6.02717e-11	0.0953098	0.110269	8.01897e-11	0.785744	0.32315
IGFBP6	2.07885	665.922	-319.961	2.46214	0.0631105	0.182482	0.0684439	1.52651	-1.16092	-1.239	-3.44254	-2.27581	11.8176	4.69606	15.6565	0.00271549	0.0955573	0.00351651	0.002866	0.786984	0.0266482
ALG13	0.218489	1006.64	-490.321	4.84953	-0.905068	-0.918275	-0.42312	0.148288	0.0848841	0.445362	-0.0240246	-0.262759	66.0539	4.69565	5.488	4.53497e-15	0.0955767	0.240786	7.14709e-15	0.786984	0.522164
ZBTB46	0.392047	1350.21	-662.105	6.06402	-0.787957	-0.847916	0.243094	0.476735	-0.133198	-0.080674	-0.160308	-0.127479	43.4429	4.69508	0.227544	3.68555e-10	0.0956041	0.993999	4.76148e-10	0.786984	0.999481
IQCB1	0.246288	1299.3	-636.648	6.09612	-0.954882	-0.733091	-0.338635	0.0846109	0.201304	0.0966278	0.254875	-0.401878	53.9547	4.69009	4.42624	1.92256e-12	0.0958427	0.351383	2.71364e-12	0.788158	0.646519
MYO16	0.182855	791.272	-382.636	3.71739	-0.883253	-0.972972	-0.493013	0.0394677	0.248267	0.298887	0.155432	-0.278148	68.822	4.69065	3.81217	1.13629e-15	0.0958159	0.432023	1.83374e-15	0.788158	0.723594
FBXO44	0.357581	1102.48	-538.239	5.02608	-0.617234	-1.2123	0.0236217	0.0727149	-0.003834	0.748009	-0.526863	-0.0966942	47.0485	4.68808	8.90463	6.07499e-11	0.0959391	0.0635279	8.08194e-11	0.788555	0.223095
LOC112447770	0.325647	1051.24	-512.622	4.45526	-0.550091	-0.713256	0.21391	0.428075	-0.294708	-0.0880606	0.0972887	-0.087519	30.2619	4.67929	1.42189	2.68356e-07	0.0963616	0.840381	3.16938e-07	0.791631	0.96198
LOC104970178	0.298181	728.818	-351.409	3.59571	-1.14124	-1.2307	-0.675623	-0.362557	0.594382	0.639562	0.604358	0.752946	39.2772	4.67526	6.50259	2.95841e-09	0.0965562	0.164627	3.71078e-09	0.792833	0.41585
LOC107132121	1.81386	1062.95	-518.476	4.39668	-0.746137	-0.60299	0.695503	0.978191	0.0536058	-0.177814	-0.624335	-1.1366	10.7014	4.67341	2.03882	0.00474491	0.0966454	0.72862	0.00497527	0.792844	0.916863
SLC49A3	0.525713	1402.05	-688.025	6.18545	-0.654609	-0.87837	0.0346148	0.446671	0.12282	0.115087	0.164288	-0.0812626	21.8794	4.67323	0.380059	1.77395e-05	0.0966541	0.984077	1.98471e-05	0.792844	0.998926
LOC101903340	1.28562	730.21	-352.105	3.1275	-1.22008	-1.14732	-0.505781	0.178047	0.702058	0.738219	0.520634	0.767897	10.5311	4.66898	2.00068	0.00516653	0.0968598	0.735635	0.00541079	0.794135	0.920609
LOC505479	0.234854	756.458	-365.229	3.12462	-0.664165	-0.652693	-0.0132371	0.494279	0.0783279	0.0703797	-0.18387	-0.265996	33.7036	4.66489	0.992825	4.80129e-08	0.0970579	0.910882	5.7909e-08	0.795361	0.984679
BLNK	0.170601	1746.74	-860.368	8.36004	-0.825258	-0.732985	-0.27524	0.0577543	0.0726738	-0.0412041	0.107941	-0.378519	77.4359	4.66121	3.29345	1.53111e-17	0.097237	0.509971	2.681e-17	0.796432	0.783915
LPAR5	0.218659	1190.2	-582.101	5.86664	-0.965817	-1.33263	-0.0697632	-0.127845	0.453592	0.46016	0.219981	0.0780173	100.369	4.66003	4.04963	1.60395e-22	0.0972943	0.39933	3.56834e-22	0.796503	0.693463
[truncated: 14,416 more rows]

## Sheet: Healthyd0vT1d0
	logFC	logCPM	F	PValue	FDR
LOC112447761	8.84103	0.909566	35.6354	4.09037e-08	0.000672457
LOC101905818	-7.59661	-1.42879	25.7133	1.95432e-06	0.0160645
LOC107131530	8.56178	0.79994	24.4554	3.27334e-06	0.0177467
LOC112446699	5.87477	-1.48259	23.7862	4.31792e-06	0.0177467
POR	3.72936	4.22698	22.4413	7.57591e-06	0.0249096
GSE1	11.148	2.60891	21.9117	1.06964e-05	0.0293081
LOC112446744	-4.94533	-1.16352	20.4301	1.78178e-05	0.0418463
LOC619000	-2.53639	-0.615022	19.751	2.38816e-05	0.0454579
PGLYRP1	-2.24924	1.26101	19.6558	2.48857e-05	0.0454579
MUC5AC	-5.34468	1.21565	17.0715	7.74929e-05	0.127398
TARP	-5.28853	-0.246153	16.8039	8.73332e-05	0.129815
SMIM20	8.14889	0.175539	16.7957	9.47554e-05	0.129815
CD177	-2.95227	-0.280499	16.2055	0.00011425	0.137131
ARL5C	5.65754	0.799572	16.0527	0.000122398	0.137131
TMEM87A	4.58455	1.82989	16.004	0.00012512	0.137131
CATHL2	-4.00326	0.138224	15.839	0.000134813	0.13852
DNA2	4.12155	1.36125	15.6203	0.000148858	0.140366
RNF43	-4.67824	0.267255	15.4922	0.000157773	0.140366
FCRL1	0.953769	4.32802	15.431	0.000162224	0.140366
ABHD16B	-1.75731	-1.05064	14.9544	0.00020162	0.165731
MBOAT2	-0.978511	1.10452	14.3078	0.00027135	0.212428
LOC101905312	9.1078	2.73575	14.2951	0.00028962	0.216425
IFITM10	6.05486	-0.71669	14.0077	0.000320305	0.228948
SPP1	-3.82047	-1.36341	13.6728	0.000364128	0.249428
LOC112441477	4.62571	0.764867	13.376	0.000418137	0.274967
LOC100300764	4.19123	3.56425	12.9682	0.000506088	0.320004
CATHL3	-3.69414	-0.580845	12.568	0.000611028	0.364824
HSD17B3	1.9299	-0.403643	12.5325	0.000621355	0.364824
LOC506868	-4.54958	0.829146	12.1425	0.000747413	0.417102
SERPINH1	-0.68502	2.72898	12.1042	0.000761135	0.417102
LOC101907799	-2.85097	0.0215134	11.8213	0.000870868	0.461841
CATHL1	-3.64103	-0.0830553	11.6385	0.000950331	0.475968
NEIL2	0.81885	1.9308	11.6274	0.00095541	0.475968
LOC101903572	3.69969	0.853409	11.3311	0.00110127	0.519561
SCAF1	4.83665	-0.367514	11.322	0.00110612	0.519561
SP140	0.79898	7.24479	11.1611	0.00119518	0.531253
LOC100299180	-4.23271	1.92649	11.1603	0.00119564	0.531253
LOC112441458	-3.50683	0.124281	10.537	0.00161676	0.656293
SOD2	1.23277	7.18925	10.4493	0.00168725	0.656293
LOC520402	-3.95259	-1.30163	10.4921	0.00169221	0.656293
SFI1	2.23103	-0.439548	10.3899	0.00173683	0.656293
CDC42BPA	-0.638508	3.82437	10.2639	0.00184703	0.656293
LOC112449597	0.891102	1.25049	10.2504	0.00185921	0.656293
LOC100847383	-1.89783	0.795935	10.2125	0.00189403	0.656293
SETD5	-1.09404	3.46794	10.1723	0.00193157	0.656293
LOC112445693	3.81311	0.140797	10.1676	0.00193609	0.656293
CHD2	-1.9245	3.2484	10.1505	0.00195238	0.656293
LOC100847415	5.32789	-1.79071	10.2119	0.00195897	0.656293
SEMA6B	-3.72607	-1.36356	10.188	0.00196064	0.656293
LOC101902293	0.962631	0.618854	10.0783	0.00202261	0.656293
LOC100300483	1.24746	3.6211	10.0649	0.00203594	0.656293
SCRN3	1.17575	2.2472	9.9009	0.00220661	0.697628
STYK1	-0.973118	0.171048	9.79546	0.00232408	0.720592
FSTL1	-0.745432	3.62746	9.75839	0.00236691	0.720592
LY6D	-0.854241	-0.203945	9.66184	0.00248231	0.73805
NOX1	1.0476	2.2032	9.63611	0.00251404	0.73805
PEG10	-0.728925	2.01718	9.55537	0.00261635	0.739801
RFX1	1.30988	5.88154	9.55466	0.00261727	0.739801
HEMGN	-2.08845	1.06727	9.52571	0.002655	0.739801
LOC614226	2.52086	0.157359	9.42214	0.00279469	0.744902
AGO2	1.44856	1.83462	9.40498	0.00281856	0.744902
AMOTL1	-1.02443	3.21577	9.39262	0.00283587	0.744902
LOC112442633	1.50992	-0.681177	9.37938	0.00285455	0.744902
SH3BGRL2	-1.29855	-0.215504	9.30854	0.00295667	0.747923
ASL	0.821352	2.05978	9.30824	0.00295712	0.747923
AZU1	-2.54763	-1.03607	9.19953	0.00312127	0.77748
ZNF350	0.660306	3.31846	9.16664	0.00317277	0.778512
PIAS1	0.864875	6.61822	9.10892	0.00326527	0.789428
LOC616574	-2.07987	-0.731516	9.00759	0.00343452	0.816837
LOC104975044	-0.691155	0.16811	8.98238	0.00347801	0.816837
OSBPL7	-1.01585	3.45604	8.86819	0.00368232	0.84551
FNBP1L	-0.619974	1.79289	8.82373	0.00376518	0.84551
TNFRSF17	0.759786	2.19074	8.78626	0.00383652	0.84551
RINL	-0.937629	1.63689	8.78497	0.00383901	0.84551
PBX1	-0.592267	3.66867	8.76592	0.00387583	0.84551
KCNQ4	-0.646405	1.46192	8.72851	0.00394924	0.84551
PLEKHA3	0.826534	4.42325	8.69809	0.00400999	0.84551
PCBD1	-0.616514	2.99612	8.69731	0.00401154	0.84551
SEMA4C	-0.57115	2.50766	8.60686	0.00419803	0.866498
HBG	-2.44426	0.708558	8.59812	0.00421654	0.866498
NRCAM	0.946987	2.4615	8.4326	0.0045831	0.9138
CREB3L1	-0.602538	5.12212	8.43123	0.00458627	0.9138
UBAC1	0.864776	3.85031	8.41422	0.00462578	0.9138
LOC112443835	0.907634	-0.133275	8.37891	0.00470899	0.9138
HBA	-2.16565	7.75912	8.37234	0.00472463	0.9138
KRBA1	-1.005	2.85634	8.33004	0.00482668	0.922681
LOC100139325	0.853352	0.25786	8.24035	0.00505071	0.95441
HBA1	-2.23695	7.11244	8.18006	0.00520736	0.956737
FUCA2	1.17156	1.16049	8.16283	0.00525303	0.956737
TACO1	-1.0405	2.62138	8.14644	0.00529689	0.956737
MEI1	0.750478	1.00651	8.13398	0.00533047	0.956737
CLASP1	-2.08876	5.80349	8.1253	0.005354	0.956737
CCDC191	-0.478688	2.65568	8.01192	0.00567143	0.989045
GGCX	0.864152	3.33011	7.99379	0.00572397	0.989045
HUWE1	1.13207	7.27267	7.99131	0.00573119	0.989045
LRP3	2.1747	-1.14217	7.97531	0.00577805	0.989045
SLC9A7	-2.13426	2.03026	7.94737	0.00586082	0.989045
LOC618912	-2.58466	-0.566172	7.93569	0.00589576	0.989045
LOC112447324	0.876547	0.709414	7.88749	0.00604237	0.995973
FAM151B	0.513114	3.66537	7.88235	0.00605823	0.995973
DNER	3.82424	2.51993	7.84607	0.00617138	0.996534
CEP70	0.667489	3.84635	7.82547	0.0062366	0.996534
LOC112446411	-1.89289	-1.11775	7.82311	0.00624413	0.996534
RAPGEF5	0.71691	2.09492	7.80439	0.00630411	0.996534
WNT5A	-0.883482	3.09606	7.73767	0.00652275	1
LOC107131724	0.824327	0.441215	7.68735	0.00669287	1
LOC509854	-3.69858	3.05034	7.64444	0.00684158	1
SUDS3	0.887544	1.12312	7.52291	0.00728166	1
ATXN7	1.0206	4.75309	7.51006	0.00732992	1
LOC112445439	-0.722597	-0.0417021	7.48236	0.007435	1
PCOLCE	-2.9584	-0.45187	7.43202	0.00763004	1
LOC781979	-1.38006	-1.19248	7.41512	0.00769671	1
ENSA	0.541419	6.31422	7.41001	0.00771695	1
PDZRN3	-1.05018	0.491162	7.39919	0.00776008	1
SRSF5	0.486123	6.83083	7.3745	0.00785943	1
LOC614522	0.684698	0.378826	7.36849	0.0078838	1
OCLN	-0.801461	1.1348	7.36486	0.00789855	1
COL1A2	-2.84631	3.98175	7.32586	0.00805897	1
LOC112443816	0.645949	1.17616	7.26306	0.00832448	1
LOC101906426	0.877281	0.210533	7.2602	0.0083368	1
RSRP1	-0.511245	5.65428	7.18032	0.00868831	1
LOC104971270	2.7481	0.188458	7.1787	0.0086956	1
IGF2BP2	-0.797457	-0.0412418	7.15564	0.00879999	1
JUND	-0.771472	6.70326	7.13291	0.00890419	1
MTHFD2	1.20219	3.14383	7.1316	0.00891022	1
HBM	-2.34634	1.83668	7.09774	0.00906795	1
LOC101906688	-0.714459	-0.588206	7.09562	0.00907792	1
AOX2	-1.11901	-0.269968	7.06335	0.00923112	1
WAC	-0.694424	7.21174	7.05344	0.00927872	1
LOC519145	1.18905	-0.28552	7.03378	0.00937385	1
LOC538810	-1.41907	-1.20333	7.01651	0.00945831	1
SCCPDH	0.652343	1.76426	6.97907	0.00964411	1
LOC101905801	-0.908898	0.28191	6.97353	0.00967193	1
LOC104975559	-0.93468	0.510691	6.96708	0.00970438	1
LZTS3	0.764733	1.89253	6.96173	0.00973145	1
AHSP	-1.05048	0.342188	6.95167	0.00978248	1
MSH4	0.938573	0.0522984	6.94603	0.00981123	1
TPRKB	0.520762	4.64603	6.93197	0.00988325	1
LOC101908111	-1.39808	0.619248	6.90199	0.0100386	1
SV2B	0.662703	1.46276	6.8723	0.0101951	1
UBR3	-2.02892	2.53905	6.87193	0.0101971	1
LOC104974928	0.721473	-1.16784	6.77414	0.0107307	1
BTLA	0.550762	6.31156	6.75947	0.0108132	1
CD27	1.07649	3.80715	6.72248	0.0110243	1
LOC101903072	0.819246	1.65798	6.71994	0.011039	1
FHDC1	-0.705771	0.72767	6.71548	0.0110648	1
LCMT2	0.4813	4.07952	6.69762	0.0111686	1
CYGB	-0.650375	2.30677	6.69299	0.0111957	1
ANXA4	-1.46493	2.09678	6.66145	0.011382	1
PPP1R13L	0.688884	2.53561	6.66139	0.0113824	1
MS4A8	0.821998	5.21873	6.66096	0.0113849	1
FUS	0.426069	7.87394	6.64675	0.01147	1
LPAR3	-1.14052	0.241832	6.63679	0.01153	1
FBLN1	-2.33558	-1.90537	6.63355	0.0115496	1
LOC513969	-0.764792	3.7892	6.63043	0.0115685	1
DHX36	1.08721	4.71468	6.6282	0.011582	1
KLF9	-0.673094	3.82732	6.60891	0.0116997	1
C1R	0.869072	5.83059	6.59947	0.0117577	1
ZDHHC13	1.51502	-1.15126	6.59582	0.0117803	1
STAG1	0.486937	6.41796	6.59203	0.0118037	1
LOC786796	-0.97491	3.33648	6.56193	0.0119916	1
LOC783064	0.656512	-0.686576	6.54747	0.0120829	1
LOC107131172	-2.74683	-0.830383	6.53743	0.0121468	1
ENAH	-0.506212	3.39239	6.53014	0.0121934	1
PRPSAP2	0.690711	3.31122	6.516	0.0122843	1
LOC107131218	-2.46261	-0.572134	6.48817	0.0124653	1
CLASP2	0.924573	1.35637	6.48426	0.012491	1
LOC100337495	1.95615	0.152152	6.47495	0.0125523	1
KDR	-1.05625	0.790051	6.46481	0.0126194	1
PTP4A3	0.542543	3.6817	6.4304	0.01285	1
LOC101909551	-0.587012	1.71614	6.42881	0.0128608	1
LOC782950	0.707318	3.86018	6.42674	0.0128748	1
ATMIN	0.429142	6.07228	6.4264	0.0128771	1
SGPP2	0.630265	2.51187	6.41456	0.0129577	1
MAP3K21	0.55878	1.95089	6.39627	0.0130831	1
LOC788334	1.32296	4.55455	6.37558	0.0132266	1
CST6	-0.684278	-0.562928	6.36928	0.0132706	1
LOC101905635	0.764375	2.19339	6.36142	0.0133257	1
LOC100336766	-1.97037	-0.660802	6.35963	0.0133383	1
JAG2	-0.58918	0.566648	6.35509	0.0133703	1
LOC512617	-1.33865	0.400313	6.34854	0.0134166	1
CXCL12	-0.549318	4.54215	6.33223	0.0135325	1
RSPRY1	0.563219	5.01481	6.30677	0.0137157	1
MYH7	5.1207	1.94621	6.33447	0.0137191	1
MMRN1	-1.98961	-0.623149	6.2944	0.0138056	1
LOC112441532	2.69907	1.43037	6.28007	0.0139105	1
TRIB1	0.464246	6.74415	6.27897	0.0139186	1
ZNF48	-0.579527	3.74112	6.26388	0.01403	1
TRAT1	-0.414067	5.84996	6.26179	0.0140456	1
MAF	1.03017	3.48941	6.25706	0.0140807	1
CATSPER3	0.530927	0.307521	6.22124	0.0143501	1
GPR151	-0.529204	1.51639	6.20953	0.0144393	1
EIF4EBP3	-0.545417	-0.386036	6.20703	0.0144585	1
CACNA1H	-0.519056	3.14036	6.19672	0.0145376	1
LOC101907335	-0.640938	1.60618	6.14359	0.0149527	1
GNAI1	-0.56307	2.3427	6.13895	0.0149896	1
LMO2	0.967053	6.11573	6.10278	0.01528	1
RAB7B	0.634809	4.23854	6.09956	0.0153062	1
FAM171B	-0.630666	1.38787	6.04807	0.0157306	1
LOC506495	0.680229	2.94752	6.04762	0.0157344	1
LOC100300716	0.676005	7.22049	6.04599	0.0157481	1
PLEKHG1	0.567102	2.86213	6.03869	0.0158093	1
MISP	0.561082	2.22736	6.03823	0.0158132	1
LOC112449602	0.404273	2.76409	6.02493	0.0159255	1
INO80E	0.824751	4.07642	5.97372	0.0163655	1
MGC148318	0.831973	1.36698	5.96382	0.016452	1
SLCO3A1	-0.524672	3.92238	5.91374	0.0168972	1
LOC101907570	0.775459	-0.762876	5.90544	0.0169723	1
NSD3	1.66215	-1.8003	5.89921	0.0170288	1
TIMM10	0.568229	2.54993	5.89165	0.0170976	1
LOC112449066	2.11922	-1.69915	5.88989	0.0171137	1
LOC107131566	-0.707923	-0.0130916	5.88666	0.0171432	1
ABCC11	-1.84736	-1.20195	5.88345	0.0171726	1
CBWD2	0.508644	3.18536	5.8808	0.0171969	1
ND6	0.817068	-1.26095	5.87816	0.0172212	1
TNFAIP3	-0.423976	6.44976	5.87643	0.0172372	1
ZP3	-0.565528	3.39684	5.87528	0.0172477	1
ZSCAN12	0.525766	1.64688	5.87162	0.0172814	1
SPTA1	-1.98756	0.479532	5.84926	0.0174891	1
LOC101907642	3.36512	0.242074	5.85164	0.0175749	1
MEX3B	-0.44034	2.87043	5.82816	0.0176875	1
MMP25	1.17929	4.86159	5.8214	0.0177516	1
GYPA	-2.38695	-0.928104	5.80769	0.0178822	1
LOC535121	0.641483	2.31557	5.80302	0.017927	1
ODR4	-1.87093	2.93259	5.79075	0.0180451	1
ZHX1	-0.665731	4.00723	5.78242	0.0181258	1
TRIM66	0.77426	1.09983	5.78012	0.0181481	1
SMIM13	-2.82967	0.716888	5.76588	0.018287	1
SLC35F6	1.34118	1.9824	5.7646	0.0182996	1
ANKRD40	-0.452369	5.97205	5.75136	0.0184298	1
SEPTIN10	1.17387	2.22633	5.73611	0.0185811	1
LOC112443479	0.632904	1.72016	5.7182	0.0187603	1
LOC531152	0.849404	-0.0839187	5.69761	0.0189688	1
SLC20A2	-0.888194	4.70037	5.68906	0.019056	1
CACNA1D	0.801087	-0.13612	5.67557	0.0191945	1
ZNF664	-1.28099	2.29041	5.66397	0.0193145	1
ODC1	0.359153	7.53697	5.65805	0.019376	1
CCDC68	1.08062	0.198891	5.64565	0.0195055	1
LOC101902643	0.645252	1.25834	5.64134	0.0195508	1
ZNRF3	-0.404164	4.28996	5.62969	0.0196736	1
DCHS1	-0.497686	3.44024	5.62826	0.0196887	1
LOC112445780	-0.861863	-0.591503	5.62021	0.0197741	1
IDE	0.728576	5.14738	5.61827	0.0197948	1
FNIP2	-0.453267	6.24394	5.60821	0.0199022	1
FAM110B	-1.02656	0.311846	5.606	0.0199258	1
AEBP1	-0.414426	4.97513	5.6012	0.0199774	1
KRT24	-0.953811	-0.443987	5.54174	0.0206275	1
PLPP3	0.789712	0.287008	5.5363	0.0206881	1
LOC790266	1.12566	2.23151	5.53467	0.0207062	1
U2AF2	-0.440836	7.8106	5.52113	0.020858	1
EPDR1	-0.528124	1.28454	5.51396	0.0209388	1
LOC104971122	1.68412	-1.82556	5.51172	0.0209642	1
ELP5	1.22578	-0.436001	5.49764	0.021124	1
ADGRV1	-0.686304	0.124377	5.48893	0.0212236	1
MAP10	0.458493	2.69511	5.48112	0.0213133	1
KCTD15	-0.715375	2.11421	5.46913	0.0214517	1
LOC789715	0.546858	0.471984	5.46646	0.0214826	1
LOC786254	-2.33855	-1.29101	5.46363	0.0215156	1
AGPAT2	0.550613	3.8088	5.45938	0.021565	1
LOC785233	-0.611934	-0.876275	5.45891	0.0215705	1
PSD3	-0.549853	2.82255	5.44611	0.0217202	1
CDKN3	0.459279	2.41493	5.4426	0.0217614	1
JCHAIN	0.565319	9.65227	5.41141	0.0221316	1
BGN	-1.30233	-0.130287	5.4108	0.022139	1
LOC104969513	0.744067	0.301197	5.39944	0.0222754	1
LOC101906041	0.585764	-0.583501	5.39845	0.0222874	1
LOC781977	0.634441	2.91693	5.39622	0.0223143	1
DSP	-1.2055	-0.909324	5.3694	0.0226408	1
PATL1	0.872814	4.64532	5.36083	0.0227461	1
LOC100297676	-1.10661	5.8496	5.35991	0.0227575	1
MCF2L2	0.628885	2.05704	5.32424	0.0232018	1
B3GNT5	0.450875	5.46386	5.32147	0.0232367	1
LOC783045	1.58425	-0.878744	5.32123	0.0232398	1
CLPB	0.674849	2.96503	5.31199	0.0233565	1
TBC1D30	0.532404	3.32957	5.31053	0.0233752	1
LOC112441809	1.07805	-1.30804	5.30871	0.0233982	1
NHSL1	-0.471333	0.51117	5.29471	0.0235767	1
DDIT4	-0.595243	6.91271	5.28789	0.0236642	1
ADAR	0.797684	8.75343	5.27923	0.0237757	1
FBXO38	-0.469922	5.88134	5.27846	0.0237857	1
MPO	-1.60779	1.91022	5.26853	0.0239144	1
TSKU	-0.859834	2.19529	5.25845	0.0240457	1
SLC35A2	0.771608	1.37081	5.25614	0.0240759	1
[truncated: 16,157 more rows]

## Sheet: Healthyd28vT1d28
	logFC	logCPM	F	PValue	FDR
[truncated: 16,440 more rows]

[truncated: 7 more sheets: Healthyd63vT1d63, Healthyd0vT2d0, Healthyd28vT2d28, Healthyd63vT2d63, T1d0vT2d0, T1d28vT2d28, T1d63vT2d63]
