# Supplementary material for: Comprehensive time-course gene expression evaluation of high-risk beef cattle to establish immunological characteristics associated with undifferentiated bovine respiratory disease
Source: Front Immunol. 2024 Sep 13;15:1412766. doi: 10.3389/fimmu.2024.1412766 (PMC11427276; doi:10.3389/fimmu.2024.1412766)
Supplement: Supplementary file 4 [file Table4.xlsx]

## Sheet: Healthy Up-Down
Supplemental File S4: Dynamic gene expression directionality via HBSeq-HMM (FDR<0.01)
Gene Name	Path	Maximum Posterior Probability
HTRA3	Up-Down	1
MMP2	Up-Down	1
TARP	Up-Down	1
ABCB4	Up-Down	0.9999
LOC112444151	Up-Down	0.9998
CA2	Up-Down	0.9996
LOC506868	Up-Down	0.9993
AKAP12	Up-Down	0.9992
FKBP5	Up-Down	0.9991
SAFB2	Up-Down	0.9991
IGFBP6	Up-Down	0.9989
SLC49A3	Up-Down	0.9988
BTG1	Up-Down	0.9985
DAXX	Up-Down	0.998
U2SURP	Up-Down	0.998
LOC104974443	Up-Down	0.9975
MFAP5	Up-Down	0.9971
LOC505600	Up-Down	0.9965
GYPA	Up-Down	0.9917
APOLD1	Up-Down	0.9857
OLFML2B	Up-Down	0.9847
LOC100299045	Up-Down	0.9839
LOC112444207	Up-Down	0.9789
PPTC7	Up-Down	0.9764
SLC22A14	Up-Down	0.9764
ABCB6	Up-Down	0.9715
CD177	Up-Down	0.9672
LOC101904569	Up-Down	0.955
C1QTNF1	Up-Down	0.9522
ASB2	Up-Down	0.9515
CLU	Up-Down	0.9478
PCOLCE	Up-Down	0.9445
TAF4	Up-Down	0.9354
ARMC7	Up-Down	0.9243
LOC101903248	Up-Down	0.9095
LOC790037	Up-Down	0.9066
RSPH1	Up-Down	0.8971
ARAP3	Up-Down	0.8958
FBLN2	Up-Down	0.8908
GK5	Up-Down	0.8822
LOC112442336	Up-Down	0.8642
THY1	Up-Down	0.8607
GPIHBP1	Up-Down	0.8376
RNASE6	Up-Down	0.8365
LOC112443164	Up-Down	0.832
LOC101906632	Up-Down	0.8284
CD55	Up-Down	0.8239
NRIP3	Up-Down	0.8226
TMEM51	Up-Down	0.8207
PSME3	Up-Down	0.8016
LOC782889	Up-Down	0.7577
GJA1	Up-Down	0.7453
SLC6A3	Up-Down	0.7354
TTC25	Up-Down	0.7197
ZBTB47	Up-Down	0.7174
MYO1G	Up-Down	0.7172
CRACR2B	Up-Down	0.7057
SYCP2	Up-Down	0.701
DACH1	Up-Down	0.7005
IFRD2	Up-Down	0.6536
SOX6	Up-Down	0.6431
CAPS	Up-Down	0.6392
LOC101907822	Up-Down	0.6343
KIAA1551	Up-Down	0.6305
PROS1	Up-Down	0.6138
ACTA2	Up-Down	0.6132
ACTG2	Up-Down	0.5989
LOC112446844	Up-Down	0.5912
LOC619000	Up-Down	0.5869
LOC112446411	Up-Down	0.5863
PAXIP1	Up-Down	0.5838
RUFY2	Up-Down	0.573
LOC112442312	Up-Down	0.5714
LOC788136	Up-Down	0.5701
DSCAML1	Up-Down	0.564
ADRB1	Up-Down	0.5532
SNX27	Up-Down	0.5471
SPOCD1	Up-Down	0.542
CRYGS	Up-Down	0.5388
PHLPP2	Up-Down	0.5355
LOC104975663	Up-Down	0.5305
MTSS1	Up-Down	0.5176
SLC16A4	Up-Down	0.5168
LOC112443331	Up-Down	0.5159
IRAK3	Up-Down	0.5116
BOSTAUV1R414	Up-Down	0.511
NOXA1	Up-Down	0.5093
TRIM3	Up-Down	0.5088
LOC101906460	Up-Down	0.5069
MGP	Up-Down	0.5066
UBAP2	Up-Down	0.506
LOC112441982	Up-Down	0.5057
LOC112443180	Up-Down	0.5043
LOC112448850	Up-Down	0.5037
LOC104971180	Up-Down	0.5034
LOC112442325	Up-Down	0.5033
EPB41L3	Up-Down	0.5029
MYBL2	Up-Down	0.5026
LOC112448002	Up-Down	0.5024
DCLK1	Up-Down	0.5023
FGF9	Up-Down	0.5023
HOXA9	Up-Down	0.5017
LOC101903604	Up-Down	0.5011
CTNNAL1	Up-Down	0.5009
LOC112447824	Up-Down	0.5008
KLHL30	Up-Down	0.5007
TRIM37	Up-Down	0.5005
DMTN	Up-Down	0.5004
EPN3	Up-Down	0.5004
NYAP1	Up-Down	0.5004
FAM83F	Up-Down	0.5003
PADI2	Up-Down	0.5003
POMC	Up-Down	0.5003
SLIT3	Up-Down	0.5003
LOC101907327	Up-Down	0.5002
PAQR5	Up-Down	0.5002
ADD2	Up-Down	0.5001
CNTROB	Up-Down	0.5001
CR2	Up-Down	0.5001
KDM3B	Up-Down	0.5001
NAGK	Up-Down	0.5001
NFXL1	Up-Down	0.5001
2024-09-11	Up-Down	0.5
AKAP10	Up-Down	0.5
APH1B	Up-Down	0.5
AS3MT	Up-Down	0.5
CAPZA2	Up-Down	0.5
CD1B5	Up-Down	0.5
FABP7	Up-Down	0.5
FKBP14	Up-Down	0.5
GLDC	Up-Down	0.5
GRN	Up-Down	0.5
HASPIN	Up-Down	0.5
IL1B	Up-Down	0.5
KCNT1	Up-Down	0.5
LOC100851681	Up-Down	0.5
LOC104972617	Up-Down	0.5
LOC107131761	Up-Down	0.5
LOC112441478	Up-Down	0.5
LOC112442323	Up-Down	0.5
LOC112442713	Up-Down	0.5
LOC112443631	Up-Down	0.5
LOC112445030	Up-Down	0.5
LOC112447461	Up-Down	0.5
LOC112449638	Up-Down	0.5
LOC617406	Up-Down	0.5
LOC784659	Up-Down	0.5
LRRC17	Up-Down	0.5
MIR2362	Up-Down	0.5
MPL	Up-Down	0.5
MTG1	Up-Down	0.5
PIK3R3	Up-Down	0.5
PNRC1	Up-Down	0.5
PPP1R3B	Up-Down	0.5
PRPF3	Up-Down	0.5
RXFP4	Up-Down	0.5
S100A5	Up-Down	0.5
SLC20A2	Up-Down	0.5
TIMP4	Up-Down	0.5
TLR4	Up-Down	0.5
TMEM120B	Up-Down	0.5
VCAM1	Up-Down	0.5
WAC	Up-Down	0.5

## Sheet: Healthy Up-Up
Gene Name	Path	Maximum Posterior Probability
DDIT4	Up-Up	0.5879

## Sheet: Healthy Down-Down
Gene Name	Path	Maximum Posterior Probability
ABCA6	Down-Down	1
ABCB8	Down-Down	1
ABCC3	Down-Down	1
ABCC5	Down-Down	1
ABHD17A	Down-Down	1
ABLIM1	Down-Down	1
ACAD8	Down-Down	1
ACER2	Down-Down	1
ACVR2B	Down-Down	1
ADAM11	Down-Down	1
ADGRA3	Down-Down	1
ADGRG3	Down-Down	1
ADGRL1	Down-Down	1
ADM	Down-Down	1
ADM2	Down-Down	1
ADNP	Down-Down	1
ADRA2A	Down-Down	1
AFF3	Down-Down	1
AGRN	Down-Down	1
AHSA1	Down-Down	1
AHSP	Down-Down	1
AKAP13	Down-Down	1
ALAS2	Down-Down	1
ALDH1A1	Down-Down	1
ALDH6A1	Down-Down	1
ALG6	Down-Down	1
ALKAL2	Down-Down	1
ALKBH8	Down-Down	1
ALPL	Down-Down	1
AMT	Down-Down	1
ANKRD22	Down-Down	1
ANKRD26	Down-Down	1
ANKRD34A	Down-Down	1
AP4S1	Down-Down	1
APOBEC3Z1	Down-Down	1
ARAF	Down-Down	1
ARG1	Down-Down	1
ARHGAP21	Down-Down	1
ARHGAP5	Down-Down	1
ARHGEF10L	Down-Down	1
ARHGEF11	Down-Down	1
ARHGEF28	Down-Down	1
ARL16	Down-Down	1
ARMH2	Down-Down	1
ARPC4	Down-Down	1
ARRDC2	Down-Down	1
ASB1	Down-Down	1
ASCC1	Down-Down	1
ASIP	Down-Down	1
ASPHD2	Down-Down	1
ASPM	Down-Down	1
ASXL1	Down-Down	1
ATP12A	Down-Down	1
ATP9A	Down-Down	1
ATRN	Down-Down	1
ATXN1	Down-Down	1
AUH	Down-Down	1
AXDND1	Down-Down	1
B3GALNT2	Down-Down	1
B3GALT5	Down-Down	1
B3GAT1	Down-Down	1
BACH2	Down-Down	1
BCKDK	Down-Down	1
BGN	Down-Down	1
BHLHE41	Down-Down	1
BID	Down-Down	1
BLOC1S6	Down-Down	1
BMX	Down-Down	1
BOLA	Down-Down	1
BOLA-DQA2	Down-Down	1
BOLA-DQA5	Down-Down	1
BOLA-DQB	Down-Down	1
BOLA-DRB2	Down-Down	1
BRB	Down-Down	1
BRCC3	Down-Down	1
BRD4	Down-Down	1
BRI3BP	Down-Down	1
BRIP1	Down-Down	1
C14H8orf89	Down-Down	1
C15H11orf49	Down-Down	1
C18H19orf12	Down-Down	1
C1S	Down-Down	1
C23H6orf136	Down-Down	1
C25H16orf91	Down-Down	1
C29H11orf24	Down-Down	1
C7	Down-Down	1
CAMK1	Down-Down	1
CAMKK1	Down-Down	1
CAMKK2	Down-Down	1
CAPN15	Down-Down	1
CAPN2	Down-Down	1
CAPN5	Down-Down	1
CARNS1	Down-Down	1
CASS4	Down-Down	1
CC2D1B	Down-Down	1
CCDC34	Down-Down	1
CCDC80	Down-Down	1
CCL1	Down-Down	1
CD163L1	Down-Down	1
CD27	Down-Down	1
CD5L	Down-Down	1
CD68	Down-Down	1
CD84	Down-Down	1
CDC14B	Down-Down	1
CDCA4	Down-Down	1
CDH1	Down-Down	1
CDH2	Down-Down	1
CDH23	Down-Down	1
CDO1	Down-Down	1
CDRT4	Down-Down	1
CEBPA	Down-Down	1
CEBPD	Down-Down	1
CEBPE	Down-Down	1
CELF1	Down-Down	1
CFAP53	Down-Down	1
CHD2	Down-Down	1
CHD6	Down-Down	1
CHEK2	Down-Down	1
CHI3L2	Down-Down	1
CHMP4A	Down-Down	1
CIR1	Down-Down	1
CIT	Down-Down	1
CLASP1	Down-Down	1
CLASP2	Down-Down	1
CLEC10A	Down-Down	1
CLEC1A	Down-Down	1
CLEC3B	Down-Down	1
CLN6	Down-Down	1
CNTNAP1	Down-Down	1
COL18A1	Down-Down	1
COL1A2	Down-Down	1
COL26A1	Down-Down	1
COL3A1	Down-Down	1
COL5A2	Down-Down	1
COL6A1	Down-Down	1
CORO6	Down-Down	1
CPA5	Down-Down	1
CPT1C	Down-Down	1
CPXM2	Down-Down	1
CROCC	Down-Down	1
CRYBG1	Down-Down	1
CTXN1	Down-Down	1
CXCL10	Down-Down	1
CXHXorf57	Down-Down	1
CYBRD1	Down-Down	1
CYS1	Down-Down	1
DAGLB	Down-Down	1
DAPK2	Down-Down	1
DCLRE1B	Down-Down	1
DCLRE1C	Down-Down	1
DCN	Down-Down	1
DCTN5	Down-Down	1
DENR	Down-Down	1
DIAPH1	Down-Down	1
DMBT1	Down-Down	1
DNA2	Down-Down	1
DNAH17	Down-Down	1
DNAH9	Down-Down	1
DOC2G	Down-Down	1
DTX2	Down-Down	1
DTX4	Down-Down	1
DUSP19	Down-Down	1
EEF1A1	Down-Down	1
EEF1B2	Down-Down	1
EIF3F	Down-Down	1
EIF4G2	Down-Down	1
ELF4	Down-Down	1
ELK4	Down-Down	1
ELL2	Down-Down	1
EML5	Down-Down	1
EPB41L1	Down-Down	1
ERO1B	Down-Down	1
ESPNL	Down-Down	1
EVA1A	Down-Down	1
EXOC3L4	Down-Down	1
F12	Down-Down	1
F5	Down-Down	1
FABP2	Down-Down	1
FAF1	Down-Down	1
FAM133B	Down-Down	1
FAM234B	Down-Down	1
FAM3B	Down-Down	1
FAM84A	Down-Down	1
FAP	Down-Down	1
FARP2	Down-Down	1
FAXDC2	Down-Down	1
FBN1	Down-Down	1
FBXL15	Down-Down	1
FBXO9	Down-Down	1
FCAR	Down-Down	1
FCRL3	Down-Down	1
FGD6	Down-Down	1
FLVCR1	Down-Down	1
FOLH1B	Down-Down	1
FOXO3	Down-Down	1
FOXS1	Down-Down	1
FRY	Down-Down	1
FSTL4	Down-Down	1
FUCA2	Down-Down	1
FUT10	Down-Down	1
FXYD4	Down-Down	1
GABBR1	Down-Down	1
GALNT1	Down-Down	1
GAN	Down-Down	1
GANAB	Down-Down	1
GATA2	Down-Down	1
GGA1	Down-Down	1
GIPC3	Down-Down	1
GNAL	Down-Down	1
GNG7	Down-Down	1
GOT1L1	Down-Down	1
GPLD1	Down-Down	1
GPR107	Down-Down	1
GPR162	Down-Down	1
GPX3	Down-Down	1
GULO	Down-Down	1
GVQW3	Down-Down	1
GYPB	Down-Down	1
HAL	Down-Down	1
HBA	Down-Down	1
HBA1	Down-Down	1
HBB	Down-Down	1
HBEGF	Down-Down	1
HBM	Down-Down	1
HDAC4	Down-Down	1
HEMGN	Down-Down	1
HERC2	Down-Down	1
HERC5	Down-Down	1
HIC1	Down-Down	1
HIF1AN	Down-Down	1
HIP1	Down-Down	1
HMG20B	Down-Down	1
HS3ST6	Down-Down	1
HSD17B8	Down-Down	1
HSPA2	Down-Down	1
ICE1	Down-Down	1
ID1	Down-Down	1
IFI27	Down-Down	1
IFI44	Down-Down	1
IFI44L	Down-Down	1
IFI6	Down-Down	1
IFIH1	Down-Down	1
IFITM1	Down-Down	1
IFITM2	Down-Down	1
IFNAR1	Down-Down	1
IGHE	Down-Down	1
IGHM	Down-Down	1
IGLL1	Down-Down	1
IL16	Down-Down	1
IL17RA	Down-Down	1
IL17RE	Down-Down	1
IL4I1	Down-Down	1
IL4R	Down-Down	1
IL7R	Down-Down	1
IMMP2L	Down-Down	1
IMPA1	Down-Down	1
IMPG2	Down-Down	1
INO80B	Down-Down	1
INO80D	Down-Down	1
INPP4B	Down-Down	1
INTS6L	Down-Down	1
IPO11	Down-Down	1
ISG15	Down-Down	1
ISY1	Down-Down	1
ISYNA1	Down-Down	1
ITGA4	Down-Down	1
ITGAX	Down-Down	1
JAKMIP3	Down-Down	1
JSP.1	Down-Down	1
KAT2B	Down-Down	1
KAT8	Down-Down	1
KCNC3	Down-Down	1
KDM4B	Down-Down	1
KDM7A	Down-Down	1
KDSR	Down-Down	1
KHSRP	Down-Down	1
KIAA0513	Down-Down	1
KIAA1109	Down-Down	1
KIAA1324L	Down-Down	1
KIAA1671	Down-Down	1
KIAA1841	Down-Down	1
KIF13B	Down-Down	1
KIF7	Down-Down	1
KIR3DS1	Down-Down	1
KIRREL3	Down-Down	1
KLHL42	Down-Down	1
KLRB1	Down-Down	1
KMT2A	Down-Down	1
KREMEN1	Down-Down	1
KSR1	Down-Down	1
LACTB	Down-Down	1
LCP2	Down-Down	1
LDB1	Down-Down	1
LOC100138815	Down-Down	1
LOC100138922	Down-Down	1
LOC100139115	Down-Down	1
LOC100139360	Down-Down	1
LOC100139670	Down-Down	1
LOC100139766	Down-Down	1
LOC100139891	Down-Down	1
LOC100139916	Down-Down	1
LOC100141070	Down-Down	1
LOC100271850-MEF2B	Down-Down	1
LOC100294952	Down-Down	1
LOC100295719	Down-Down	1
LOC100296123	Down-Down	1
LOC100297676	Down-Down	1
LOC100298064	Down-Down	1
LOC100298331	Down-Down	1
LOC100298453	Down-Down	1
LOC100298868	Down-Down	1
LOC100299503	Down-Down	1
LOC100300760	Down-Down	1
LOC100301305	Down-Down	1
LOC100336208	Down-Down	1
LOC100336532	Down-Down	1
LOC100336589	Down-Down	1
LOC100336993	Down-Down	1
LOC100337108	Down-Down	1
LOC100337129	Down-Down	1
LOC100337390	Down-Down	1
LOC100462699	Down-Down	1
LOC100847119	Down-Down	1
LOC100847382	Down-Down	1
LOC100847469	Down-Down	1
LOC100847509	Down-Down	1
LOC100847946	Down-Down	1
LOC100848077	Down-Down	1
LOC100848226	Down-Down	1
LOC100848700	Down-Down	1
LOC100848815	Down-Down	1
LOC100848872	Down-Down	1
LOC100848886	Down-Down	1
LOC100848940	Down-Down	1
LOC100848985	Down-Down	1
LOC101902124	Down-Down	1
LOC101902141	Down-Down	1
LOC101902461	Down-Down	1
LOC101902555	Down-Down	1
LOC101902675	Down-Down	1
LOC101902787	Down-Down	1
LOC101902797	Down-Down	1
LOC101902907	Down-Down	1
LOC101903427	Down-Down	1
LOC101903572	Down-Down	1
LOC101903765	Down-Down	1
LOC101903832	Down-Down	1
LOC101904173	Down-Down	1
LOC101904227	Down-Down	1
LOC101904468	Down-Down	1
LOC101904784	Down-Down	1
LOC101904855	Down-Down	1
LOC101905172	Down-Down	1
LOC101905242	Down-Down	1
LOC101905293	Down-Down	1
LOC101905312	Down-Down	1
LOC101905575	Down-Down	1
LOC101905956	Down-Down	1
LOC101906226	Down-Down	1
LOC101906230	Down-Down	1
LOC101906344	Down-Down	1
LOC101906397	Down-Down	1
LOC101906604	Down-Down	1
LOC101906766	Down-Down	1
LOC101907023	Down-Down	1
LOC101907133	Down-Down	1
LOC101907299	Down-Down	1
LOC101907820	Down-Down	1
LOC101907835	Down-Down	1
LOC101907857	Down-Down	1
LOC101907941	Down-Down	1
LOC101908015	Down-Down	1
LOC104968484	Down-Down	1
LOC104969002	Down-Down	1
LOC104969024	Down-Down	1
LOC104969067	Down-Down	1
LOC104970173	Down-Down	1
LOC104971270	Down-Down	1
LOC104971388	Down-Down	1
LOC104971845	Down-Down	1
LOC104973218	Down-Down	1
LOC104973964	Down-Down	1
LOC104974144	Down-Down	1
LOC104975607	Down-Down	1
LOC104975635	Down-Down	1
LOC104975667	Down-Down	1
LOC107131224	Down-Down	1
LOC107131241	Down-Down	1
LOC107131247	Down-Down	1
LOC107131271	Down-Down	1
LOC107131323	Down-Down	1
LOC107131631	Down-Down	1
LOC107131715	Down-Down	1
LOC107131803	Down-Down	1
LOC107131849	Down-Down	1
LOC107131864	Down-Down	1
LOC107132093	Down-Down	1
LOC107132121	Down-Down	1
LOC107132340	Down-Down	1
LOC107132398	Down-Down	1
LOC107132519	Down-Down	1
LOC107132707	Down-Down	1
LOC107132798	Down-Down	1
LOC107132911	Down-Down	1
LOC112441460	Down-Down	1
LOC112441477	Down-Down	1
LOC112441494	Down-Down	1
LOC112441507	Down-Down	1
LOC112441532	Down-Down	1
LOC112441636	Down-Down	1
LOC112441842	Down-Down	1
LOC112442065	Down-Down	1
LOC112442083	Down-Down	1
LOC112442215	Down-Down	1
LOC112442223	Down-Down	1
LOC112442349	Down-Down	1
LOC112442378	Down-Down	1
LOC112442703	Down-Down	1
LOC112442719	Down-Down	1
LOC112442721	Down-Down	1
LOC112443128	Down-Down	1
LOC112443137	Down-Down	1
LOC112443203	Down-Down	1
LOC112443413	Down-Down	1
LOC112443438	Down-Down	1
LOC112443484	Down-Down	1
LOC112443491	Down-Down	1
LOC112443502	Down-Down	1
LOC112443724	Down-Down	1
LOC112443864	Down-Down	1
LOC112443877	Down-Down	1
LOC112444152	Down-Down	1
LOC112444310	Down-Down	1
LOC112444479	Down-Down	1
LOC112444488	Down-Down	1
LOC112444505	Down-Down	1
LOC112444653	Down-Down	1
LOC112444681	Down-Down	1
LOC112444847	Down-Down	1
LOC112444870	Down-Down	1
LOC112444876	Down-Down	1
LOC112444904	Down-Down	1
LOC112445400	Down-Down	1
LOC112445446	Down-Down	1
LOC112445470	Down-Down	1
LOC112445511	Down-Down	1
LOC112445512	Down-Down	1
LOC112445514	Down-Down	1
LOC112445621	Down-Down	1
LOC112445653	Down-Down	1
LOC112445930	Down-Down	1
LOC112445965	Down-Down	1
LOC112445995	Down-Down	1
LOC112446424	Down-Down	1
LOC112446434	Down-Down	1
LOC112446710	Down-Down	1
LOC112446857	Down-Down	1
LOC112447082	Down-Down	1
LOC112447350	Down-Down	1
LOC112447474	Down-Down	1
LOC112447488	Down-Down	1
LOC112448005	Down-Down	1
LOC112448070	Down-Down	1
LOC112448094	Down-Down	1
LOC112448744	Down-Down	1
LOC112449053	Down-Down	1
LOC112449073	Down-Down	1
LOC112449256	Down-Down	1
LOC112449266	Down-Down	1
LOC112449349	Down-Down	1
LOC112449618	Down-Down	1
LOC281376	Down-Down	1
LOC404051	Down-Down	1
LOC505326	Down-Down	1
LOC505972	Down-Down	1
LOC507247	Down-Down	1
LOC508459	Down-Down	1
LOC508646	Down-Down	1
LOC508858	Down-Down	1
LOC509034	Down-Down	1
LOC510382	Down-Down	1
LOC510520	Down-Down	1
LOC510798	Down-Down	1
LOC511353	Down-Down	1
LOC512863	Down-Down	1
LOC512869	Down-Down	1
LOC513508	Down-Down	1
LOC520016	Down-Down	1
LOC521214	Down-Down	1
LOC521568	Down-Down	1
LOC522763	Down-Down	1
LOC524576	Down-Down	1
LOC524810	Down-Down	1
LOC526163	Down-Down	1
LOC526966	Down-Down	1
LOC527385	Down-Down	1
LOC527744	Down-Down	1
LOC528412	Down-Down	1
LOC528802	Down-Down	1
LOC531557	Down-Down	1
LOC533597	Down-Down	1
LOC534155	Down-Down	1
LOC534578	Down-Down	1
LOC536097	Down-Down	1
LOC615112	Down-Down	1
LOC616830	Down-Down	1
LOC617079	Down-Down	1
LOC617141	Down-Down	1
LOC618409	Down-Down	1
LOC618416	Down-Down	1
LOC618633	Down-Down	1
LOC619014	Down-Down	1
LOC619159	Down-Down	1
LOC751811	Down-Down	1
LOC781494	Down-Down	1
LOC781723	Down-Down	1
LOC781990	Down-Down	1
LOC782062	Down-Down	1
LOC782456	Down-Down	1
LOC782922	Down-Down	1
LOC783362	Down-Down	1
LOC784052	Down-Down	1
LOC786126	Down-Down	1
LOC786870	Down-Down	1
LOC786914	Down-Down	1
LOC786987	Down-Down	1
LOC787074	Down-Down	1
LOC787287	Down-Down	1
LOC787812	Down-Down	1
LOC787858	Down-Down	1
LOC787891	Down-Down	1
LOC788175	Down-Down	1
LOC788293	Down-Down	1
LOC788414	Down-Down	1
LOC788425	Down-Down	1
LOC788565	Down-Down	1
LOC788634	Down-Down	1
LOC788736	Down-Down	1
LOC789732	Down-Down	1
LOC789748	Down-Down	1
LOC789829	Down-Down	1
LOC790181	Down-Down	1
LOC790255	Down-Down	1
LOC790266	Down-Down	1
LOXL3	Down-Down	1
LRP4	Down-Down	1
LRRC63	Down-Down	1
LSM7	Down-Down	1
LTF	Down-Down	1
LXN	Down-Down	1
LYPD8	Down-Down	1
MAD2L1	Down-Down	1
MAF	Down-Down	1
MAN1A2	Down-Down	1
MAN2C1	Down-Down	1
MAP3K10	Down-Down	1
MAPK8IP3	Down-Down	1
MAPKBP1	Down-Down	1
MBNL3	Down-Down	1
MCC	Down-Down	1
MCUR1	Down-Down	1
MEF2B	Down-Down	1
METTL18	Down-Down	1
MFSD2B	Down-Down	1
MGAM	Down-Down	1
MGAT3	Down-Down	1
MGAT4A	Down-Down	1
MICAL3	Down-Down	1
MID2	Down-Down	1
MIER3	Down-Down	1
MIR142	Down-Down	1
MIR6120	Down-Down	1
MISP3	Down-Down	1
MMP25	Down-Down	1
MPC1	Down-Down	1
MPP7	Down-Down	1
MPZL3	Down-Down	1
MRPL28	Down-Down	1
MRPS15	Down-Down	1
MTBP	Down-Down	1
MYBPH	Down-Down	1
MYEF2	Down-Down	1
MYO9A	Down-Down	1
MYOF	Down-Down	1
MZF1	Down-Down	1
N4BP1	Down-Down	1
NAALADL1	Down-Down	1
NAPB	Down-Down	1
NAV3	Down-Down	1
NBEAL2	Down-Down	1
ND4	Down-Down	1
NDST1	Down-Down	1
NDUFB6	Down-Down	1
NEK8	Down-Down	1
NFAT5	Down-Down	1
NHSL2	Down-Down	1
NID1	Down-Down	1
NINL	Down-Down	1
NIPAL2	Down-Down	1
NLRP3	Down-Down	1
NNAT	Down-Down	1
NOX5	Down-Down	1
NPAS2	Down-Down	1
NPDC1	Down-Down	1
NRADD	Down-Down	1
NRAP	Down-Down	1
NSMAF	Down-Down	1
NSMF	Down-Down	1
NSUN4	Down-Down	1
OAS1Y	Down-Down	1
OCRL	Down-Down	1
OGDH	Down-Down	1
OGFRL1	Down-Down	1
OSBPL5	Down-Down	1
OSBPL6	Down-Down	1
OSCAR	Down-Down	1
P2RY14	Down-Down	1
PALM3	Down-Down	1
PAQR8	Down-Down	1
PAXBP1	Down-Down	1
PDGFRA	Down-Down	1
PDZD8	Down-Down	1
PGGHG	Down-Down	1
PGM5	Down-Down	1
PHLDB1	Down-Down	1
PIGW	Down-Down	1
PIP4K2B	Down-Down	1
PITPNB	Down-Down	1
PIWIL2	Down-Down	1
PKHD1	Down-Down	1
PKLR	Down-Down	1
PLA2G4B	Down-Down	1
PLEKHA8	Down-Down	1
PLEKHM3	Down-Down	1
PLXNB1	Down-Down	1
PNPT1	Down-Down	1
PODNL1	Down-Down	1
PODXL	Down-Down	1
POR	Down-Down	1
POSTN	Down-Down	1
PRDM4	Down-Down	1
PRKAR1B	Down-Down	1
PRKCG	Down-Down	1
PRKDC	Down-Down	1
PRKRIP1	Down-Down	1
PROK2	Down-Down	1
PROX1	Down-Down	1
PRR36	Down-Down	1
PRSS2	Down-Down	1
PSAP	Down-Down	1
PSMF1	Down-Down	1
PSMG3	Down-Down	1
PTGFRN	Down-Down	1
PTK2B	Down-Down	1
PTPRS	Down-Down	1
PTTG1	Down-Down	1
PTX3	Down-Down	1
QRSL1	Down-Down	1
R3HDM1	Down-Down	1
RAB44	Down-Down	1
RAB7B	Down-Down	1
RABEP2	Down-Down	1
RABGAP1L	Down-Down	1
RABGEF1	Down-Down	1
RALGAPA2	Down-Down	1
RASA3	Down-Down	1
RD3	Down-Down	1
REEP2	Down-Down	1
RELB	Down-Down	1
RGCC	Down-Down	1
RGS20	Down-Down	1
RIC3	Down-Down	1
RNF138	Down-Down	1
RNF219	Down-Down	1
RNF31	Down-Down	1
RNF4	Down-Down	1
ROCK2	Down-Down	1
RPH3A	Down-Down	1
RPL17	Down-Down	1
RPL23A	Down-Down	1
RSAD2	Down-Down	1
RTP4	Down-Down	1
RUNDC1	Down-Down	1
RWDD4	Down-Down	1
RYR3	Down-Down	1
SAMD9	Down-Down	1
SAMHD1	Down-Down	1
SCAI	Down-Down	1
SCLY	Down-Down	1
SEL1L3	Down-Down	1
SELP	Down-Down	1
SEMA4B	Down-Down	1
SEMA7A	Down-Down	1
SEPTIN5	Down-Down	1
SEPTIN7	Down-Down	1
SERBP1	Down-Down	1
SERPINB4	Down-Down	1
SERPINC1	Down-Down	1
SERPIND1	Down-Down	1
SETD2	Down-Down	1
SETD7	Down-Down	1
SFI1	Down-Down	1
SFT2D2	Down-Down	1
SH3TC1	Down-Down	1
SH3YL1	Down-Down	1
SIGLEC1	Down-Down	1
SIGLEC11	Down-Down	1
SIGLEC5	Down-Down	1
SIRPA	Down-Down	1
SLC12A7	Down-Down	1
SLC16A10	Down-Down	1
SLC20A1	Down-Down	1
SLC24A3	Down-Down	1
SLC25A14	Down-Down	1
SLC25A37	Down-Down	1
SLC29A4	Down-Down	1
SLC2A8	Down-Down	1
SLC30A4	Down-Down	1
SLC35B4	Down-Down	1
SLC35F6	Down-Down	1
SLC43A3	Down-Down	1
SLC5A3	Down-Down	1
SLC6A15	Down-Down	1
SLC8A1	Down-Down	1
SLC9A6	Down-Down	1
SLC9A7	Down-Down	1
SLCO2B1	Down-Down	1
SLIT1	Down-Down	1
SLX4IP	Down-Down	1
SMARCD1	Down-Down	1
SMIM13	Down-Down	1
SMIM17	Down-Down	1
SMPD2	Down-Down	1
SMPD5	Down-Down	1
SNAI3	Down-Down	1
SNRNP27	Down-Down	1
SNRPN	Down-Down	1
SOCS1	Down-Down	1
SP2	Down-Down	1
SP3	Down-Down	1
SPARC	Down-Down	1
SPEF2	Down-Down	1
SPHAR	Down-Down	1
SPTB	Down-Down	1
SRGAP3	Down-Down	1
SRPK2	Down-Down	1
SSX5	Down-Down	1
STARD6	Down-Down	1
STAT2	Down-Down	1
STX1A	Down-Down	1
SULF2	Down-Down	1
SUPT5H	Down-Down	1
SV2A	Down-Down	1
SYCE1L	Down-Down	1
SYNE1	Down-Down	1
SYNGAP1	Down-Down	1
TARM1	Down-Down	1
TAS1R3	Down-Down	1
TEDC1	Down-Down	1
TERT	Down-Down	1
TET1	Down-Down	1
TFF2	Down-Down	1
TGM2	Down-Down	1
TGM3	Down-Down	1
TICAM1	Down-Down	1
TIE1	Down-Down	1
TIGAR	Down-Down	1
TJP1	Down-Down	1
TLDC1	Down-Down	1
TLE2	Down-Down	1
TLR6	Down-Down	1
TMA16	Down-Down	1
TMCO1	Down-Down	1
TMED8	Down-Down	1
TMEM186	Down-Down	1
TMEM256	Down-Down	1
TMEM268	Down-Down	1
TMPRSS2	Down-Down	1
TNFAIP6	Down-Down	1
TNRC18	Down-Down	1
TPC3	Down-Down	1
TRAK2	Down-Down	1
TRAM2	Down-Down	1
TRAPPC12	Down-Down	1
TREX1	Down-Down	1
TRIM5	Down-Down	1
TRIO	Down-Down	1
TRPM6	Down-Down	1
TSEN2	Down-Down	1
TSR3	Down-Down	1
TTLL5	Down-Down	1
TUB	Down-Down	1
TUBB1	Down-Down	1
TUT1	Down-Down	1
TXNRD2	Down-Down	1
UBA7	Down-Down	1
UBOX5	Down-Down	1
UBR3	Down-Down	1
UBXN7	Down-Down	1
UCHL1	Down-Down	1
UFM1	Down-Down	1
ULBP13	Down-Down	1
ULBP3	Down-Down	1
USE1	Down-Down	1
USP13	Down-Down	1
USP34	Down-Down	1
USP49	Down-Down	1
UST	Down-Down	1
UXT	Down-Down	1
VAMP1	Down-Down	1
VASN	Down-Down	1
VBP1	Down-Down	1
VCP	Down-Down	1
VPS13B	Down-Down	1
VPS37C	Down-Down	1
VSIG10	Down-Down	1
VSIG10L	Down-Down	1
VWCE	Down-Down	1
VWF	Down-Down	1
WASL	Down-Down	1
WC1.3	Down-Down	1
WC1-10	Down-Down	1
WC1-12	Down-Down	1
WC-7	Down-Down	1
WDFY3	Down-Down	1
WDR31	Down-Down	1
WDR54	Down-Down	1
WDR5B	Down-Down	1
WDR90	Down-Down	1
YTHDF2	Down-Down	1
ZC3H3	Down-Down	1
ZC3HC1	Down-Down	1
ZCWPW1	Down-Down	1
ZHX3	Down-Down	1
ZNF512B	Down-Down	1
ZNF609	Down-Down	1
ZNF613	Down-Down	1
ZNF644	Down-Down	1
ZNF664	Down-Down	1
ZNF704	Down-Down	1
ZNF75A	Down-Down	1
ZNF852	Down-Down	1
ZNF862	Down-Down	1
ZYX	Down-Down	1
ADAMTSL5	Down-Down	0.9999
ALS2	Down-Down	0.9999
BDKRB1	Down-Down	0.9999
CLDND1	Down-Down	0.9999
COL1A1	Down-Down	0.9999
EIF2S3	Down-Down	0.9999
HSPA6	Down-Down	0.9999
IL18	Down-Down	0.9999
LOC100847574	Down-Down	0.9999
LOC101904625	Down-Down	0.9999
LOC101907799	Down-Down	0.9999
LOC104970249	Down-Down	0.9999
LOC104972955	Down-Down	0.9999
LOC107131530	Down-Down	0.9999
LOC112443735	Down-Down	0.9999
LOC112444192	Down-Down	0.9999
LOC112446007	Down-Down	0.9999
LOC112448823	Down-Down	0.9999
LOC112449508	Down-Down	0.9999
LOC615559	Down-Down	0.9999
LOC617785	Down-Down	0.9999
LOC618268	Down-Down	0.9999
LOC781339	Down-Down	0.9999
LOC786348	Down-Down	0.9999
MROH6	Down-Down	0.9999
MX2	Down-Down	0.9999
NID2	Down-Down	0.9999
NPHP3	Down-Down	0.9999
NPTN	Down-Down	0.9999
PCNA	Down-Down	0.9999
PPP1R3E	Down-Down	0.9999
PRG3	Down-Down	0.9999
RAD54L2	Down-Down	0.9999
RBM15	Down-Down	0.9999
RHCG	Down-Down	0.9999
SFRP4	Down-Down	0.9999
SLC22A23	Down-Down	0.9999
SLC22A4	Down-Down	0.9999
SPATA20	Down-Down	0.9999
SPTA1	Down-Down	0.9999
TDRD7	Down-Down	0.9999
TNKS	Down-Down	0.9999
TTC31	Down-Down	0.9999
ZNF585A	Down-Down	0.9999
ZNF696	Down-Down	0.9999
ARMCX5	Down-Down	0.9998
G0S2	Down-Down	0.9998
IGFBP5	Down-Down	0.9998
KIAA1211L	Down-Down	0.9998
LOC100847415	Down-Down	0.9998
LOC101905403	Down-Down	0.9998
LOC104970698	Down-Down	0.9998
LOC112447135	Down-Down	0.9998
LOC112448515	Down-Down	0.9998
LOC507756	Down-Down	0.9998
MSANTD1	Down-Down	0.9998
NCL	Down-Down	0.9998
NYX	Down-Down	0.9998
PTPN4	Down-Down	0.9998
TAP2	Down-Down	0.9998
TBC1D10B	Down-Down	0.9998
TMEM87B	Down-Down	0.9998
ZKSCAN1	Down-Down	0.9998
ZNF436	Down-Down	0.9998
ZZEF1	Down-Down	0.9998
AQP1	Down-Down	0.9997
BLA-DQB	Down-Down	0.9997
CD244	Down-Down	0.9997
LMF1	Down-Down	0.9997
LOC100300764	Down-Down	0.9997
LOC100848282	Down-Down	0.9997
LOC101902053	Down-Down	0.9997
LOC104969863	Down-Down	0.9997
LOC104975673	Down-Down	0.9997
LOC112448093	Down-Down	0.9997
LOC783920	Down-Down	0.9997
MGC126945	Down-Down	0.9997
MYT1L	Down-Down	0.9997
PGA5	Down-Down	0.9997
PRSS57	Down-Down	0.9997
TNXB	Down-Down	0.9997
UBAC1	Down-Down	0.9997
ANXA4	Down-Down	0.9996
CCNT1	Down-Down	0.9996
CENPK	Down-Down	0.9996
CSPG4	Down-Down	0.9996
DES	Down-Down	0.9996
LOC101905498	Down-Down	0.9996
LOC107131218	Down-Down	0.9996
LOC107131703	Down-Down	0.9996
LOC112443422	Down-Down	0.9996
LOC112445178	Down-Down	0.9996
LOC112446657	Down-Down	0.9996
MCM10	Down-Down	0.9996
PLEKHG3	Down-Down	0.9996
PTBP3	Down-Down	0.9996
PTPN18	Down-Down	0.9996
SEMA4D	Down-Down	0.9996
SLC22A13	Down-Down	0.9996
CEP164	Down-Down	0.9995
LOC100335205	Down-Down	0.9995
LOC100335828	Down-Down	0.9995
LOC101903540	Down-Down	0.9995
LOC101906281	Down-Down	0.9995
LOC107132719	Down-Down	0.9995
LOC512440	Down-Down	0.9995
MGC139164	Down-Down	0.9995
AOX1	Down-Down	0.9994
CD36	Down-Down	0.9994
CLEC12A	Down-Down	0.9994
LOC100847236	Down-Down	0.9994
LOC104972821	Down-Down	0.9994
LOC112442013	Down-Down	0.9994
UBR1	Down-Down	0.9994
CD14	Down-Down	0.9993
DCLRE1A	Down-Down	0.9993
DCXR	Down-Down	0.9993
LOC100848277	Down-Down	0.9993
LOC101904517	Down-Down	0.9993
LOC104969408	Down-Down	0.9993
LOC112447810	Down-Down	0.9993
LOC112447832	Down-Down	0.9993
MXD1	Down-Down	0.9993
NOTCH2	Down-Down	0.9993
VPS4A	Down-Down	0.9993
LOC101904381	Down-Down	0.9992
LOC101905303	Down-Down	0.9992
LOC101908111	Down-Down	0.9992
LOC104974955	Down-Down	0.9992
LOC112443007	Down-Down	0.9992
LOC509006	Down-Down	0.9992
LOC783378	Down-Down	0.9992
RAPGEF2	Down-Down	0.9992
KIAA2026	Down-Down	0.9991
TENM4	Down-Down	0.9991
BPHL	Down-Down	0.999
IFIT2	Down-Down	0.999
LOC100300806	Down-Down	0.999
LOC104970949	Down-Down	0.999
LOC525820	Down-Down	0.999
LOC786095	Down-Down	0.999
KIFC3	Down-Down	0.9989
LOC112443849	Down-Down	0.9989
MMP3	Down-Down	0.9989
OVOS2	Down-Down	0.9989
ZCCHC2	Down-Down	0.9989
MAST3	Down-Down	0.9988
MIDN	Down-Down	0.9988
PLCG2	Down-Down	0.9988
TIAF1	Down-Down	0.9988
DHX58	Down-Down	0.9987
S1PR5	Down-Down	0.9987
ZFYVE28	Down-Down	0.9987
DTX3L	Down-Down	0.9986
PCOLCE2	Down-Down	0.9986
TREML1	Down-Down	0.9986
ATP8B4	Down-Down	0.9985
ITGB3	Down-Down	0.9985
SETD6	Down-Down	0.9985
ATP6V0E2	Down-Down	0.9984
LOC100848307	Down-Down	0.9984
NIPAL1	Down-Down	0.9984
LOC101902854	Down-Down	0.9983
LOC107132883	Down-Down	0.9983
PRPF6	Down-Down	0.9983
LOC112446743	Down-Down	0.9982
CPLANE1	Down-Down	0.9981
LOC100298356	Down-Down	0.9981
LOC101905041	Down-Down	0.9981
IGFBP1	Down-Down	0.998
IL1RL1	Down-Down	0.998
LOC786352	Down-Down	0.998
NFAM1	Down-Down	0.998
ADAMTS2	Down-Down	0.9979
CD24	Down-Down	0.9979
GTF2F2	Down-Down	0.9979
CDC6	Down-Down	0.9978
LOC104971364	Down-Down	0.9978
LOC112444843	Down-Down	0.9978
SLAMF6	Down-Down	0.9978
MPND	Down-Down	0.9977
ASMT	Down-Down	0.9976
LOC100848011	Down-Down	0.9976
LOC112442070	Down-Down	0.9976
LOC112442379	Down-Down	0.9976
NFIL3	Down-Down	0.9976
ZNF821	Down-Down	0.9976
LOC112449236	Down-Down	0.9975
RBM33	Down-Down	0.9975
SOD2	Down-Down	0.9975
ANKRD33B	Down-Down	0.9974
LOC112447525	Down-Down	0.9974
PYGO2	Down-Down	0.9974
LOC112441651	Down-Down	0.9973
LOC112443219	Down-Down	0.9973
MAN2A2	Down-Down	0.9973
TMEM30A	Down-Down	0.9973
TOLLIP	Down-Down	0.9973
LOC101907041	Down-Down	0.9972
LOC786942	Down-Down	0.9972
ZNF389	Down-Down	0.9971
BSCL2	Down-Down	0.997
MRPL40	Down-Down	0.997
LOC100848006	Down-Down	0.9969
LOC112443819	Down-Down	0.9968
SLC35F2	Down-Down	0.9968
TAF2	Down-Down	0.9968
LOC112442757	Down-Down	0.9967
C3AR1	Down-Down	0.9966
FAM98C	Down-Down	0.9966
LOC107131652	Down-Down	0.9966
NFS1	Down-Down	0.9966
POLR2C	Down-Down	0.9966
PRPF38B	Down-Down	0.9966
ADPRM	Down-Down	0.9965
LOC112441622	Down-Down	0.9965
CLCN2	Down-Down	0.9964
CFAP54	Down-Down	0.9963
EFR3A	Down-Down	0.9963
LOC784541	Down-Down	0.9962
LOC104971307	Down-Down	0.9961
LOC112449351	Down-Down	0.9961
LOC784266	Down-Down	0.9961
MIC1	Down-Down	0.9961
TFAP2C	Down-Down	0.9961
KLF13	Down-Down	0.9959
LOC112442064	Down-Down	0.9959
BCL2L15	Down-Down	0.9958
LOC100847171	Down-Down	0.9958
ANKRD42	Down-Down	0.9957
LOC100296102	Down-Down	0.9957
LOC618565	Down-Down	0.9955
ABCA13	Down-Down	0.9954
KLRK1	Down-Down	0.9954
PCDH1	Down-Down	0.9954
LOC112445746	Down-Down	0.9953
SLC25A42	Down-Down	0.9952
RGS9	Down-Down	0.995
LOC100337244	Down-Down	0.9949
CCL8	Down-Down	0.9947
PGLYRP1	Down-Down	0.9947
LOC101904963	Down-Down	0.9944
ANXA1	Down-Down	0.9943
LRRC8A	Down-Down	0.9942
LOC112445697	Down-Down	0.9941
NLRC3	Down-Down	0.9941
FN1	Down-Down	0.994
ZFP91	Down-Down	0.9939
PPP1R12B	Down-Down	0.9938
LOC101904307	Down-Down	0.9937
LOC112442208	Down-Down	0.9935
NUMB	Down-Down	0.9935
LOC788602	Down-Down	0.9933
ELANE	Down-Down	0.9932
LOC112446785	Down-Down	0.9932
LOC789258	Down-Down	0.9932
EMB	Down-Down	0.9929
ACHE	Down-Down	0.9928
LOC112441825	Down-Down	0.9926
TIAM2	Down-Down	0.9926
TMEM127	Down-Down	0.9922
COL11A2	Down-Down	0.9921
EPB42	Down-Down	0.9921
MX1	Down-Down	0.9921
LYZ	Down-Down	0.9919
CD37	Down-Down	0.9918
LOC100847561	Down-Down	0.9917
R3HCC1	Down-Down	0.9917
LOC100336869	Down-Down	0.9916
TXNL4A	Down-Down	0.9916
NMNAT2	Down-Down	0.9915
LOC101905239	Down-Down	0.9914
SHANK3	Down-Down	0.9912
LOC107131639	Down-Down	0.9911
KLHL17	Down-Down	0.991
ACE	Down-Down	0.9909
EGR1	Down-Down	0.9908
LOC101906218	Down-Down	0.9907
MYO5A	Down-Down	0.9906
LOC104970758	Down-Down	0.9905
LOC107133158	Down-Down	0.9904
ORAI2	Down-Down	0.9902
LOC101906101	Down-Down	0.99
TXNDC5	Down-Down	0.99
ARHGAP33	Down-Down	0.9899
FAM208B	Down-Down	0.9899
GPD1	Down-Down	0.9898
ZDHHC24	Down-Down	0.9898
MYZAP	Down-Down	0.9896
DLC1	Down-Down	0.9895
RSPO1	Down-Down	0.9895
TMEM8A	Down-Down	0.9893
LOC112446747	Down-Down	0.9892
DHRS12	Down-Down	0.9891
OOSP2	Down-Down	0.9891
PRSS33	Down-Down	0.9888
LOC112443515	Down-Down	0.9887
TAF9B	Down-Down	0.9886
CD274	Down-Down	0.9885
KCNE3	Down-Down	0.9884
LOC507696	Down-Down	0.9884
LOC789997	Down-Down	0.9882
CMTM6	Down-Down	0.9881
SEPTIN10	Down-Down	0.9879
LOC112442737	Down-Down	0.9879
SOX5	Down-Down	0.9878
MARCO	Down-Down	0.9877
RGS6	Down-Down	0.9875
SIDT2	Down-Down	0.9875
LOC101903853	Down-Down	0.9873
RBSN	Down-Down	0.9873
TRPC2	Down-Down	0.987
TSPAN32	Down-Down	0.987
TSPOAP1	Down-Down	0.9869
FBP1	Down-Down	0.9868
LOC112447116	Down-Down	0.9861
RFX1	Down-Down	0.9855
RNF44	Down-Down	0.9853
FCER1G	Down-Down	0.9849
LOC112445636	Down-Down	0.9849
LOC112449281	Down-Down	0.9847
ATAD2	Down-Down	0.9846
DCK	Down-Down	0.9846
TCF4	Down-Down	0.9845
CXCR2	Down-Down	0.9844
AMPH	Down-Down	0.9843
LOC100847813	Down-Down	0.9843
LOC100300716	Down-Down	0.9842
SERPINF1	Down-Down	0.9838
LOC100297152	Down-Down	0.9837
CD2BP2	Down-Down	0.9835
COX7B2	Down-Down	0.9833
NT5C3A	Down-Down	0.9831
JPT1	Down-Down	0.983
LOC101909777	Down-Down	0.9829
AGMAT	Down-Down	0.9828
EHD4	Down-Down	0.9826
LOC107132262	Down-Down	0.9826
LOC104975232	Down-Down	0.9823
LOC112446751	Down-Down	0.9805
PITPNM2	Down-Down	0.9804
LOC100336476	Down-Down	0.9797
LOC789503	Down-Down	0.9795
PLEKHA6	Down-Down	0.9792
SLC18B1	Down-Down	0.9787
C8H9orf3	Down-Down	0.9786
SV2C	Down-Down	0.9786
FOXRED2	Down-Down	0.9785
NDST3	Down-Down	0.9785
UBE2H	Down-Down	0.9784
LOC112443859	Down-Down	0.9781
IGFLR1	Down-Down	0.978
LOC101903616	Down-Down	0.9779
PBX2	Down-Down	0.9776
HSPH1	Down-Down	0.9774
LOC112444919	Down-Down	0.9772
FOXRED1	Down-Down	0.9769
LOC112445497	Down-Down	0.9769
AMN	Down-Down	0.9767
ANKRD63	Down-Down	0.9766
PHF8	Down-Down	0.9766
CRAT	Down-Down	0.9765
LSMEM1	Down-Down	0.9762
ARHGAP12	Down-Down	0.9758
HSD17B10	Down-Down	0.9756
LONRF3	Down-Down	0.9756
TRIM65	Down-Down	0.9754
CSNK2B	Down-Down	0.9753
ERLIN1	Down-Down	0.9752
ASAP2	Down-Down	0.975
PKMYT1	Down-Down	0.9745
MTERF1	Down-Down	0.9743
LOC100300051	Down-Down	0.9741
LOC100847383	Down-Down	0.9734
LOC104968634	Down-Down	0.9733
NEMP1	Down-Down	0.973
STK4	Down-Down	0.9729
VTI1B	Down-Down	0.9728
LOC100848419	Down-Down	0.9727
USF1	Down-Down	0.9726
LOC112447323	Down-Down	0.9723
LOC104973322	Down-Down	0.9721
CYB561A3	Down-Down	0.9719
TUBA1C	Down-Down	0.9719
LOC101902757	Down-Down	0.9718
CCNJL	Down-Down	0.9716
JAK3	Down-Down	0.9714
NOX1	Down-Down	0.9711
NUDT8	Down-Down	0.9707
SLC4A4	Down-Down	0.9707
TMEM223	Down-Down	0.9705
LOC104973526	Down-Down	0.9694
LOC112444184	Down-Down	0.9693
CHST10	Down-Down	0.9692
LOC613282	Down-Down	0.969
COL14A1	Down-Down	0.9686
COLGALT1	Down-Down	0.9684
LOC100337076	Down-Down	0.9684
CYTH3	Down-Down	0.9683
LOC112441843	Down-Down	0.9679
SERINC4	Down-Down	0.967
PATL1	Down-Down	0.9668
F2RL1	Down-Down	0.9661
LOC107133160	Down-Down	0.9661
PTGR1	Down-Down	0.9658
RECQL4	Down-Down	0.965
POU2F2	Down-Down	0.964
FAM110B	Down-Down	0.9631
KLHL13	Down-Down	0.9631
USP4	Down-Down	0.9627
AP3M2	Down-Down	0.9619
RPTOR	Down-Down	0.9608
C1H3orf70	Down-Down	0.9593
RBFA	Down-Down	0.9592
CD300LG	Down-Down	0.9587
LOC112447351	Down-Down	0.9584
AKAP11	Down-Down	0.9583
CREB1	Down-Down	0.9583
LOC100849069	Down-Down	0.9583
SENP5	Down-Down	0.9582
LOC509705	Down-Down	0.9569
SMC1A	Down-Down	0.9568
SIGLEC8	Down-Down	0.9556
LOC508441	Down-Down	0.9551
UPB1	Down-Down	0.955
TUFT1	Down-Down	0.9545
C29H11orf80	Down-Down	0.9544
LOC100848752	Down-Down	0.9542
DAPP1	Down-Down	0.9537
ZNF365	Down-Down	0.9534
VSTM1	Down-Down	0.9533
SHROOM4	Down-Down	0.953
LOC504548	Down-Down	0.9529
H19	Down-Down	0.9525
NME8	Down-Down	0.9525
DOK7	Down-Down	0.9511
KIFC2	Down-Down	0.9492
HIPK1	Down-Down	0.9471
KANK2	Down-Down	0.9469
SOD3	Down-Down	0.9468
LOC614091	Down-Down	0.9466
FASTK	Down-Down	0.9465
SYNJ2BP	Down-Down	0.9459
ARFGEF3	Down-Down	0.9456
CENPI	Down-Down	0.9453
SLC35D1	Down-Down	0.9448
MAGI1	Down-Down	0.9443
ZNF282	Down-Down	0.9432
MAPK12	Down-Down	0.943
PPP1R32	Down-Down	0.9425
LOC112449562	Down-Down	0.9424
LOC518495	Down-Down	0.9418
LOC511937	Down-Down	0.9411
LOC104973604	Down-Down	0.941
ARL5C	Down-Down	0.9407
MOBP	Down-Down	0.9406
GNG4	Down-Down	0.9404
MTURN	Down-Down	0.9387
RHEX	Down-Down	0.9383
TMEM123	Down-Down	0.9377
LOC101905162	Down-Down	0.9372
LOC101903668	Down-Down	0.9361
LOC101903590	Down-Down	0.9354
LOC112447761	Down-Down	0.9353
NUGGC	Down-Down	0.9347
MGC157082	Down-Down	0.9342
IRF4	Down-Down	0.9327
AFMID	Down-Down	0.9326
LOC534520	Down-Down	0.9316
ELP5	Down-Down	0.9308
IL6R	Down-Down	0.9299
LOC112446349	Down-Down	0.9291
LRP11	Down-Down	0.9291
LOC509513	Down-Down	0.9277
SLC45A4	Down-Down	0.927
PIP4K2C	Down-Down	0.9265
NAA35	Down-Down	0.9262
REC8	Down-Down	0.9262
CACNG4	Down-Down	0.9255
CHPF2	Down-Down	0.9255
RNF39	Down-Down	0.925
EVPL	Down-Down	0.9245
GPRASP1	Down-Down	0.9245
LOC112447352	Down-Down	0.9242
LOC100847765	Down-Down	0.9237
RAB6B	Down-Down	0.9225
ZFP41	Down-Down	0.9218
KYAT1	Down-Down	0.9199
FAM111B	Down-Down	0.9196
LOC785309	Down-Down	0.9181
LOC101905776	Down-Down	0.9169
KDELR2	Down-Down	0.9167
COQ8B	Down-Down	0.9165
KIR3DL1	Down-Down	0.9154
KREMEN2	Down-Down	0.9152
NRGN	Down-Down	0.9152
ZNF677	Down-Down	0.9149
LOC101905267	Down-Down	0.9131
ANKRD13D	Down-Down	0.9129
PTPRR	Down-Down	0.9106
LOC107132327	Down-Down	0.9088
DNAJB12	Down-Down	0.9083
RUFY3	Down-Down	0.9069
LOC100852061	Down-Down	0.9058
LOC112442246	Down-Down	0.9051
HHLA2	Down-Down	0.9049
CYSLTR2	Down-Down	0.9043
PLEKHG6	Down-Down	0.9041
ZC2HC1B	Down-Down	0.9021
EIF5A2	Down-Down	0.8992
LOC112442700	Down-Down	0.8989
MORC3	Down-Down	0.8988
LY6G6E	Down-Down	0.8987
FAM171A1	Down-Down	0.8983
ANO8	Down-Down	0.8978
BEND3	Down-Down	0.8976
LOC112445990	Down-Down	0.8966
PGBD5	Down-Down	0.8966
DNER	Down-Down	0.8951
LOC531747	Down-Down	0.8939
SUDS3	Down-Down	0.893
ACAP3	Down-Down	0.8919
NUMA1	Down-Down	0.8915
APOBEC3H	Down-Down	0.8904
CHN1	Down-Down	0.8899
LOC104968422	Down-Down	0.8898
C16H1orf115	Down-Down	0.8895
LOC112442677	Down-Down	0.8871
LOC104973517	Down-Down	0.8867
LOC100848568	Down-Down	0.8865
IL1R2	Down-Down	0.8861
RCCD1	Down-Down	0.8861
FAM129A	Down-Down	0.8827
LOC112448055	Down-Down	0.8826
LOC112441663	Down-Down	0.8806
FBXO17	Down-Down	0.88
PNISR	Down-Down	0.8771
LOC789895	Down-Down	0.8746
TEX22	Down-Down	0.8735
DIRAS3	Down-Down	0.8717
LOC112446753	Down-Down	0.8705
NUDT16L1	Down-Down	0.87
LOC512627	Down-Down	0.8686
DUSP18	Down-Down	0.8685
CD1A	Down-Down	0.8684
LOC101907747	Down-Down	0.8684
LOC104971266	Down-Down	0.8678
ARFGAP2	Down-Down	0.8667
RAB20	Down-Down	0.8651
SPTY2D1OS	Down-Down	0.8644
ACD	Down-Down	0.8629
CXCL8	Down-Down	0.8615
CPNE7	Down-Down	0.8589
MAST1	Down-Down	0.8579
ADAM19	Down-Down	0.8555
ENO3	Down-Down	0.8543
MGC152281	Down-Down	0.8539
LZTS3	Down-Down	0.8517
LOC101906477	Down-Down	0.85
NRP1	Down-Down	0.8495
TULP2	Down-Down	0.847
LOC104975979	Down-Down	0.8451
ESM1	Down-Down	0.8445
IRF2BP2	Down-Down	0.844
DDT	Down-Down	0.8432
LPAR3	Down-Down	0.8423
LOC100336941	Down-Down	0.8422
LOC112447662	Down-Down	0.8417
STRN	Down-Down	0.8414
PCDHGC3	Down-Down	0.8358
LOC517392	Down-Down	0.8338
FMOD	Down-Down	0.8311
SLC27A5	Down-Down	0.8291
HELQ	Down-Down	0.8282
LOC101902455	Down-Down	0.8272
TSKU	Down-Down	0.8247
SLC23A2	Down-Down	0.8243
CMPK2	Down-Down	0.8232
FXYD3	Down-Down	0.8218
CBLN3	Down-Down	0.8209
LOC112441847	Down-Down	0.8194
ZDHHC13	Down-Down	0.8182
STRADA	Down-Down	0.8181
BPI	Down-Down	0.817
ITGA1	Down-Down	0.8169
GPCPD1	Down-Down	0.8164
NOP14	Down-Down	0.8158
LOC104975781	Down-Down	0.8155
CDK7	Down-Down	0.8136
LOC112445656	Down-Down	0.8123
TUBD1	Down-Down	0.8123
LOC518911	Down-Down	0.8108
LOC112443231	Down-Down	0.8107
PYM1	Down-Down	0.8104
LOC104975941	Down-Down	0.8097
CHRM3	Down-Down	0.8092
KLHL26	Down-Down	0.8089
HOXC9	Down-Down	0.8059
C5AR1	Down-Down	0.8049
LOC100850276	Down-Down	0.8045
LOC112443467	Down-Down	0.8025
ITGA2B	Down-Down	0.8021
MMP9	Down-Down	0.8021
ASZ1	Down-Down	0.7976
RB1	Down-Down	0.7972
LOC112445029	Down-Down	0.7969
CCDC170	Down-Down	0.7905
TNFRSF1B	Down-Down	0.7898
NMRAL1	Down-Down	0.7891
LRRN3	Down-Down	0.7886
SELENON	Down-Down	0.7885
LRP8	Down-Down	0.7881
CMKLR1	Down-Down	0.7852
HIST1H2BD	Down-Down	0.785
CEP135	Down-Down	0.7819
EPSTI1	Down-Down	0.7785
TRDMT1	Down-Down	0.7781
SCAMP2	Down-Down	0.7768
MAP4K5	Down-Down	0.7754
KRT23	Down-Down	0.7753
PDZK1	Down-Down	0.7745
NCOR2	Down-Down	0.7727
DCAF16	Down-Down	0.772
TRAF5	Down-Down	0.7713
ENDOG	Down-Down	0.7655
LOC522174	Down-Down	0.7651
PTPN5	Down-Down	0.765
ZNF217	Down-Down	0.7634
RNASEH2B	Down-Down	0.7631
PCBP3	Down-Down	0.7611
ATG2B	Down-Down	0.7597
WDR97	Down-Down	0.759
PLPPR5	Down-Down	0.7589
WDR26	Down-Down	0.7588
YPEL4	Down-Down	0.7563
BTBD9	Down-Down	0.7561
LOC615183	Down-Down	0.7556
LOC112446356	Down-Down	0.7555
PEX19	Down-Down	0.7531
SKAP2	Down-Down	0.7529
ATR	Down-Down	0.7528
LOC107132537	Down-Down	0.7524
LOC112441502	Down-Down	0.7517
PPP1R18	Down-Down	0.7508
TGFB2	Down-Down	0.7497
USP32	Down-Down	0.7488
DSTYK	Down-Down	0.7485
ZNF532	Down-Down	0.7481
LOC100852090	Down-Down	0.7464
ANO9	Down-Down	0.7429
OSM	Down-Down	0.7413
CDH20	Down-Down	0.7402
WDR35	Down-Down	0.74
RBM12	Down-Down	0.7364
MIA	Down-Down	0.7356
C7H1orf35	Down-Down	0.7324
LOC112442715	Down-Down	0.7287
MINDY2	Down-Down	0.7259
H2AFX	Down-Down	0.7247
PHC3	Down-Down	0.7238
GTF3C3	Down-Down	0.7216
LOC618463	Down-Down	0.7203
LOC100852257	Down-Down	0.7197
LOC104970821	Down-Down	0.7193
NOTCH4	Down-Down	0.7172
OSBP	Down-Down	0.7171
LOC101904477	Down-Down	0.7163
LOC101903752	Down-Down	0.7152
CCDC141	Down-Down	0.7111
HAX1	Down-Down	0.7095
IL3RA	Down-Down	0.7071
GKAP1	Down-Down	0.7066
ADAMDEC1	Down-Down	0.7055
CXCL13	Down-Down	0.7031
LOC112444287	Down-Down	0.7028
LOC523126	Down-Down	0.6956
C15H11orf96	Down-Down	0.6942
LOC104969334	Down-Down	0.6869
UQCRB	Down-Down	0.6869
PDZRN3	Down-Down	0.686
LOC112442077	Down-Down	0.6841
IFNAR2	Down-Down	0.6832
VAT1L	Down-Down	0.6801
NEURL4	Down-Down	0.6797
CCNE2	Down-Down	0.6756
MRPS25	Down-Down	0.6737
LOC101903301	Down-Down	0.6718
LOC101904275	Down-Down	0.6715
VNN3	Down-Down	0.6694
LOC100301263	Down-Down	0.6689
LOC515149	Down-Down	0.6677
LOC112446843	Down-Down	0.6675
LOC100847573	Down-Down	0.6668
LOC104968479	Down-Down	0.6666
RPF1	Down-Down	0.6664
FHOD1	Down-Down	0.664
LOC107131242	Down-Down	0.664
PDGFD	Down-Down	0.6623
CFB	Down-Down	0.6611
ZNF205	Down-Down	0.6608
UTRN	Down-Down	0.6606
ABHD18	Down-Down	0.6601
CD300LF	Down-Down	0.6581
ABHD1	Down-Down	0.6573
LOC514001	Down-Down	0.6559
CD53	Down-Down	0.6548
NOS3	Down-Down	0.6488
GP9	Down-Down	0.6472
MISP	Down-Down	0.6438
LOC781663	Down-Down	0.6416
CNMD	Down-Down	0.638
CLEC6A	Down-Down	0.6372
SLC18A2	Down-Down	0.6371
ALPK1	Down-Down	0.636
KIF13A	Down-Down	0.6355
LOC100139881	Down-Down	0.6333
DNLZ	Down-Down	0.6332
AURKC	Down-Down	0.6328
GP5	Down-Down	0.6326
CALHM6	Down-Down	0.6322
BCAT2	Down-Down	0.6309
LOC112444636	Down-Down	0.6304
OGFOD2	Down-Down	0.6288
MPO	Down-Down	0.6276
CCDC42	Down-Down	0.6267
GSTM3	Down-Down	0.6236
FRMD4A	Down-Down	0.623
SLC38A11	Down-Down	0.6222
MSS51	Down-Down	0.6202
CCNB1IP1	Down-Down	0.6197
NCR3	Down-Down	0.6187
LOC112444532	Down-Down	0.6171
LRP3	Down-Down	0.6145
ST6GAL1	Down-Down	0.6145
PAGR1	Down-Down	0.6135
SLC30A6	Down-Down	0.6132
LOC614741	Down-Down	0.6124
NLK	Down-Down	0.61
ANKHD1	Down-Down	0.6098
KCNJ16	Down-Down	0.6096
TUBGCP4	Down-Down	0.6092
SPIC	Down-Down	0.6089
PHACTR1	Down-Down	0.6085
LOC107131684	Down-Down	0.6083
KMT2D	Down-Down	0.6082
C1H21orf58	Down-Down	0.6074
ZNF800	Down-Down	0.6069
FAM53A	Down-Down	0.6066
CD300LB	Down-Down	0.6046
MYBL1	Down-Down	0.6039
NETO2	Down-Down	0.6034
LOC101902292	Down-Down	0.6026
IL12B	Down-Down	0.6023
FOXK1	Down-Down	0.6004
WARS	Down-Down	0.6003
SLC36A4	Down-Down	0.6001
ARHGAP15	Down-Down	0.5988
RAC2	Down-Down	0.5987
RHNO1	Down-Down	0.5976
SERPINB2	Down-Down	0.5975
MAFF	Down-Down	0.5969
NAT14	Down-Down	0.5966
LOC112445789	Down-Down	0.5957
LOC104975122	Down-Down	0.5916
LOC112447324	Down-Down	0.5915
PRAG1	Down-Down	0.59
INPP5B	Down-Down	0.5891
LOC617979	Down-Down	0.5883
THAP3	Down-Down	0.588
LOC112442705	Down-Down	0.5864
IL5RA	Down-Down	0.5859
LOC104970566	Down-Down	0.5855
SLC38A6	Down-Down	0.5843
LOC100851913	Down-Down	0.5826
XPO6	Down-Down	0.5823
LOC112444924	Down-Down	0.5821
SPC25	Down-Down	0.5818
MST1	Down-Down	0.5811
SMU1	Down-Down	0.5809
LOC101905477	Down-Down	0.5798
GZMK	Down-Down	0.5788
UBA6	Down-Down	0.5788
FAAH	Down-Down	0.5784
MYORG	Down-Down	0.5783
E4F1	Down-Down	0.5773
AEBP2	Down-Down	0.5772
LOC107132410	Down-Down	0.5771
SIRPB1	Down-Down	0.5762
LOC100335190	Down-Down	0.5748
LOC107131209	Down-Down	0.5745
KIR3DL2	Down-Down	0.5742
VCAN	Down-Down	0.5728
LOC112446365	Down-Down	0.572
SCNM1	Down-Down	0.5704
DNASE1	Down-Down	0.5695
KLHL24	Down-Down	0.5695
VSIR	Down-Down	0.5684
LOC107131699	Down-Down	0.568
UCHL3	Down-Down	0.5658
LOC112448554	Down-Down	0.5652
FAM160A2	Down-Down	0.5645
THSD7B	Down-Down	0.564
TNFAIP1	Down-Down	0.5637
PTPRO	Down-Down	0.5624
KCNK13	Down-Down	0.562
PIGA	Down-Down	0.5619
DSB	Down-Down	0.5614
DHX36	Down-Down	0.5613
SPART	Down-Down	0.5612
KIF21B	Down-Down	0.5609
BATF2	Down-Down	0.5599
LOC100848263	Down-Down	0.5597
LOC107132175	Down-Down	0.5583
COX7A1	Down-Down	0.5578
LOC112445033	Down-Down	0.5576
UBXN2A	Down-Down	0.5571
DNAJB11	Down-Down	0.5556
LOC100140586	Down-Down	0.5552
PGM2L1	Down-Down	0.5549
ZFYVE9	Down-Down	0.5538
ARF3	Down-Down	0.5534
VWA3B	Down-Down	0.5533
SYT2	Down-Down	0.5523
LOC101903340	Down-Down	0.552
LOC112446431	Down-Down	0.5514
C25H7orf50	Down-Down	0.5479
PLEKHG7	Down-Down	0.5479
CFAP97	Down-Down	0.5474
SLC22A5	Down-Down	0.5465
ARL11	Down-Down	0.5459
ITGB1BP2	Down-Down	0.5457
MIGA1	Down-Down	0.5449
LOC101908149	Down-Down	0.5448
ZNF503	Down-Down	0.5448
UBE2L6	Down-Down	0.5441
IQCG	Down-Down	0.5439
PRRT2	Down-Down	0.5439
KPNA4	Down-Down	0.5437
CNGB1	Down-Down	0.5433
PDE12	Down-Down	0.5427
SASH1	Down-Down	0.5407
GTPBP4	Down-Down	0.5403
LOC789374	Down-Down	0.5398
SVIP	Down-Down	0.5392
LYPD3	Down-Down	0.5389
DHRS7B	Down-Down	0.5379
LOC618664	Down-Down	0.5371
PHKB	Down-Down	0.5361
GIPR	Down-Down	0.536
LOC112445641	Down-Down	0.5359
LOC788334	Down-Down	0.5359
PADI4	Down-Down	0.5357
UQCRQ	Down-Down	0.5355
DPAGT1	Down-Down	0.5353
KRBA1	Down-Down	0.5352
PRSS50	Down-Down	0.5349
LOC789029	Down-Down	0.5339
C6H4orf48	Down-Down	0.5337
LOC112442611	Down-Down	0.5333
CORO1B	Down-Down	0.5332
CENPN	Down-Down	0.5319
RAB11FIP3	Down-Down	0.5316
PCDH17	Down-Down	0.5315
NMB	Down-Down	0.5313
LOC107131398	Down-Down	0.5307
LOC100139996	Down-Down	0.53
SLC2A9	Down-Down	0.53
LOC101906135	Down-Down	0.5295
ME2	Down-Down	0.5292
NUMBL	Down-Down	0.5286
LOC107132830	Down-Down	0.5284
S100B	Down-Down	0.5282
ZC3H6	Down-Down	0.5279
PXDN	Down-Down	0.5277
TXN2	Down-Down	0.5276
LRMDA	Down-Down	0.5274
FEZ1	Down-Down	0.527
LOC100847773	Down-Down	0.5267
LDLRAD4	Down-Down	0.5266
LOC112443021	Down-Down	0.5266
TNFSF10	Down-Down	0.5264
FMO4	Down-Down	0.5257
DDX19A	Down-Down	0.5255
LOC112442063	Down-Down	0.5255
PDCL	Down-Down	0.5242
PML	Down-Down	0.5238
LOC112442382	Down-Down	0.5234
TMEM131	Down-Down	0.5226
GTSE1	Down-Down	0.5223
SPSB1	Down-Down	0.5219
PITPNA	Down-Down	0.5218
METTL17	Down-Down	0.5216
LOC100296272	Down-Down	0.5215
KIF5C	Down-Down	0.5214
LOC107131590	Down-Down	0.5214
ENTPD8	Down-Down	0.5213
SNAPC3	Down-Down	0.5208
GIMAP5	Down-Down	0.5207
PDCD1LG2	Down-Down	0.5206
WARS2	Down-Down	0.5204
FANCI	Down-Down	0.52
LOC783045	Down-Down	0.5199
LOC112441602	Down-Down	0.5195
POLK	Down-Down	0.5195
LOC104971238	Down-Down	0.5194
PTPRF	Down-Down	0.5194
LOC104974562	Down-Down	0.519
LOC112445638	Down-Down	0.519
EFEMP1	Down-Down	0.5186
LOC107131296	Down-Down	0.5178
SMS	Down-Down	0.5175
HNF4A	Down-Down	0.517
GREB1	Down-Down	0.5167
RIN3	Down-Down	0.5166
USP25	Down-Down	0.5164
SPTY2D1	Down-Down	0.5161
AMY2B	Down-Down	0.5156
HSPA12B	Down-Down	0.5153
H2AFV	Down-Down	0.514
SERTAD1	Down-Down	0.514
LOC100296163	Down-Down	0.5137
SOX15	Down-Down	0.5137
MGA	Down-Down	0.5136
LOC788997	Down-Down	0.5135
GALNT6	Down-Down	0.5134
SLCO4C1	Down-Down	0.5131
TELO2	Down-Down	0.5131
ERAP1	Down-Down	0.5127
RPS6KA6	Down-Down	0.5126
PGGT1B	Down-Down	0.5125
LOC785168	Down-Down	0.5122
UFSP2	Down-Down	0.5121
GEMIN4	Down-Down	0.5119
CTSO	Down-Down	0.5118
SURF6	Down-Down	0.5113
KIF20B	Down-Down	0.5112
GLB1L3	Down-Down	0.5111
LOC107132550	Down-Down	0.511
MAPRE1	Down-Down	0.511
LOC100847970	Down-Down	0.5108
DENND4A	Down-Down	0.5107
HSPBAP1	Down-Down	0.5107
IQANK1	Down-Down	0.5107
LOC101906743	Down-Down	0.5107
GRIA3	Down-Down	0.5106
MYO1F	Down-Down	0.5105
ULBP17	Down-Down	0.5105
LOC107132962	Down-Down	0.5104
KLRF1	Down-Down	0.5099
LOC101904383	Down-Down	0.5099
LOC104971273	Down-Down	0.5098
BRD3	Down-Down	0.5096
LOC112445688	Down-Down	0.5095
PEX11G	Down-Down	0.5094
IRF7	Down-Down	0.5093
LOC101904701	Down-Down	0.5091
LOC100848478	Down-Down	0.509
LOC505099	Down-Down	0.5089
PIGG	Down-Down	0.5089
TRIM25	Down-Down	0.5087
SAC3D1	Down-Down	0.5085
HSD17B3	Down-Down	0.5083
LOC112447340	Down-Down	0.5083
LOC614141	Down-Down	0.5083
CRTC2	Down-Down	0.5082
SYBU	Down-Down	0.5082
TRANK1	Down-Down	0.5082
PKP4	Down-Down	0.5081
AGO3	Down-Down	0.508
PCID2	Down-Down	0.508
CHD1L	Down-Down	0.5073
LOC112447302	Down-Down	0.5072
CAMK2D	Down-Down	0.5071
LOC104973829	Down-Down	0.5071
JRK	Down-Down	0.507
SLC26A6	Down-Down	0.507
PRMT7	Down-Down	0.5069
CCDC8	Down-Down	0.5067
PROCR	Down-Down	0.5067
ADAR	Down-Down	0.5066
CUL4B	Down-Down	0.5066
CTSK	Down-Down	0.5064
DNM1	Down-Down	0.5064
LOC100300483	Down-Down	0.5063
MEIS3	Down-Down	0.5063
LOC112448782	Down-Down	0.5062
CATSPERD	Down-Down	0.5056
COL6A2	Down-Down	0.5056
GGT1	Down-Down	0.5056
LEPROT	Down-Down	0.5056
LRBA	Down-Down	0.5056
CYB5D1	Down-Down	0.5055
ANK1	Down-Down	0.5052
LOC104969875	Down-Down	0.505
LOC112441512	Down-Down	0.5049
ZDHHC2	Down-Down	0.5049
LOC112449264	Down-Down	0.5047
ZNF214	Down-Down	0.5046
LOC112448824	Down-Down	0.5044
LOC788962	Down-Down	0.5044
LOC112443201	Down-Down	0.5043
MYRFL	Down-Down	0.5042
PHOSPHO1	Down-Down	0.5042
CRTAC1	Down-Down	0.5039
BMPR1B	Down-Down	0.5037
PLCB4	Down-Down	0.5037
TNFSF9	Down-Down	0.5036
BRCA1	Down-Down	0.5035
MED17	Down-Down	0.5034
LOC104975925	Down-Down	0.5033
LOC789005	Down-Down	0.5033
LY96	Down-Down	0.5033
TDRD10	Down-Down	0.5033
KCNH8	Down-Down	0.5032
PLAUR	Down-Down	0.5032
RNF24	Down-Down	0.5032
TRIM15	Down-Down	0.5032
VAV1	Down-Down	0.503
LOC101902293	Down-Down	0.5029
BRAF	Down-Down	0.5028
CCM2L	Down-Down	0.5028
LOC783945	Down-Down	0.5027
CENPA	Down-Down	0.5026
TMC4	Down-Down	0.5026
DGCR2	Down-Down	0.5025
LOC107132067	Down-Down	0.5025
NMI	Down-Down	0.5025
LOC104969513	Down-Down	0.5024
MS4A2	Down-Down	0.5024
RPRD2	Down-Down	0.5024
SIK2	Down-Down	0.5024
SRSF10	Down-Down	0.5024
ATRIP	Down-Down	0.5023
CDC42SE2	Down-Down	0.5023
FBXO24	Down-Down	0.5023
MYLPF	Down-Down	0.5023
CLPB	Down-Down	0.5022
RHOG	Down-Down	0.5022
LOC101906426	Down-Down	0.5021
LOC101904393	Down-Down	0.502
LOC101905514	Down-Down	0.502
LOC112446351	Down-Down	0.502
PSMC3IP	Down-Down	0.502
MAML2	Down-Down	0.5019
BACE2	Down-Down	0.5018
LOC112448552	Down-Down	0.5018
KMT5C	Down-Down	0.5017
LOC101907294	Down-Down	0.5016
CNPPD1	Down-Down	0.5015
LOC101908535	Down-Down	0.5015
LOC104970757	Down-Down	0.5015
FADS1	Down-Down	0.5014
LOC112443184	Down-Down	0.5014
CGAS	Down-Down	0.5013
FAT1	Down-Down	0.5013
IFNAH	Down-Down	0.5013
SLFN11	Down-Down	0.5013
CAV1	Down-Down	0.5012
CDKN1B	Down-Down	0.5012
IGFBP3	Down-Down	0.5012
LOC101904667	Down-Down	0.5012
CCDC3	Down-Down	0.5011
KLF17	Down-Down	0.5011
MPPE1	Down-Down	0.5011
PYGM	Down-Down	0.5011
LOC101904520	Down-Down	0.501
LOC107132508	Down-Down	0.501
ADAMTS18	Down-Down	0.5009
BEND4	Down-Down	0.5009
CLEC4E	Down-Down	0.5009
LOC101905400	Down-Down	0.5009
LOC107131333	Down-Down	0.5009
LOC112449066	Down-Down	0.5009
LOC614226	Down-Down	0.5009
LOC789225	Down-Down	0.5009
LOXL4	Down-Down	0.5009
TTC19	Down-Down	0.5009
GDF1	Down-Down	0.5008
IL1R1	Down-Down	0.5008
INO80E	Down-Down	0.5008
LOC112442086	Down-Down	0.5008
ZBTB9	Down-Down	0.5008
LOC101904148	Down-Down	0.5007
LOC101908144	Down-Down	0.5007
MIR101-1	Down-Down	0.5007
PTPRE	Down-Down	0.5007
ALDH5A1	Down-Down	0.5006
ELMO3	Down-Down	0.5006
PAK3	Down-Down	0.5006
RAB3C	Down-Down	0.5006
TRAP1	Down-Down	0.5006
LOC101902435	Down-Down	0.5005
LOC104971613	Down-Down	0.5005
LOC512149	Down-Down	0.5005
OGA	Down-Down	0.5005
TUBGCP3	Down-Down	0.5005
WRAP73	Down-Down	0.5005
EARS2	Down-Down	0.5004
HSF4	Down-Down	0.5004
KIR2DS1	Down-Down	0.5004
LNX1	Down-Down	0.5004
PHKG1	Down-Down	0.5004
PLEKHA3	Down-Down	0.5004
SCN2B	Down-Down	0.5004
VRK1	Down-Down	0.5004
ZNF318	Down-Down	0.5004
ZNF839	Down-Down	0.5004
BAG3	Down-Down	0.5003
C4A	Down-Down	0.5003
CAMK2N1	Down-Down	0.5003
CLEC2B	Down-Down	0.5003
CMYA5	Down-Down	0.5003
LOC101906131	Down-Down	0.5003
LOC112442205	Down-Down	0.5003
LOC112445801	Down-Down	0.5003
LOC112447333	Down-Down	0.5003
LOC784427	Down-Down	0.5003
LOC785429	Down-Down	0.5003
MILR1	Down-Down	0.5003
PGLYRP4	Down-Down	0.5003
PIEZO1	Down-Down	0.5003
SOWAHB	Down-Down	0.5003
TNRC6C	Down-Down	0.5003
TREX2	Down-Down	0.5003
ZNF226	Down-Down	0.5003
C29H11orf95	Down-Down	0.5002
CDK17	Down-Down	0.5002
CEBPB	Down-Down	0.5002
ELN	Down-Down	0.5002
FUT7	Down-Down	0.5002
GTF2H1	Down-Down	0.5002
IQGAP1	Down-Down	0.5002
LOC112442226	Down-Down	0.5002
LOC112443139	Down-Down	0.5002
LOC112445926	Down-Down	0.5002
LOC112448155	Down-Down	0.5002
LOC510193	Down-Down	0.5002
LOC511229	Down-Down	0.5002
LOC530850	Down-Down	0.5002
MAFB	Down-Down	0.5002
NUDT7	Down-Down	0.5002
APTX	Down-Down	0.5001
ATM	Down-Down	0.5001
CD48	Down-Down	0.5001
CREB3L2	Down-Down	0.5001
CTTNBP2NL	Down-Down	0.5001
DCAF17	Down-Down	0.5001
DECR2	Down-Down	0.5001
E2F3	Down-Down	0.5001
EIF3I	Down-Down	0.5001
FCHSD2	Down-Down	0.5001
GCKR	Down-Down	0.5001
GK	Down-Down	0.5001
GNB4	Down-Down	0.5001
GP1BA	Down-Down	0.5001
[truncated: 233 more rows]

## Sheet: Healthy Down-Up
Gene Name	Path	Maximum Posterior Probability
GFRA1	Down-Up	1
MCRIP2	Down-Up	1
PSME1	Down-Up	1
TBL1X	Down-Up	1
ALOX5	Down-Up	0.9999
ANKRD44	Down-Up	0.9999
LOC112445044	Down-Up	0.9999
ARGLU1	Down-Up	0.9996
CSGALNACT2	Down-Up	0.9994
LOC616948	Down-Up	0.9994
LOC518134	Down-Up	0.9992
EDARADD	Down-Up	0.999
ACOD1	Down-Up	0.9987
ASGR2	Down-Up	0.9986
ALOX15	Down-Up	0.9984
ARID1B	Down-Up	0.9982
NME4	Down-Up	0.9978
SIN3A	Down-Up	0.9976
HUS1	Down-Up	0.9973
ZFPM1	Down-Up	0.9973
PET117	Down-Up	0.997
SRF	Down-Up	0.9961
MKLN1	Down-Up	0.9933
HPGD	Down-Up	0.992
GLOD5	Down-Up	0.9868
CLEC1B	Down-Up	0.9859
MFSD4A	Down-Up	0.9769
HIST1H2AC	Down-Up	0.97
TIPIN	Down-Up	0.9671
LOC100138951	Down-Up	0.9639
LOC112442309	Down-Up	0.9624
SMPD3	Down-Up	0.9591
MYH14	Down-Up	0.9558
DNAJC2	Down-Up	0.9543
LOC100295883	Down-Up	0.9541
PHB2	Down-Up	0.9528
MRPS16	Down-Up	0.9461
SLC7A11	Down-Up	0.9122
LOC618541	Down-Up	0.9078
LOC101904442	Down-Up	0.9066
CAPNS1	Down-Up	0.9002
WDR74	Down-Up	0.8947
LOC100848853	Down-Up	0.8803
DNAJC10	Down-Up	0.8522
LOC784305	Down-Up	0.8373
NGRN	Down-Up	0.825
WIZ	Down-Up	0.8161
NEMP2	Down-Up	0.8138
KANSL2	Down-Up	0.8116
BCL2L12	Down-Up	0.8017
CLCN6	Down-Up	0.7968
ADGRB2	Down-Up	0.7942
LOC112446413	Down-Up	0.7934
LOC101906195	Down-Up	0.7779
HIVEP3	Down-Up	0.7752
SRSF7	Down-Up	0.7625
LOC100848991	Down-Up	0.7554
MUC13	Down-Up	0.742
ENHO	Down-Up	0.7173
KCTD15	Down-Up	0.708
NOTCH3	Down-Up	0.7072
IGDCC3	Down-Up	0.7018
LOC112445693	Down-Up	0.6995
LOC618367	Down-Up	0.6894
LCAT	Down-Up	0.6847
PITRM1	Down-Up	0.6709
GRSF1	Down-Up	0.6702
CASP1	Down-Up	0.6694
ITGB5	Down-Up	0.6616
PEX11B	Down-Up	0.6556
SCG5	Down-Up	0.6115
XPA	Down-Up	0.5995
SPDEF	Down-Up	0.5974
WDR59	Down-Up	0.5871
LOC112447036	Down-Up	0.5824
CCDC47	Down-Up	0.5656
COG1	Down-Up	0.5654
MTO1	Down-Up	0.548
ADGRF2	Down-Up	0.5407
TYW5	Down-Up	0.5393
LOC104973870	Down-Up	0.5358
LOC513869	Down-Up	0.5338
L1CAM	Down-Up	0.5298
LOC100337044	Down-Up	0.5279
VKORC1	Down-Up	0.5241
TPCN2	Down-Up	0.5236
IL7	Down-Up	0.5204
GFI1B	Down-Up	0.5198
OCLN	Down-Up	0.5169
GPBP1L1	Down-Up	0.5167
LOC616840	Down-Up	0.5166
HAAO	Down-Up	0.5163
OAS1X	Down-Up	0.5134
EEF1A2	Down-Up	0.5133
ATAD1	Down-Up	0.5132
LOC101906779	Down-Up	0.513
MAP6D1	Down-Up	0.5128
HPSE	Down-Up	0.5118
LOC101905510	Down-Up	0.5109
RHOBTB2	Down-Up	0.5107
MCF2L	Down-Up	0.5104
FRRS1	Down-Up	0.5088
MED1	Down-Up	0.5084
NAA30	Down-Up	0.5071
PTPRK	Down-Up	0.5057
LOC618737	Down-Up	0.5053
LOC104974328	Down-Up	0.505
FAM167B	Down-Up	0.5045
DCAF4	Down-Up	0.5033
LOC104968753	Down-Up	0.503
LOC112445719	Down-Up	0.5025
LOC112448415	Down-Up	0.5024
FAM216B	Down-Up	0.5022
MTERF2	Down-Up	0.5022
GOSR1	Down-Up	0.5021
TSEN34	Down-Up	0.5021
LOC100141036	Down-Up	0.502
METTL27	Down-Up	0.5019
SPI1	Down-Up	0.5019
ALMS1	Down-Up	0.5018
LOC790871	Down-Up	0.5017
ZNF740	Down-Up	0.5016
SMC4	Down-Up	0.5015
RN18S1	Down-Up	0.5013
TBRG4	Down-Up	0.5013
HSPB1	Down-Up	0.501
LOC528040	Down-Up	0.501
TRIM34	Down-Up	0.5009
ME1	Down-Up	0.5008
LOC511354	Down-Up	0.5006
C11H2orf92	Down-Up	0.5005
CCDC163	Down-Up	0.5005
DAAM2	Down-Up	0.5005
TRNAR-UCU	Down-Up	0.5005
GPAA1	Down-Up	0.5004
LOC104970784	Down-Up	0.5004
LOC781298	Down-Up	0.5004
MIB1	Down-Up	0.5003
TXNDC11	Down-Up	0.5003
OSBPL11	Down-Up	0.5002
SDF4	Down-Up	0.5002
DAAM1	Down-Up	0.5001
EME2	Down-Up	0.5001
LOC100297044	Down-Up	0.5001
LOC104974259	Down-Up	0.5001
LOC781710	Down-Up	0.5001
LOC786796	Down-Up	0.5001
LRRC24	Down-Up	0.5001
LRRK2	Down-Up	0.5001
PIK3C2B	Down-Up	0.5001
PIM3	Down-Up	0.5001
RGS1	Down-Up	0.5001
RPS6KA3	Down-Up	0.5001
SNRNP40	Down-Up	0.5001
ST3GAL1	Down-Up	0.5001
ST6GALNAC4	Down-Up	0.5001
APRT	Down-Up	0.5
CD38	Down-Up	0.5
CD69	Down-Up	0.5
CDKL4	Down-Up	0.5
CNPY2	Down-Up	0.5
ETV2	Down-Up	0.5
FCRL4	Down-Up	0.5
FLNB	Down-Up	0.5
HEXIM1	Down-Up	0.5
KYNU	Down-Up	0.5
LOC101903126	Down-Up	0.5
LOC101904744	Down-Up	0.5
LOC509972	Down-Up	0.5
LOC514181	Down-Up	0.5
LY86	Down-Up	0.5
NSRP1	Down-Up	0.5
OAZ2	Down-Up	0.5
POLR2F	Down-Up	0.5
RAPGEF1	Down-Up	0.5
RING1	Down-Up	0.5
RPL35A	Down-Up	0.5
SLCO5A1	Down-Up	0.5
SRFBP1	Down-Up	0.5
SVIL	Down-Up	0.5
TANK	Down-Up	0.5
TRA2A	Down-Up	0.5
VTA1	Down-Up	0.5
ZRANB3	Down-Up	0.5

## Sheet: Treated 1 Up-Down
Gene Name	Path	Maximum Posterior Probability
ARL5C	Up-Down	1
SFI1	Up-Down	1
LOC112446743	Up-Down	0.9996
CFP	Up-Down	0.9995
SP100	Up-Down	0.9992
MRPL40	Up-Down	0.9962
TUBB1	Up-Down	0.9951
MTHFD2	Up-Down	0.9948
MMP25	Up-Down	0.9907
LOC101906195	Up-Down	0.9901
IFIT5	Up-Down	0.9892
PIAS1	Up-Down	0.9887
CCR1	Up-Down	0.9861
DMAP1	Up-Down	0.9794
GREB1	Up-Down	0.9705
APRT	Up-Down	0.9686
LOC104973427	Up-Down	0.9684
TNFSF10	Up-Down	0.9683
MS4A8	Up-Down	0.9652
LOC101906725	Up-Down	0.9614
PILRA	Up-Down	0.9538
UBA7	Up-Down	0.939
SERINC4	Up-Down	0.9042
LOC107131516	Up-Down	0.8681
RGS11	Up-Down	0.8679
INO80E	Up-Down	0.8445
RNF112	Up-Down	0.839
IRF1	Up-Down	0.8204
TRIP12	Up-Down	0.8038
LOC101907327	Up-Down	0.7855
LOC107132327	Up-Down	0.7812
CENPN	Up-Down	0.7761
GTPBP2	Up-Down	0.7561
PAPSS2	Up-Down	0.7361
LOC508858	Up-Down	0.7335
LOC101906392	Up-Down	0.7287
LOC112444151	Up-Down	0.6645
PRKAG1	Up-Down	0.6594
C7H1orf35	Up-Down	0.6418
IFITM3	Up-Down	0.6329
TTC39A	Up-Down	0.6281
SYCP2	Up-Down	0.6066
STAB1	Up-Down	0.5992
LOC618565	Up-Down	0.5849
MCEMP1	Up-Down	0.5793
RAB8A	Up-Down	0.5479
CXHXorf38	Up-Down	0.5419
NDUFAF1	Up-Down	0.5414
TRAF3IP3	Up-Down	0.5309
LOC101902123	Up-Down	0.5266
RGS2	Up-Down	0.5258
OSM	Up-Down	0.5247
SP140	Up-Down	0.5216
ARPC5	Up-Down	0.5184
PKM	Up-Down	0.5145
LOC104972052	Up-Down	0.5129
DDX3X	Up-Down	0.5107
LOC512627	Up-Down	0.5104
TMEM87A	Up-Down	0.5085
PLXNA3	Up-Down	0.507
DMKN	Up-Down	0.5058
LOC100139885	Up-Down	0.5027
LOC101907575	Up-Down	0.5025
LRRCC1	Up-Down	0.5021
LOC509956	Up-Down	0.5019
LOC781533	Up-Down	0.5019
SYTL3	Up-Down	0.5019
RAMP3	Up-Down	0.5016
CORO1B	Up-Down	0.501
LOC507443	Up-Down	0.5008
SEMA4F	Up-Down	0.5008
LRP3	Up-Down	0.5007
IL2RB	Up-Down	0.5005
ARF6	Up-Down	0.5004
COQ8B	Up-Down	0.5004
IKZF1	Up-Down	0.5004
LOC784659	Up-Down	0.5004
RNF125	Up-Down	0.5004
LOC617648	Up-Down	0.5003
PRPSAP2	Up-Down	0.5003
C1QB	Up-Down	0.5002
LOC788136	Up-Down	0.5002
RUFY3	Up-Down	0.5002
TMC8	Up-Down	0.5002
CDK2	Up-Down	0.5001
MAVS	Up-Down	0.5001
PIP4K2A	Up-Down	0.5001
BNIPL	Up-Down	0.5
CLDND2	Up-Down	0.5
EARS2	Up-Down	0.5
ENO4	Up-Down	0.5
HASPIN	Up-Down	0.5
HSD17B3	Up-Down	0.5
LOC100851681	Up-Down	0.5
LOC101906281	Up-Down	0.5
LOC101906363	Up-Down	0.5
LOC101907117	Up-Down	0.5
LOC104972128	Up-Down	0.5
LOC107132617	Up-Down	0.5
LOC112441982	Up-Down	0.5
LOC112442278	Up-Down	0.5
LOC112442633	Up-Down	0.5
LOC112443796	Up-Down	0.5
LOC112449638	Up-Down	0.5
MTCH1	Up-Down	0.5
PA2G4	Up-Down	0.5
PLCB3	Up-Down	0.5
RBM33	Up-Down	0.5
SETD7	Up-Down	0.5
SLC16A5	Up-Down	0.5
SPIRE2	Up-Down	0.5
TNFAIP2	Up-Down	0.5

## Sheet: Treated 1 Up-Up
Gene Name	Path	Maximum Posterior Probability
No genes identified with this directionality

## Sheet: Treated 1 Down-Down
Gene Name	Path	Maximum Posterior Probability
ABCA6	Down-Down	1
ABCB8	Down-Down	1
ABCC3	Down-Down	1
ABCC5	Down-Down	1
ACER2	Down-Down	1
ACSL6	Down-Down	1
ADAMDEC1	Down-Down	1
ADGRF3	Down-Down	1
ADGRG3	Down-Down	1
ADM2	Down-Down	1
ADNP	Down-Down	1
ADRB3	Down-Down	1
AGRN	Down-Down	1
ALKBH8	Down-Down	1
ALPK1	Down-Down	1
ALPL	Down-Down	1
AMT	Down-Down	1
ANK1	Down-Down	1
ANKHD1	Down-Down	1
ANKRD22	Down-Down	1
ANKRD26	Down-Down	1
ANKRD33B	Down-Down	1
ANKRD34A	Down-Down	1
ANKRD63	Down-Down	1
ANO8	Down-Down	1
AP4S1	Down-Down	1
ARFGAP2	Down-Down	1
ARHGAP21	Down-Down	1
ARHGEF10L	Down-Down	1
ARHGEF11	Down-Down	1
ARHGEF28	Down-Down	1
ARL16	Down-Down	1
ARPC4	Down-Down	1
ASB1	Down-Down	1
ASCC1	Down-Down	1
ASIP	Down-Down	1
ASMT	Down-Down	1
ASPHD2	Down-Down	1
ASPM	Down-Down	1
ASXL1	Down-Down	1
ATAD1	Down-Down	1
ATAT1	Down-Down	1
ATP12A	Down-Down	1
ATP9A	Down-Down	1
ATRN	Down-Down	1
ATXN1	Down-Down	1
AUH	Down-Down	1
BACH2	Down-Down	1
BATF2	Down-Down	1
BCKDK	Down-Down	1
BHLHE41	Down-Down	1
BLA-DQB	Down-Down	1
BNC2	Down-Down	1
BOLA-DQA5	Down-Down	1
BOLA-DQB	Down-Down	1
BPGM	Down-Down	1
BPHL	Down-Down	1
BRB	Down-Down	1
BRCC3	Down-Down	1
BRD4	Down-Down	1
BRI3BP	Down-Down	1
BRIP1	Down-Down	1
BSCL2	Down-Down	1
C15H11orf49	Down-Down	1
C18H19orf12	Down-Down	1
C18H19orf33	Down-Down	1
C1R	Down-Down	1
C2	Down-Down	1
C25H16orf91	Down-Down	1
C29H11orf24	Down-Down	1
C29H11orf95	Down-Down	1
C7	Down-Down	1
CA2	Down-Down	1
CACNA2D1	Down-Down	1
CAMK1	Down-Down	1
CAPN1	Down-Down	1
CAPN2	Down-Down	1
CASS4	Down-Down	1
CATHL1	Down-Down	1
CATHL3	Down-Down	1
CATSPERG	Down-Down	1
CAV1	Down-Down	1
CC2D1B	Down-Down	1
CCDC146	Down-Down	1
CCDC42	Down-Down	1
CCL8	Down-Down	1
CCNJL	Down-Down	1
CCNT1	Down-Down	1
CD163L1	Down-Down	1
CD24	Down-Down	1
CD300LB	Down-Down	1
CD300LG	Down-Down	1
CD5L	Down-Down	1
CD68	Down-Down	1
CDC14B	Down-Down	1
CDCA4	Down-Down	1
CDH2	Down-Down	1
CDO1	Down-Down	1
CEBPA	Down-Down	1
CEBPD	Down-Down	1
CEP135	Down-Down	1
CEP164	Down-Down	1
CFAP53	Down-Down	1
CHD2	Down-Down	1
CHD6	Down-Down	1
CIR1	Down-Down	1
CLASP1	Down-Down	1
CLDND1	Down-Down	1
CLEC1B	Down-Down	1
CLEC2B	Down-Down	1
CLEC3B	Down-Down	1
CLN6	Down-Down	1
CNPPD1	Down-Down	1
COL18A1	Down-Down	1
COL1A1	Down-Down	1
COL26A1	Down-Down	1
COL3A1	Down-Down	1
COL4A1	Down-Down	1
COL5A3	Down-Down	1
COPB1	Down-Down	1
CPLANE1	Down-Down	1
CPXM2	Down-Down	1
CRYBG1	Down-Down	1
CUL4B	Down-Down	1
CXCL8	Down-Down	1
CXCR2	Down-Down	1
CXHXorf57	Down-Down	1
CYB561A3	Down-Down	1
CYB5R2	Down-Down	1
CYBRD1	Down-Down	1
DCLRE1A	Down-Down	1
DCLRE1B	Down-Down	1
DCLRE1C	Down-Down	1
DCSTAMP	Down-Down	1
DCTN5	Down-Down	1
DDX42	Down-Down	1
DEFB13	Down-Down	1
DEFB4A	Down-Down	1
DIAPH1	Down-Down	1
DIRAS3	Down-Down	1
DMBT1	Down-Down	1
DNA2	Down-Down	1
DNAH14	Down-Down	1
DNAH17	Down-Down	1
DNER	Down-Down	1
DOC2G	Down-Down	1
DOCK9	Down-Down	1
DUSP19	Down-Down	1
EEF1A1	Down-Down	1
EIF3F	Down-Down	1
ELANE	Down-Down	1
ELK4	Down-Down	1
ELN	Down-Down	1
EML5	Down-Down	1
ENO3	Down-Down	1
EPB41L1	Down-Down	1
EPHX2	Down-Down	1
ERMAP	Down-Down	1
ERO1B	Down-Down	1
ESPNL	Down-Down	1
F5	Down-Down	1
FAF1	Down-Down	1
FAM133B	Down-Down	1
FAM171A1	Down-Down	1
FAM184B	Down-Down	1
FAM234B	Down-Down	1
FBN1	Down-Down	1
FBXO9	Down-Down	1
FBXW8	Down-Down	1
FCGR1A	Down-Down	1
FCRL3	Down-Down	1
FGD6	Down-Down	1
FLVCR1	Down-Down	1
FOLH1B	Down-Down	1
FOXO3	Down-Down	1
FOXS1	Down-Down	1
FUT11	Down-Down	1
GABARAP	Down-Down	1
GANAB	Down-Down	1
GATA2	Down-Down	1
GCNA	Down-Down	1
GGA1	Down-Down	1
GIPC3	Down-Down	1
GKAP1	Down-Down	1
GLP1R	Down-Down	1
GMPR	Down-Down	1
GNAL	Down-Down	1
GP9	Down-Down	1
GPR107	Down-Down	1
GPX3	Down-Down	1
GRB7	Down-Down	1
GRSF1	Down-Down	1
HADHA	Down-Down	1
HBA	Down-Down	1
HBA1	Down-Down	1
HDAC4	Down-Down	1
HELQ	Down-Down	1
HHLA2	Down-Down	1
HIC1	Down-Down	1
HIP1	Down-Down	1
HMG20B	Down-Down	1
HPSE	Down-Down	1
HSD17B8	Down-Down	1
HSPA2	Down-Down	1
HSPA6	Down-Down	1
HTRA1	Down-Down	1
ICE1	Down-Down	1
IFI27	Down-Down	1
IFI44L	Down-Down	1
IFI47	Down-Down	1
IFIH1	Down-Down	1
IFITM2	Down-Down	1
IFNAR1	Down-Down	1
IGHE	Down-Down	1
IGHM	Down-Down	1
IGLL1	Down-Down	1
IL12B	Down-Down	1
IL17RA	Down-Down	1
IL1RL1	Down-Down	1
IL4I1	Down-Down	1
IL4R	Down-Down	1
IL6R	Down-Down	1
IMPG2	Down-Down	1
INO80D	Down-Down	1
INPP4B	Down-Down	1
INTS6L	Down-Down	1
IPO11	Down-Down	1
ISY1	Down-Down	1
ITGA4	Down-Down	1
ITGA9	Down-Down	1
ITGAX	Down-Down	1
JAKMIP3	Down-Down	1
JSP.1	Down-Down	1
KAT2B	Down-Down	1
KAT8	Down-Down	1
KCNJ16	Down-Down	1
KCNK13	Down-Down	1
KDM4B	Down-Down	1
KHSRP	Down-Down	1
KIAA0513	Down-Down	1
KIAA1109	Down-Down	1
KIAA1147	Down-Down	1
KIAA1211L	Down-Down	1
KIAA1324L	Down-Down	1
KIAA1671	Down-Down	1
KIRREL3	Down-Down	1
KLHL42	Down-Down	1
KLRC1	Down-Down	1
KLRF2	Down-Down	1
KLRG1	Down-Down	1
KMT2A	Down-Down	1
KREMEN1	Down-Down	1
LACTB	Down-Down	1
LMF1	Down-Down	1
LOC100138922	Down-Down	1
LOC100139115	Down-Down	1
LOC100139891	Down-Down	1
LOC100139916	Down-Down	1
LOC100141070	Down-Down	1
LOC100271850-MEF2B	Down-Down	1
LOC100297676	Down-Down	1
LOC100298331	Down-Down	1
LOC100298356	Down-Down	1
LOC100298868	Down-Down	1
LOC100299503	Down-Down	1
LOC100300051	Down-Down	1
LOC100300483	Down-Down	1
LOC100300760	Down-Down	1
LOC100300764	Down-Down	1
LOC100336532	Down-Down	1
LOC100336589	Down-Down	1
LOC100336869	Down-Down	1
LOC100336993	Down-Down	1
LOC100337053	Down-Down	1
LOC100337076	Down-Down	1
LOC100337081	Down-Down	1
LOC100337108	Down-Down	1
LOC100337129	Down-Down	1
LOC100337390	Down-Down	1
LOC100847119	Down-Down	1
LOC100847171	Down-Down	1
LOC100847382	Down-Down	1
LOC100847469	Down-Down	1
LOC100847765	Down-Down	1
LOC100847813	Down-Down	1
LOC100847946	Down-Down	1
LOC100848006	Down-Down	1
LOC100848011	Down-Down	1
LOC100848226	Down-Down	1
LOC100848282	Down-Down	1
LOC100848478	Down-Down	1
LOC100848700	Down-Down	1
LOC100848815	Down-Down	1
LOC100848940	Down-Down	1
LOC100849037	Down-Down	1
LOC100851913	Down-Down	1
LOC101902141	Down-Down	1
LOC101902461	Down-Down	1
LOC101902555	Down-Down	1
LOC101902675	Down-Down	1
LOC101902787	Down-Down	1
LOC101902854	Down-Down	1
LOC101902907	Down-Down	1
LOC101903572	Down-Down	1
LOC101903765	Down-Down	1
LOC101903853	Down-Down	1
LOC101904173	Down-Down	1
LOC101904227	Down-Down	1
LOC101904468	Down-Down	1
LOC101904517	Down-Down	1
LOC101904625	Down-Down	1
LOC101904784	Down-Down	1
LOC101905172	Down-Down	1
LOC101905242	Down-Down	1
LOC101905267	Down-Down	1
LOC101905293	Down-Down	1
LOC101905312	Down-Down	1
LOC101905477	Down-Down	1
LOC101905498	Down-Down	1
LOC101905575	Down-Down	1
LOC101906101	Down-Down	1
LOC101906206	Down-Down	1
LOC101906226	Down-Down	1
LOC101906230	Down-Down	1
LOC101906397	Down-Down	1
LOC101906455	Down-Down	1
LOC101906477	Down-Down	1
LOC101907023	Down-Down	1
LOC101907041	Down-Down	1
LOC101907133	Down-Down	1
LOC101907299	Down-Down	1
LOC101907799	Down-Down	1
LOC101907820	Down-Down	1
LOC101907857	Down-Down	1
LOC101907941	Down-Down	1
LOC101908015	Down-Down	1
LOC101908034	Down-Down	1
LOC101908111	Down-Down	1
LOC104968444	Down-Down	1
LOC104968484	Down-Down	1
LOC104968946	Down-Down	1
LOC104969002	Down-Down	1
LOC104969024	Down-Down	1
LOC104969067	Down-Down	1
LOC104970173	Down-Down	1
LOC104970698	Down-Down	1
LOC104970949	Down-Down	1
LOC104971266	Down-Down	1
LOC104971388	Down-Down	1
LOC104973218	Down-Down	1
LOC104973517	Down-Down	1
LOC104973781	Down-Down	1
LOC104974144	Down-Down	1
LOC104975122	Down-Down	1
LOC104975607	Down-Down	1
LOC104975635	Down-Down	1
LOC104975667	Down-Down	1
LOC104976804	Down-Down	1
LOC107131134	Down-Down	1
LOC107131224	Down-Down	1
LOC107131241	Down-Down	1
LOC107131247	Down-Down	1
LOC107131271	Down-Down	1
LOC107131333	Down-Down	1
LOC107131398	Down-Down	1
LOC107131639	Down-Down	1
LOC107131699	Down-Down	1
LOC107131803	Down-Down	1
LOC107131864	Down-Down	1
LOC107132262	Down-Down	1
LOC107132340	Down-Down	1
LOC107132398	Down-Down	1
LOC107132798	Down-Down	1
LOC107132851	Down-Down	1
LOC107132911	Down-Down	1
LOC107132962	Down-Down	1
LOC112441494	Down-Down	1
LOC112441636	Down-Down	1
LOC112441651	Down-Down	1
LOC112441825	Down-Down	1
LOC112441847	Down-Down	1
LOC112442064	Down-Down	1
LOC112442065	Down-Down	1
LOC112442083	Down-Down	1
LOC112442205	Down-Down	1
LOC112442215	Down-Down	1
LOC112442226	Down-Down	1
LOC112442378	Down-Down	1
LOC112442379	Down-Down	1
LOC112442721	Down-Down	1
LOC112442757	Down-Down	1
LOC112443128	Down-Down	1
LOC112443140	Down-Down	1
LOC112443413	Down-Down	1
LOC112443438	Down-Down	1
LOC112443491	Down-Down	1
LOC112443502	Down-Down	1
LOC112443724	Down-Down	1
LOC112443735	Down-Down	1
LOC112443819	Down-Down	1
LOC112443849	Down-Down	1
LOC112443859	Down-Down	1
LOC112443864	Down-Down	1
LOC112443877	Down-Down	1
LOC112444479	Down-Down	1
LOC112444488	Down-Down	1
LOC112444505	Down-Down	1
LOC112444532	Down-Down	1
LOC112444681	Down-Down	1
LOC112444843	Down-Down	1
LOC112444847	Down-Down	1
LOC112444876	Down-Down	1
LOC112444904	Down-Down	1
LOC112445446	Down-Down	1
LOC112445470	Down-Down	1
LOC112445511	Down-Down	1
LOC112445653	Down-Down	1
LOC112445746	Down-Down	1
LOC112445781	Down-Down	1
LOC112445965	Down-Down	1
LOC112445995	Down-Down	1
LOC112446424	Down-Down	1
LOC112446657	Down-Down	1
LOC112446785	Down-Down	1
LOC112446857	Down-Down	1
LOC112447333	Down-Down	1
LOC112447350	Down-Down	1
LOC112447474	Down-Down	1
LOC112447488	Down-Down	1
LOC112447495	Down-Down	1
LOC112448070	Down-Down	1
LOC112448734	Down-Down	1
LOC112448744	Down-Down	1
LOC112448784	Down-Down	1
LOC112448791	Down-Down	1
LOC112448824	Down-Down	1
LOC112448864	Down-Down	1
LOC112448876	Down-Down	1
LOC112449053	Down-Down	1
LOC112449236	Down-Down	1
LOC112449266	Down-Down	1
LOC112449347	Down-Down	1
LOC112449552	Down-Down	1
LOC112449618	Down-Down	1
LOC504773	Down-Down	1
LOC506868	Down-Down	1
LOC507055	Down-Down	1
LOC507247	Down-Down	1
LOC508459	Down-Down	1
LOC508646	Down-Down	1
LOC509006	Down-Down	1
LOC509034	Down-Down	1
LOC509854	Down-Down	1
LOC510382	Down-Down	1
LOC511106	Down-Down	1
LOC511683	Down-Down	1
LOC511695	Down-Down	1
LOC512863	Down-Down	1
LOC512869	Down-Down	1
LOC513508	Down-Down	1
LOC513941	Down-Down	1
LOC519132	Down-Down	1
LOC520016	Down-Down	1
LOC521214	Down-Down	1
LOC521568	Down-Down	1
LOC522763	Down-Down	1
LOC524576	Down-Down	1
LOC524810	Down-Down	1
LOC526163	Down-Down	1
LOC528332	Down-Down	1
LOC528412	Down-Down	1
LOC528802	Down-Down	1
LOC532875	Down-Down	1
LOC533597	Down-Down	1
LOC534155	Down-Down	1
LOC536097	Down-Down	1
LOC614091	Down-Down	1
LOC614226	Down-Down	1
LOC616782	Down-Down	1
LOC617079	Down-Down	1
LOC617313	Down-Down	1
LOC617503	Down-Down	1
LOC618416	Down-Down	1
LOC618463	Down-Down	1
LOC618633	Down-Down	1
LOC618664	Down-Down	1
LOC618733	Down-Down	1
LOC618912	Down-Down	1
LOC619159	Down-Down	1
LOC619179	Down-Down	1
LOC781494	Down-Down	1
LOC783106	Down-Down	1
LOC783362	Down-Down	1
LOC784007	Down-Down	1
LOC784052	Down-Down	1
LOC784322	Down-Down	1
LOC784427	Down-Down	1
LOC785168	Down-Down	1
LOC785503	Down-Down	1
LOC786095	Down-Down	1
LOC786126	Down-Down	1
LOC786348	Down-Down	1
LOC786352	Down-Down	1
LOC786914	Down-Down	1
LOC786942	Down-Down	1
LOC786987	Down-Down	1
LOC787812	Down-Down	1
LOC787891	Down-Down	1
LOC788175	Down-Down	1
LOC788293	Down-Down	1
LOC788334	Down-Down	1
LOC788425	Down-Down	1
LOC788634	Down-Down	1
LOC789258	Down-Down	1
LOC789374	Down-Down	1
LOC789748	Down-Down	1
LOC789829	Down-Down	1
LOC790181	Down-Down	1
LOC790255	Down-Down	1
LOC790271	Down-Down	1
LOXL3	Down-Down	1
LRP11	Down-Down	1
LRP4	Down-Down	1
LRRK2	Down-Down	1
LTBP4	Down-Down	1
LTF	Down-Down	1
LUC7L	Down-Down	1
LXN	Down-Down	1
LYPD8	Down-Down	1
MAD2L1	Down-Down	1
MAF	Down-Down	1
MAGI1	Down-Down	1
MAN1A2	Down-Down	1
MAP3K10	Down-Down	1
MAP4K5	Down-Down	1
MAPK12	Down-Down	1
MAPK8IP3	Down-Down	1
MAPKBP1	Down-Down	1
MARCO	Down-Down	1
MBNL3	Down-Down	1
MCF2L	Down-Down	1
METTL17	Down-Down	1
MGAM	Down-Down	1
MGC127055	Down-Down	1
MIER3	Down-Down	1
MIR6120	Down-Down	1
MSS51	Down-Down	1
MUC5AC	Down-Down	1
MYEF2	Down-Down	1
MYO1F	Down-Down	1
MYO9A	Down-Down	1
NAALADL1	Down-Down	1
NAV3	Down-Down	1
NDST1	Down-Down	1
NDUFB6	Down-Down	1
NEBL	Down-Down	1
NEK8	Down-Down	1
NIPAL2	Down-Down	1
NLE1	Down-Down	1
NNAT	Down-Down	1
NOTCH4	Down-Down	1
NPAS2	Down-Down	1
NSMAF	Down-Down	1
NSMF	Down-Down	1
NSUN4	Down-Down	1
NUDT8	Down-Down	1
NUMB	Down-Down	1
NUMBL	Down-Down	1
NYX	Down-Down	1
OCRL	Down-Down	1
OGDH	Down-Down	1
OGFRL1	Down-Down	1
OSBPL5	Down-Down	1
OSBPL6	Down-Down	1
OSCAR	Down-Down	1
PAMR1	Down-Down	1
PAXBP1	Down-Down	1
PBX2	Down-Down	1
PDCD1LG2	Down-Down	1
PDZD8	Down-Down	1
PGGHG	Down-Down	1
PGLYRP4	Down-Down	1
PGM5	Down-Down	1
PHB2	Down-Down	1
PIP4K2B	Down-Down	1
PITPNB	Down-Down	1
PKLR	Down-Down	1
PLA2G4F	Down-Down	1
PLA2R1	Down-Down	1
PLCG2	Down-Down	1
PLEKHA8	Down-Down	1
PLEKHM3	Down-Down	1
PODNL1	Down-Down	1
POLK	Down-Down	1
POR	Down-Down	1
PPARA	Down-Down	1
PRDM16	Down-Down	1
PRKCG	Down-Down	1
PRKRIP1	Down-Down	1
PRPF38B	Down-Down	1
PRR36	Down-Down	1
PRSS57	Down-Down	1
PSAP	Down-Down	1
PSME1	Down-Down	1
PTGFRN	Down-Down	1
PTPN18	Down-Down	1
PTPRG	Down-Down	1
PTPRS	Down-Down	1
PTX3	Down-Down	1
R3HDM1	Down-Down	1
RAB44	Down-Down	1
RABEP2	Down-Down	1
RALGAPA2	Down-Down	1
RBM15	Down-Down	1
RELB	Down-Down	1
RGL2	Down-Down	1
RHOD	Down-Down	1
RNF138	Down-Down	1
RNF24	Down-Down	1
RNF39	Down-Down	1
RNF4	Down-Down	1
RNF43	Down-Down	1
ROCK2	Down-Down	1
RPL17	Down-Down	1
RUNDC1	Down-Down	1
S100A9	Down-Down	1
SAMD10	Down-Down	1
SAMD9	Down-Down	1
SAMHD1	Down-Down	1
SCAI	Down-Down	1
SCARF1	Down-Down	1
SDF4	Down-Down	1
SEL1L3	Down-Down	1
SELP	Down-Down	1
SEMA4B	Down-Down	1
SEMA6B	Down-Down	1
SEPTIN7	Down-Down	1
SERBP1	Down-Down	1
SERPINB4	Down-Down	1
SERPINC1	Down-Down	1
SERPIND1	Down-Down	1
SETD2	Down-Down	1
SETD5	Down-Down	1
SH3PXD2B	Down-Down	1
SH3YL1	Down-Down	1
SHISA8	Down-Down	1
SIGLEC1	Down-Down	1
SIGLEC11	Down-Down	1
SIGLEC5	Down-Down	1
SIGLEC8	Down-Down	1
SIRPA	Down-Down	1
SIRPB1	Down-Down	1
SLC25A14	Down-Down	1
SLC29A4	Down-Down	1
SLC35B4	Down-Down	1
SLC35D1	Down-Down	1
SLC39A8	Down-Down	1
SLC43A3	Down-Down	1
SLC5A3	Down-Down	1
SLC6A15	Down-Down	1
SLC8A1	Down-Down	1
SLC9A6	Down-Down	1
SLCO2B1	Down-Down	1
SLCO4C1	Down-Down	1
SLFN11	Down-Down	1
SLX4IP	Down-Down	1
SMARCD1	Down-Down	1
SMIM17	Down-Down	1
SMPD5	Down-Down	1
SNAI3	Down-Down	1
SNRPN	Down-Down	1
SOCS1	Down-Down	1
SOD2	Down-Down	1
SOX6	Down-Down	1
SP2	Down-Down	1
SP3	Down-Down	1
SPARC	Down-Down	1
SPDEF	Down-Down	1
SPTB	Down-Down	1
SPTY2D1OS	Down-Down	1
SREBF2	Down-Down	1
SRGAP3	Down-Down	1
SSX5	Down-Down	1
STAT2	Down-Down	1
STK4	Down-Down	1
STX1A	Down-Down	1
SUPT5H	Down-Down	1
SV2A	Down-Down	1
SYCE1L	Down-Down	1
SYNE1	Down-Down	1
TARM1	Down-Down	1
TARP	Down-Down	1
TAS1R3	Down-Down	1
TCF4	Down-Down	1
TESPA1	Down-Down	1
TET1	Down-Down	1
TFF2	Down-Down	1
TGM2	Down-Down	1
THY1	Down-Down	1
TIAF1	Down-Down	1
TIAM2	Down-Down	1
TIE1	Down-Down	1
TLDC1	Down-Down	1
TLE2	Down-Down	1
TLR6	Down-Down	1
TMED8	Down-Down	1
TMEM127	Down-Down	1
TMEM181	Down-Down	1
TMEM186	Down-Down	1
TMEM223	Down-Down	1
TMEM268	Down-Down	1
TMEM87B	Down-Down	1
TNFRSF8	Down-Down	1
TNRC18	Down-Down	1
TP53I13	Down-Down	1
TRAM2	Down-Down	1
TRANK1	Down-Down	1
TRAPPC12	Down-Down	1
TREM1	Down-Down	1
TRIM5	Down-Down	1
TRIM65	Down-Down	1
TRIO	Down-Down	1
TSEN2	Down-Down	1
TSPAN32	Down-Down	1
TSR3	Down-Down	1
TTLL5	Down-Down	1
TUT1	Down-Down	1
TXNRD2	Down-Down	1
UBE2H	Down-Down	1
UBOX5	Down-Down	1
UBR3	Down-Down	1
UBXN7	Down-Down	1
UEVLD	Down-Down	1
UFM1	Down-Down	1
ULBP3	Down-Down	1
USE1	Down-Down	1
USP13	Down-Down	1
UST	Down-Down	1
UXT	Down-Down	1
VPS4A	Down-Down	1
VSIG10	Down-Down	1
WASL	Down-Down	1
WC1.3	Down-Down	1
WC1-10	Down-Down	1
WC1-12	Down-Down	1
WC-7	Down-Down	1
WDR5B	Down-Down	1
WDR90	Down-Down	1
YTHDF2	Down-Down	1
ZC3H3	Down-Down	1
ZC3HC1	Down-Down	1
ZDHHC7	Down-Down	1
ZHX3	Down-Down	1
ZNF282	Down-Down	1
ZNF512B	Down-Down	1
ZNF609	Down-Down	1
ZNF644	Down-Down	1
ZNF664	Down-Down	1
ZNF704	Down-Down	1
ZNF830	Down-Down	1
ZNF862	Down-Down	1
SEPTIN10	Down-Down	0.9999
ACVR2B	Down-Down	0.9999
ADAMTS2	Down-Down	0.9999
AHSP	Down-Down	0.9999
AMN	Down-Down	0.9999
AREG	Down-Down	0.9999
ATXN7	Down-Down	0.9999
AZU1	Down-Down	0.9999
CAPN15	Down-Down	0.9999
CD101	Down-Down	0.9999
CDH23	Down-Down	0.9999
CLEC12A	Down-Down	0.9999
COL1A2	Down-Down	0.9999
CPT1C	Down-Down	0.9999
FAM98C	Down-Down	0.9999
FASLG	Down-Down	0.9999
KANSL2	Down-Down	0.9999
KRT23	Down-Down	0.9999
LOC101902455	Down-Down	0.9999
LOC101904381	Down-Down	0.9999
LOC101906604	Down-Down	0.9999
LOC112444310	Down-Down	0.9999
LOC512440	Down-Down	0.9999
LOC526966	Down-Down	0.9999
LOC781339	Down-Down	0.9999
NRAP	Down-Down	0.9999
OPN3	Down-Down	0.9999
PGM2L1	Down-Down	0.9999
RABGGTB	Down-Down	0.9999
REC8	Down-Down	0.9999
RGS1	Down-Down	0.9999
RPL23A	Down-Down	0.9999
RWDD4	Down-Down	0.9999
SH3GL3	Down-Down	0.9999
SLC30A4	Down-Down	0.9999
TGM3	Down-Down	0.9999
TMCC2	Down-Down	0.9999
TMEM248	Down-Down	0.9999
TNXB	Down-Down	0.9999
TRPM6	Down-Down	0.9999
TUB	Down-Down	0.9999
UFSP2	Down-Down	0.9999
VRK1	Down-Down	0.9999
WDFY3	Down-Down	0.9999
ZNF585A	Down-Down	0.9999
ACE	Down-Down	0.9998
ANO9	Down-Down	0.9998
ARMH2	Down-Down	0.9998
CENPI	Down-Down	0.9998
EIF4A1	Down-Down	0.9998
FRY	Down-Down	0.9998
GPR162	Down-Down	0.9998
HBEGF	Down-Down	0.9998
HSPA12B	Down-Down	0.9998
KDM7A	Down-Down	0.9998
LOC100139766	Down-Down	0.9998
LOC100847236	Down-Down	0.9998
LOC101905303	Down-Down	0.9998
LOC104972797	Down-Down	0.9998
LOC112443422	Down-Down	0.9998
LOC112447082	Down-Down	0.9998
LOC782062	Down-Down	0.9998
PLEKHH1	Down-Down	0.9998
PTK2B	Down-Down	0.9998
SLC2A8	Down-Down	0.9998
SLC35F6	Down-Down	0.9998
SLC9A7	Down-Down	0.9998
SULF2	Down-Down	0.9998
ZBTB42	Down-Down	0.9998
ZNF316	Down-Down	0.9998
ZNF677	Down-Down	0.9998
CROCC	Down-Down	0.9997
EPB42	Down-Down	0.9997
GNG7	Down-Down	0.9997
GYPA	Down-Down	0.9997
LOC100139670	Down-Down	0.9997
LOC100849069	Down-Down	0.9997
LOC107132949	Down-Down	0.9997
LOC112444653	Down-Down	0.9997
MRPL28	Down-Down	0.9997
PNPLA7	Down-Down	0.9997
SLC49A3	Down-Down	0.9997
APOBEC3H	Down-Down	0.9996
ARAF	Down-Down	0.9996
FAM213A	Down-Down	0.9996
GPAA1	Down-Down	0.9996
IDS	Down-Down	0.9996
LOC100847574	Down-Down	0.9996
LOC101905510	Down-Down	0.9996
LOC107132093	Down-Down	0.9996
LOC112448420	Down-Down	0.9996
LYPD3	Down-Down	0.9996
NAA35	Down-Down	0.9996
P2RX1	Down-Down	0.9996
PRKAR1B	Down-Down	0.9996
RGCC	Down-Down	0.9996
BPI	Down-Down	0.9995
C8H9orf3	Down-Down	0.9995
CD2BP2	Down-Down	0.9995
LOC104974955	Down-Down	0.9995
LOC112445621	Down-Down	0.9995
LOC112446710	Down-Down	0.9995
LOC112447135	Down-Down	0.9995
LOC787287	Down-Down	0.9995
PIGQ	Down-Down	0.9995
PSME3	Down-Down	0.9995
RNF31	Down-Down	0.9995
SHANK3	Down-Down	0.9995
VPS13B	Down-Down	0.9995
CARNS1	Down-Down	0.9994
FOXQ1	Down-Down	0.9994
GAL3ST4	Down-Down	0.9994
LOC100848540	Down-Down	0.9994
LOC112442063	Down-Down	0.9994
MIB1	Down-Down	0.9994
MRPS15	Down-Down	0.9994
N4BP1	Down-Down	0.9994
NPTN	Down-Down	0.9994
PAQR5	Down-Down	0.9994
ABCA2	Down-Down	0.9993
AOX1	Down-Down	0.9993
CD36	Down-Down	0.9993
HAGHL	Down-Down	0.9993
KIR3DS1	Down-Down	0.9993
LOC104970249	Down-Down	0.9993
LOC112443007	Down-Down	0.9993
LOC112447351	Down-Down	0.9993
LOC512617	Down-Down	0.9993
LOC784305	Down-Down	0.9993
CRYGS	Down-Down	0.9992
FAM3B	Down-Down	0.9992
HBB	Down-Down	0.9992
ITGB4	Down-Down	0.9992
LOC104972955	Down-Down	0.9992
LOC615112	Down-Down	0.9992
PCOLCE	Down-Down	0.9992
ST6GALNAC4	Down-Down	0.9992
TMCO1	Down-Down	0.9992
CHPF2	Down-Down	0.9991
LOC112445498	Down-Down	0.9991
LOC781723	Down-Down	0.9991
METTL18	Down-Down	0.9991
MMRN1	Down-Down	0.9991
NDUFS2	Down-Down	0.9991
PLA2G4B	Down-Down	0.9991
RD3	Down-Down	0.9991
UBA2	Down-Down	0.9991
ZFYVE28	Down-Down	0.9991
SEPTIN5	Down-Down	0.999
CFI	Down-Down	0.999
HEMGN	Down-Down	0.999
LOC100848246	Down-Down	0.999
LOC104969334	Down-Down	0.999
LOC112442223	Down-Down	0.999
MGP	Down-Down	0.999
ZFP57	Down-Down	0.999
CAPN10	Down-Down	0.9989
RAET1G	Down-Down	0.9989
SNX18	Down-Down	0.9989
CD55	Down-Down	0.9988
KDSR	Down-Down	0.9988
MYH7	Down-Down	0.9988
P2RY13	Down-Down	0.9988
CCDC15	Down-Down	0.9987
EXOC8	Down-Down	0.9987
ISG15	Down-Down	0.9987
PSIP1	Down-Down	0.9987
SPATA20	Down-Down	0.9987
ADRA2A	Down-Down	0.9986
C19H17orf75	Down-Down	0.9986
ELMO3	Down-Down	0.9986
LOC112441532	Down-Down	0.9986
PPP1R3E	Down-Down	0.9986
VWCE	Down-Down	0.9986
BOLA-DMA	Down-Down	0.9985
DCN	Down-Down	0.9985
GYPB	Down-Down	0.9985
ISYNA1	Down-Down	0.9985
LOC104974328	Down-Down	0.9985
LOC112441478	Down-Down	0.9985
NMUR2	Down-Down	0.9985
SOX15	Down-Down	0.9985
ZNF75A	Down-Down	0.9985
PEX11B	Down-Down	0.9984
KIFC2	Down-Down	0.9983
LOC112448856	Down-Down	0.9983
ZYX	Down-Down	0.9983
OAS1X	Down-Down	0.9982
ZNF389	Down-Down	0.9982
LOC112448850	Down-Down	0.9981
MAN2C1	Down-Down	0.9981
TERF2	Down-Down	0.9981
TMEM205	Down-Down	0.9981
CAMKK1	Down-Down	0.998
LOC781990	Down-Down	0.9979
MGC126945	Down-Down	0.9979
MOBP	Down-Down	0.9979
MYOF	Down-Down	0.9979
TRAK2	Down-Down	0.9979
LMO2	Down-Down	0.9978
LOC100299180	Down-Down	0.9978
MFSD2B	Down-Down	0.9978
PROK2	Down-Down	0.9978
CDK7	Down-Down	0.9977
CSF2RA	Down-Down	0.9977
EVA1A	Down-Down	0.9977
LOC100336208	Down-Down	0.9977
LOC112447043	Down-Down	0.9977
LOC112449349	Down-Down	0.9977
RGS6	Down-Down	0.9977
TMEM18	Down-Down	0.9977
HOXC9	Down-Down	0.9976
RAB40C	Down-Down	0.9976
LOC100847383	Down-Down	0.9975
LOC511229	Down-Down	0.9975
SLC24A3	Down-Down	0.9975
MIDN	Down-Down	0.9974
LOC101905956	Down-Down	0.9973
LOC107131273	Down-Down	0.9973
LOC112445178	Down-Down	0.9973
HBM	Down-Down	0.9972
KIAA0556	Down-Down	0.9972
LOC104968422	Down-Down	0.997
LOC107131715	Down-Down	0.997
LOC112446747	Down-Down	0.997
LOC101903340	Down-Down	0.9969
PRG3	Down-Down	0.9969
SDSL	Down-Down	0.9969
ZNF696	Down-Down	0.9968
PRKDC	Down-Down	0.9967
TMEM8A	Down-Down	0.9967
HERC6	Down-Down	0.9966
LOC507756	Down-Down	0.9966
LOC527385	Down-Down	0.9966
PRSS2	Down-Down	0.9966
PTTG1	Down-Down	0.9966
RNF219	Down-Down	0.9966
MTERF1	Down-Down	0.9965
SYNJ2BP	Down-Down	0.9965
KIR2DS1	Down-Down	0.9964
ABCA13	Down-Down	0.9963
HBQ1	Down-Down	0.9963
LOC100294952	Down-Down	0.9962
LOC104968634	Down-Down	0.9962
GLB1L3	Down-Down	0.9961
KMO	Down-Down	0.9961
RN18S1	Down-Down	0.9961
ZNF613	Down-Down	0.9961
RSAD2	Down-Down	0.996
SYT7	Down-Down	0.996
LOC101904355	Down-Down	0.9959
MAMDC2	Down-Down	0.9959
RPS6KA6	Down-Down	0.9959
MMP24OS	Down-Down	0.9958
ALAS2	Down-Down	0.9956
BOLA-DQA2	Down-Down	0.9956
LOC505972	Down-Down	0.9956
NUP210L	Down-Down	0.9956
RHAG	Down-Down	0.9956
LOC101904855	Down-Down	0.9955
FABP2	Down-Down	0.9954
LOC112446434	Down-Down	0.9954
LOC534578	Down-Down	0.9952
NINL	Down-Down	0.9952
CCDC47	Down-Down	0.9951
AQP1	Down-Down	0.995
PLXNB1	Down-Down	0.995
BEAN1	Down-Down	0.9949
LOC788565	Down-Down	0.9948
TLR8	Down-Down	0.9948
SPTA1	Down-Down	0.9947
NFAM1	Down-Down	0.9946
PCID2	Down-Down	0.9946
ABCB4	Down-Down	0.9945
AKAP17A	Down-Down	0.9944
CBLN3	Down-Down	0.9944
MARCHF3	Down-Down	0.9943
GADD45G	Down-Down	0.9943
LOC101906779	Down-Down	0.9942
CCNI	Down-Down	0.994
LOC112447796	Down-Down	0.994
TPC3	Down-Down	0.994
CCL5	Down-Down	0.9939
RAB3C	Down-Down	0.9939
KCNC3	Down-Down	0.9938
ARG1	Down-Down	0.9937
ESCO1	Down-Down	0.9937
OAS1Y	Down-Down	0.9937
CELF1	Down-Down	0.9935
LOC112442701	Down-Down	0.9933
FHDC1	Down-Down	0.9931
HES4	Down-Down	0.993
LOC101902458	Down-Down	0.993
PCDH1	Down-Down	0.993
LOC511354	Down-Down	0.9929
TPPP3	Down-Down	0.9928
LOC518911	Down-Down	0.9927
SLC16A11	Down-Down	0.9926
CARMIL2	Down-Down	0.9925
LOC100848077	Down-Down	0.9925
TAB3	Down-Down	0.9925
LOC107131218	Down-Down	0.9923
LOC101904393	Down-Down	0.992
MCM10	Down-Down	0.992
LOC112445512	Down-Down	0.9917
LOC510520	Down-Down	0.9917
LOC112445801	Down-Down	0.9912
LOC789997	Down-Down	0.9912
LOC112445016	Down-Down	0.9911
CA9	Down-Down	0.991
LOC112443484	Down-Down	0.9909
RABGEF1	Down-Down	0.9908
UCHL1	Down-Down	0.9908
LOC101903590	Down-Down	0.9907
LOC112441663	Down-Down	0.9906
LOC616574	Down-Down	0.9903
GIMAP5	Down-Down	0.9898
ZZEF1	Down-Down	0.9897
LOC112447770	Down-Down	0.9896
TRIM47	Down-Down	0.9896
VWF	Down-Down	0.9896
LOC101902449	Down-Down	0.9895
CHAC2	Down-Down	0.9891
SMIM13	Down-Down	0.989
LOC112447525	Down-Down	0.9888
LOC112448094	Down-Down	0.9884
B3GALNT2	Down-Down	0.9882
ATP5IF1	Down-Down	0.9881
LOC100847970	Down-Down	0.9881
LOC101902921	Down-Down	0.9881
LOC112444351	Down-Down	0.9874
FAM84A	Down-Down	0.9872
DNAH9	Down-Down	0.9869
PPP1R3B	Down-Down	0.9865
SHROOM4	Down-Down	0.9865
FXYD3	Down-Down	0.9862
SNRNP27	Down-Down	0.9862
LOC100296102	Down-Down	0.986
LOC104975781	Down-Down	0.9858
CHI3L1	Down-Down	0.9849
UPP1	Down-Down	0.9847
TYW1	Down-Down	0.9846
LOC107132972	Down-Down	0.9842
LOC112441504	Down-Down	0.984
TUBGCP4	Down-Down	0.984
PRCP	Down-Down	0.9837
OLFM4	Down-Down	0.9834
LOC104969760	Down-Down	0.9833
PRMT3	Down-Down	0.9833
LCP2	Down-Down	0.9829
LOC101902124	Down-Down	0.9825
LOC514001	Down-Down	0.9814
TMOD1	Down-Down	0.9813
FBXL8	Down-Down	0.9811
ZC3H4	Down-Down	0.9809
ZNF821	Down-Down	0.9807
TJP1	Down-Down	0.9805
NFS1	Down-Down	0.9803
LOC112448796	Down-Down	0.98
VPS37C	Down-Down	0.98
ZNHIT3	Down-Down	0.9799
CTNNA3	Down-Down	0.9797
FGD2	Down-Down	0.9795
ADA2	Down-Down	0.9794
DZIP1	Down-Down	0.979
HBG	Down-Down	0.979
CLCN2	Down-Down	0.9789
LOC101907753	Down-Down	0.9783
AXDND1	Down-Down	0.9776
USP34	Down-Down	0.9776
LOC104975666	Down-Down	0.9775
CRISPLD2	Down-Down	0.9774
LOC112442349	Down-Down	0.9774
LOC104974460	Down-Down	0.9771
ATP2B2	Down-Down	0.9768
LOC112449353	Down-Down	0.9768
SIRPB2	Down-Down	0.9764
MAPK11	Down-Down	0.9757
HIST2H2AA4	Down-Down	0.9756
PRPF18	Down-Down	0.9753
BGN	Down-Down	0.9752
CCNL1	Down-Down	0.9751
TMPRSS2	Down-Down	0.9751
ZNF205	Down-Down	0.9751
LOC112441622	Down-Down	0.9747
LOC112442456	Down-Down	0.9744
TICAM1	Down-Down	0.9744
LOC104969863	Down-Down	0.974
KCP	Down-Down	0.9735
PEAK3	Down-Down	0.9727
LOC782367	Down-Down	0.9723
DNAAF4	Down-Down	0.9722
LOC101902757	Down-Down	0.9722
VAMP2	Down-Down	0.972
LOC112443180	Down-Down	0.9716
PLXND1	Down-Down	0.971
PPP1R18	Down-Down	0.9707
LOC509513	Down-Down	0.9705
LOC112449275	Down-Down	0.97
LOC112447810	Down-Down	0.9697
LRRC61	Down-Down	0.9695
F2RL1	Down-Down	0.9686
CHCHD2	Down-Down	0.9682
LOC112446449	Down-Down	0.968
PXYLP1	Down-Down	0.9678
LOC100296778	Down-Down	0.9677
CLEC10A	Down-Down	0.9674
SSH3	Down-Down	0.9672
LOC789029	Down-Down	0.9669
ASS1	Down-Down	0.9667
CAPN14	Down-Down	0.9666
SLC25A19	Down-Down	0.966
PDLIM3	Down-Down	0.9653
GGT1	Down-Down	0.9641
ADAMTSL4	Down-Down	0.9634
DHX36	Down-Down	0.9631
KLHL30	Down-Down	0.9627
LOC112441842	Down-Down	0.9623
LOC104971307	Down-Down	0.9621
ULBP13	Down-Down	0.9619
TOR1A	Down-Down	0.9615
NCR3	Down-Down	0.9614
NUP50	Down-Down	0.9611
LSMEM1	Down-Down	0.961
MAPKAPK2	Down-Down	0.9607
ATXN3	Down-Down	0.96
RNASEH2B	Down-Down	0.96
LOC112449351	Down-Down	0.9599
TDRD10	Down-Down	0.9596
ZNF550	Down-Down	0.9595
ARMC12	Down-Down	0.9591
LOC107132121	Down-Down	0.9587
LOC112447116	Down-Down	0.9586
PIP4K2C	Down-Down	0.9582
LOC107131631	Down-Down	0.9575
GBP6	Down-Down	0.9573
LOC404051	Down-Down	0.9572
BRD1	Down-Down	0.9571
EGFL8	Down-Down	0.9571
CCDC93	Down-Down	0.9569
MPO	Down-Down	0.9565
OAZ2	Down-Down	0.955
LOC100848985	Down-Down	0.9546
LHFPL2	Down-Down	0.9544
SCLY	Down-Down	0.9544
LOC101904477	Down-Down	0.9536
NUPR1	Down-Down	0.9536
LOC112442715	Down-Down	0.9525
LOC104971270	Down-Down	0.9515
TGFB2	Down-Down	0.9507
LOC112442077	Down-Down	0.9501
LOC100336941	Down-Down	0.9495
DNAJC30	Down-Down	0.9492
LOC101905776	Down-Down	0.9489
OSCP1	Down-Down	0.9483
LOC112445789	Down-Down	0.9472
LOC112448823	Down-Down	0.947
EEF1B2	Down-Down	0.9434
MORC3	Down-Down	0.943
BCL2L12	Down-Down	0.9429
TMEM150A	Down-Down	0.9427
POGLUT1	Down-Down	0.9423
TRPC2	Down-Down	0.9423
GPRASP1	Down-Down	0.9422
EFR3A	Down-Down	0.9418
SSTR2	Down-Down	0.9418
MMP9	Down-Down	0.9403
LOC112446431	Down-Down	0.9398
RYR3	Down-Down	0.9397
LOC104976281	Down-Down	0.9387
PITPNC1	Down-Down	0.9383
LOC112442336	Down-Down	0.938
KDR	Down-Down	0.9368
LOC107131660	Down-Down	0.9368
TRAFD1	Down-Down	0.9366
PIWIL2	Down-Down	0.9364
LOC112443137	Down-Down	0.9344
LOC112442681	Down-Down	0.9343
LOC112445514	Down-Down	0.9343
CATHL2	Down-Down	0.9342
TREM2	Down-Down	0.9341
ABCA7	Down-Down	0.9328
C5AR1	Down-Down	0.9318
TAC3	Down-Down	0.9317
ABHD16B	Down-Down	0.9315
NPHP3	Down-Down	0.9307
LOC784541	Down-Down	0.9286
PODXL	Down-Down	0.9275
LOC100139360	Down-Down	0.9266
TM9SF4	Down-Down	0.9264
LOC112449562	Down-Down	0.9251
KATNBL1	Down-Down	0.9234
GATAD1	Down-Down	0.9214
S100A2	Down-Down	0.9213
LOC619000	Down-Down	0.9204
FUT10	Down-Down	0.9196
LOC101904701	Down-Down	0.9188
LOC112441458	Down-Down	0.9187
LOC112444649	Down-Down	0.9178
C23H6orf136	Down-Down	0.9172
TREX1	Down-Down	0.9164
CTDSPL2	Down-Down	0.9163
OSBPL10	Down-Down	0.9158
GOT1L1	Down-Down	0.9157
MEGF9	Down-Down	0.9147
FREM1	Down-Down	0.9142
PITPNM2	Down-Down	0.914
PSMC3IP	Down-Down	0.9138
DHRS4	Down-Down	0.9133
NLRP13	Down-Down	0.9131
ST3GAL1	Down-Down	0.9129
THBS1	Down-Down	0.9125
LOC618268	Down-Down	0.9123
GTPBP3	Down-Down	0.9116
FOLR2	Down-Down	0.9115
FKRP	Down-Down	0.91
LRP5	Down-Down	0.9094
WDR54	Down-Down	0.9092
SH3TC1	Down-Down	0.9089
LOC112442325	Down-Down	0.9086
ARHGEF40	Down-Down	0.9084
LOC112445543	Down-Down	0.9071
LOC790266	Down-Down	0.907
LOC112446684	Down-Down	0.9052
TDP1	Down-Down	0.9034
MAP4K2	Down-Down	0.9033
LOC112442677	Down-Down	0.9022
ADAMTSL5	Down-Down	0.9012
FARP2	Down-Down	0.901
LOC112442610	Down-Down	0.8996
LRP10	Down-Down	0.8967
PPP1R16A	Down-Down	0.8962
YPEL4	Down-Down	0.896
MST1	Down-Down	0.8947
MISP3	Down-Down	0.894
TACC3	Down-Down	0.894
LOC100337213	Down-Down	0.8931
EIF5	Down-Down	0.8904
LOC107131296	Down-Down	0.8897
AHSA1	Down-Down	0.8887
DUSP16	Down-Down	0.8878
CLYBL	Down-Down	0.8874
ANKH	Down-Down	0.8866
SMIM5	Down-Down	0.8862
LOC107133160	Down-Down	0.8861
LY86	Down-Down	0.8861
DUSP23	Down-Down	0.886
LOC104975673	Down-Down	0.8851
CCPG1	Down-Down	0.8839
SORBS3	Down-Down	0.8834
CAPN3	Down-Down	0.8832
LOC112442713	Down-Down	0.8825
VTI1B	Down-Down	0.8813
PRICKLE3	Down-Down	0.8793
LOC616254	Down-Down	0.8779
TIPIN	Down-Down	0.8776
FAXDC2	Down-Down	0.8762
RCBTB2	Down-Down	0.876
LOC100852061	Down-Down	0.8719
LOC100848886	Down-Down	0.8703
MS4A2	Down-Down	0.8692
ZC3H10	Down-Down	0.8685
LOC112442735	Down-Down	0.8684
CFB	Down-Down	0.8675
RASGRP2	Down-Down	0.863
LOC100139209	Down-Down	0.8629
LOC112445400	Down-Down	0.8628
MYO9B	Down-Down	0.8602
PRSS45	Down-Down	0.8595
DENR	Down-Down	0.8593
LOC112445697	Down-Down	0.8571
ANKRD13D	Down-Down	0.8568
SIRT2	Down-Down	0.8564
SPTLC2	Down-Down	0.855
LOC112444870	Down-Down	0.8542
LOC101908535	Down-Down	0.8503
LOC112443503	Down-Down	0.8494
RTP4	Down-Down	0.8475
JPT1	Down-Down	0.8446
LOC112446744	Down-Down	0.8437
ZNF276	Down-Down	0.8424
NCOR2	Down-Down	0.8418
COL14A1	Down-Down	0.84
LOC112443139	Down-Down	0.8388
TMEM238	Down-Down	0.8361
NLRP3	Down-Down	0.8343
HCLS1	Down-Down	0.8339
PHLDB1	Down-Down	0.8336
MAGED4B	Down-Down	0.8326
CD14	Down-Down	0.8325
C5H12orf4	Down-Down	0.8319
IMP4	Down-Down	0.8318
XRCC3	Down-Down	0.831
LOC107132067	Down-Down	0.8298
QSER1	Down-Down	0.8297
LOC100335642	Down-Down	0.8287
ARRDC2	Down-Down	0.8281
LINGO2	Down-Down	0.8275
LOC790871	Down-Down	0.8274
STOML1	Down-Down	0.8269
SLC12A7	Down-Down	0.8265
GPD1	Down-Down	0.8245
LOC112444924	Down-Down	0.8207
LOC107132508	Down-Down	0.82
CHRM3	Down-Down	0.8188
SCN11A	Down-Down	0.8172
ASB2	Down-Down	0.8164
LOC100297152	Down-Down	0.8163
IL3RA	Down-Down	0.8139
LPAR3	Down-Down	0.8138
CD209	Down-Down	0.8124
LOC506634	Down-Down	0.8093
HSF4	Down-Down	0.8076
SEC14L1	Down-Down	0.8072
TAP2	Down-Down	0.807
LOC112447761	Down-Down	0.8056
TMCC1	Down-Down	0.8041
DEFB1	Down-Down	0.8021
ODR4	Down-Down	0.796
ATRIP	Down-Down	0.7904
PXDN	Down-Down	0.7883
DEF6	Down-Down	0.7856
TRAP1	Down-Down	0.7838
PRSS33	Down-Down	0.7834
CTDNEP1	Down-Down	0.7805
LY6G6F	Down-Down	0.7782
AVL9	Down-Down	0.7754
ANXA4	Down-Down	0.7749
CAPN5	Down-Down	0.774
MGC139164	Down-Down	0.7723
PATL1	Down-Down	0.7721
LOC100196901	Down-Down	0.772
SLC20A1	Down-Down	0.7701
LOC100296163	Down-Down	0.7696
VAT1L	Down-Down	0.7682
IL2RA	Down-Down	0.7674
CLEC4D	Down-Down	0.7671
LOC107132935	Down-Down	0.7634
EMB	Down-Down	0.7616
DUSP6	Down-Down	0.7587
CD300A	Down-Down	0.7583
LOC100847981	Down-Down	0.7576
MBD5	Down-Down	0.7572
DAGLB	Down-Down	0.757
PRSS50	Down-Down	0.7562
GPCPD1	Down-Down	0.752
KIR3DL2	Down-Down	0.746
LOC100335190	Down-Down	0.7388
GVQW3	Down-Down	0.7374
SPI1	Down-Down	0.7355
LOC112443515	Down-Down	0.7334
ABCA3	Down-Down	0.7324
LOC509881	Down-Down	0.7323
TARS	Down-Down	0.7304
MX2	Down-Down	0.7288
GPATCH8	Down-Down	0.7285
SEMA4D	Down-Down	0.7232
MED22	Down-Down	0.7229
LOC100299303	Down-Down	0.7223
GK5	Down-Down	0.7141
LOC782068	Down-Down	0.7141
ADM5	Down-Down	0.7097
CHEK2	Down-Down	0.7071
CD34	Down-Down	0.7066
IFI44	Down-Down	0.7059
LOC112441574	Down-Down	0.7027
LOC112449073	Down-Down	0.7018
PRAM1	Down-Down	0.7006
KIFC3	Down-Down	0.6979
ZFP41	Down-Down	0.6975
GGT5	Down-Down	0.6969
ADAM11	Down-Down	0.6952
CLEC1A	Down-Down	0.6949
HAL	Down-Down	0.6942
LOC112442271	Down-Down	0.6938
CPNE7	Down-Down	0.6925
LRRC58	Down-Down	0.6911
PROX1	Down-Down	0.6905
LOC112445693	Down-Down	0.6891
ZNF296	Down-Down	0.6891
LOC104975822	Down-Down	0.6886
CKB	Down-Down	0.6827
PHTF1	Down-Down	0.6809
LOC104972274	Down-Down	0.6761
IL1B	Down-Down	0.6732
LOC100138815	Down-Down	0.673
SCN4B	Down-Down	0.6729
CCM2L	Down-Down	0.6728
LOC112445634	Down-Down	0.6722
LOC789895	Down-Down	0.6718
RSPO1	Down-Down	0.6709
SMIM8	Down-Down	0.6671
EXOC3L4	Down-Down	0.6668
ADAM8	Down-Down	0.6666
SLC25A36	Down-Down	0.6642
HIST1H2AK	Down-Down	0.6617
COL6A3	Down-Down	0.6616
MAPT	Down-Down	0.6583
ARHGAP32	Down-Down	0.6573
PGAP2	Down-Down	0.6568
VASN	Down-Down	0.6567
TDRD9	Down-Down	0.6558
PLEKHA6	Down-Down	0.6556
SAG	Down-Down	0.6546
LOC101905590	Down-Down	0.6529
LOC112446786	Down-Down	0.6519
AKAP13	Down-Down	0.6504
FAM181B	Down-Down	0.6477
MMP2	Down-Down	0.6467
GLT1D1	Down-Down	0.6453
DBF4B	Down-Down	0.6441
FBXW9	Down-Down	0.6425
RRAGC	Down-Down	0.6418
LOC112445638	Down-Down	0.6394
ZKSCAN1	Down-Down	0.6394
GRHL1	Down-Down	0.6369
FUOM	Down-Down	0.6353
MEFV	Down-Down	0.6349
CDC42SE2	Down-Down	0.6324
LOC112445164	Down-Down	0.6324
MVP	Down-Down	0.6319
LOC104975774	Down-Down	0.6314
PYGO2	Down-Down	0.6296
LOC101906218	Down-Down	0.6273
NKD2	Down-Down	0.6254
LOC112443231	Down-Down	0.6246
INO80	Down-Down	0.624
LOC786726	Down-Down	0.624
LOC112441665	Down-Down	0.6234
SMS	Down-Down	0.622
LOC104975979	Down-Down	0.6217
ULK3	Down-Down	0.6215
FCN1	Down-Down	0.6214
LRMDA	Down-Down	0.621
LOC101907567	Down-Down	0.6199
CD300E	Down-Down	0.618
SLC4A4	Down-Down	0.6155
KIF21B	Down-Down	0.6152
MFSD6L	Down-Down	0.6145
LOC112445990	Down-Down	0.6125
LGALS8	Down-Down	0.6101
CD177	Down-Down	0.6096
LOC112447323	Down-Down	0.6088
EID2	Down-Down	0.6085
CYHR1	Down-Down	0.6077
HS3ST6	Down-Down	0.6055
TCF12	Down-Down	0.6034
STXBP1	Down-Down	0.6031
LOC100141145	Down-Down	0.6027
ADD1	Down-Down	0.6009
IPMK	Down-Down	0.5977
LOC783045	Down-Down	0.5953
SLC25A42	Down-Down	0.595
FAM8A1	Down-Down	0.5948
LOC507696	Down-Down	0.5942
SERPINB8	Down-Down	0.5931
LOC107132475	Down-Down	0.591
YIPF6	Down-Down	0.5909
EFEMP1	Down-Down	0.5904
HSPA9	Down-Down	0.5893
LOC100337244	Down-Down	0.5888
SLC35A2	Down-Down	0.5885
SH3BGRL2	Down-Down	0.5879
LOC101905165	Down-Down	0.5852
LOC107131330	Down-Down	0.5843
LY96	Down-Down	0.5841
LOC107131684	Down-Down	0.5839
LOC112447832	Down-Down	0.5831
SNAPC4	Down-Down	0.5827
PKMYT1	Down-Down	0.5813
ACAP3	Down-Down	0.5791
ANKEF1	Down-Down	0.5775
IL17RE	Down-Down	0.5737
LOC112441512	Down-Down	0.5728
GPAT3	Down-Down	0.5725
MAST1	Down-Down	0.5722
LOC112442737	Down-Down	0.572
CCZ1	Down-Down	0.5718
RIC3	Down-Down	0.5717
TIGAR	Down-Down	0.5714
MYH3	Down-Down	0.5711
LOC112442246	Down-Down	0.5697
LOC101905248	Down-Down	0.5682
HAVCR2	Down-Down	0.5648
DUSP26	Down-Down	0.5635
LOC101904569	Down-Down	0.5623
LOC101903832	Down-Down	0.5622
LOC788736	Down-Down	0.5619
LOC107131530	Down-Down	0.5602
CIT	Down-Down	0.5595
LOC112445780	Down-Down	0.5589
KIF7	Down-Down	0.5581
FST	Down-Down	0.558
LOC107131703	Down-Down	0.5574
EFHD1	Down-Down	0.5569
DHRS9	Down-Down	0.5521
LOC112449508	Down-Down	0.5515
AIFM2	Down-Down	0.5512
CCDC3	Down-Down	0.5509
ZNF852	Down-Down	0.5509
PCMTD1	Down-Down	0.5507
RSBN1	Down-Down	0.5501
LOC112446007	Down-Down	0.5494
LOC101904098	Down-Down	0.5479
DAB2	Down-Down	0.5471
DACH1	Down-Down	0.5464
LOC509283	Down-Down	0.5461
SLC38A6	Down-Down	0.5459
LOC100847509	Down-Down	0.544
LOC112447036	Down-Down	0.5414
GSAP	Down-Down	0.541
RAB3IL1	Down-Down	0.5406
CD226	Down-Down	0.5401
CSAD	Down-Down	0.5395
PON3	Down-Down	0.5376
IL7	Down-Down	0.5353
NELFB	Down-Down	0.5345
NAPB	Down-Down	0.5343
SRFBP1	Down-Down	0.5338
CYTH2	Down-Down	0.5333
LOC101906276	Down-Down	0.5314
SULT1C4	Down-Down	0.531
GP1BA	Down-Down	0.5306
VSIG10L	Down-Down	0.5301
MIR142	Down-Down	0.53
SGSH	Down-Down	0.5296
PYGM	Down-Down	0.5293
BTBD9	Down-Down	0.529
RCCD1	Down-Down	0.528
IGSF3	Down-Down	0.527
WDR74	Down-Down	0.5267
LOC104973096	Down-Down	0.5259
SOX5	Down-Down	0.5258
GSTK1	Down-Down	0.5256
HPF1	Down-Down	0.5255
LOC112448488	Down-Down	0.5253
SCARF2	Down-Down	0.5253
LOC104975676	Down-Down	0.525
GLDC	Down-Down	0.5249
LOC281376	Down-Down	0.5243
LOC619014	Down-Down	0.5242
HBS1L	Down-Down	0.5239
FAR1	Down-Down	0.5238
CHMP6	Down-Down	0.523
SH2B2	Down-Down	0.5227
MIR21	Down-Down	0.5225
LOC101902048	Down-Down	0.5216
LOC112441500	Down-Down	0.5216
PGA5	Down-Down	0.5214
G0S2	Down-Down	0.5208
S100B	Down-Down	0.5207
LOC100140207	Down-Down	0.5205
UCHL3	Down-Down	0.5201
PKP4	Down-Down	0.5199
TFIP11	Down-Down	0.5198
LOC107132338	Down-Down	0.5191
PLVAP	Down-Down	0.519
LOC787858	Down-Down	0.5189
LOC522540	Down-Down	0.5188
BCO2	Down-Down	0.5186
LOC107131579	Down-Down	0.5185
PIGW	Down-Down	0.5184
CCDC8	Down-Down	0.518
LOC112448404	Down-Down	0.5178
NOTCH3	Down-Down	0.5167
LOC100848721	Down-Down	0.515
TICRR	Down-Down	0.5149
CRACR2B	Down-Down	0.5148
CSNK1B	Down-Down	0.5148
PHF8	Down-Down	0.5141
EREG	Down-Down	0.5138
PHYHD1	Down-Down	0.5131
LOC101904526	Down-Down	0.5129
MRC1	Down-Down	0.5129
MZF1	Down-Down	0.5129
PITPNA	Down-Down	0.5129
LGALS1	Down-Down	0.5126
LOC112449300	Down-Down	0.5122
SMPDL3B	Down-Down	0.5116
SLC25A20	Down-Down	0.5115
MAML2	Down-Down	0.5109
ABHD2	Down-Down	0.5107
MMP3	Down-Down	0.5103
IL7R	Down-Down	0.5101
LNX1	Down-Down	0.5096
LOC101905770	Down-Down	0.5096
LOC101906344	Down-Down	0.5095
LOC100295719	Down-Down	0.5092
MSR1	Down-Down	0.5091
CCDC9B	Down-Down	0.5089
MAK	Down-Down	0.5089
KMT2C	Down-Down	0.5087
PLXNA1	Down-Down	0.5087
RNF25	Down-Down	0.5084
ND4	Down-Down	0.5082
LOC101904039	Down-Down	0.5081
CSKMT	Down-Down	0.5079
KBTBD8	Down-Down	0.5078
EML6	Down-Down	0.5077
LOC112441638	Down-Down	0.5075
ZNF365	Down-Down	0.5075
TMEM256	Down-Down	0.5073
NECTIN1	Down-Down	0.5072
LOC104975663	Down-Down	0.5071
MARCHF2	Down-Down	0.507
ASRGL1	Down-Down	0.507
IMMP2L	Down-Down	0.5069
NOS2	Down-Down	0.5069
UBTF	Down-Down	0.5068
IL1R2	Down-Down	0.5059
LOC515600	Down-Down	0.5058
NUDT19	Down-Down	0.5058
HSPA8	Down-Down	0.5057
PDGFRA	Down-Down	0.5057
FBXL5	Down-Down	0.5056
LOC100298064	Down-Down	0.5056
H19	Down-Down	0.5052
LOC101903755	Down-Down	0.5051
LOC107132531	Down-Down	0.5051
SOCS3	Down-Down	0.5051
BRK1	Down-Down	0.5049
BCL3	Down-Down	0.5048
LOC112445556	Down-Down	0.5047
TUBG2	Down-Down	0.5047
LOC112445939	Down-Down	0.5046
STYK1	Down-Down	0.5045
COL5A2	Down-Down	0.5044
LOC112449033	Down-Down	0.5044
LOC112449256	Down-Down	0.5043
HOMER3	Down-Down	0.504
ITPKC	Down-Down	0.504
LPCAT2	Down-Down	0.504
CMTM6	Down-Down	0.5038
DNAJA4	Down-Down	0.5038
LOC112445930	Down-Down	0.5037
VWA5A	Down-Down	0.5037
ARHGAP4	Down-Down	0.5035
LOC104973054	Down-Down	0.5035
CRYZL1	Down-Down	0.5034
DAGLA	Down-Down	0.5034
STK10	Down-Down	0.5034
ZNF576	Down-Down	0.5033
CPNE2	Down-Down	0.5032
LOC785429	Down-Down	0.5032
AKAP9	Down-Down	0.5031
FN1	Down-Down	0.503
ACACB	Down-Down	0.5029
LOC104968479	Down-Down	0.5029
PURA	Down-Down	0.5028
ADAP1	Down-Down	0.5027
LOC782039	Down-Down	0.5027
FAM168A	Down-Down	0.5025
NATD1	Down-Down	0.5025
LOC101905162	Down-Down	0.5024
PCNA	Down-Down	0.5024
POLD2	Down-Down	0.5023
ARHGAP5	Down-Down	0.5022
LOC112443419	Down-Down	0.5022
PACSIN1	Down-Down	0.5021
RIMBP3B	Down-Down	0.5021
TMEM241	Down-Down	0.502
LRBA	Down-Down	0.5019
SLC46A2	Down-Down	0.5019
CASP1	Down-Down	0.5018
LOC112446745	Down-Down	0.5018
PCDH17	Down-Down	0.5018
PDAP1	Down-Down	0.5016
R3HCC1	Down-Down	0.5016
TREX2	Down-Down	0.5016
ALDH1A1	Down-Down	0.5015
ROR2	Down-Down	0.5014
SLC16A12	Down-Down	0.5013
MAPK13	Down-Down	0.5012
RINT1	Down-Down	0.5012
SCN3A	Down-Down	0.5012
AKT1S1	Down-Down	0.5011
FBXO24	Down-Down	0.5011
GLUL	Down-Down	0.5011
GNGT2	Down-Down	0.5011
PPIP5K2	Down-Down	0.5011
C3H1orf162	Down-Down	0.501
LOC100336766	Down-Down	0.501
MRPL53	Down-Down	0.501
CNOT11	Down-Down	0.5009
LOC508441	Down-Down	0.5009
MORN4	Down-Down	0.5009
NLRC3	Down-Down	0.5009
SFT2D2	Down-Down	0.5009
TRUB2	Down-Down	0.5009
ADD2	Down-Down	0.5008
BID	Down-Down	0.5008
LOC101907275	Down-Down	0.5008
NLRP1	Down-Down	0.5008
NPDC1	Down-Down	0.5008
SLC37A1	Down-Down	0.5008
SRSF10	Down-Down	0.5008
SSTR1	Down-Down	0.5008
ARMC8	Down-Down	0.5007
ELP5	Down-Down	0.5007
PHACTR2	Down-Down	0.5007
PLCL2	Down-Down	0.5007
WDR59	Down-Down	0.5007
BLOC1S1	Down-Down	0.5006
FLNC	Down-Down	0.5006
LOC100336476	Down-Down	0.5006
LOC104973383	Down-Down	0.5006
LOC617565	Down-Down	0.5006
CDKN2A	Down-Down	0.5005
DLC1	Down-Down	0.5005
LDB1	Down-Down	0.5005
SELENOP	Down-Down	0.5005
TRIM7	Down-Down	0.5005
UAP1L1	Down-Down	0.5005
VBP1	Down-Down	0.5005
ZSCAN4	Down-Down	0.5005
IL1A	Down-Down	0.5004
LOC107132707	Down-Down	0.5004
LOC112447453	Down-Down	0.5004
PTOV1	Down-Down	0.5004
S100A12	Down-Down	0.5004
EPSTI1	Down-Down	0.5003
FAM107B	Down-Down	0.5003
GABBR1	Down-Down	0.5003
IRF7	Down-Down	0.5003
LOC104970450	Down-Down	0.5003
MX1	Down-Down	0.5003
SKAP2	Down-Down	0.5003
ARHGAP12	Down-Down	0.5002
BMX	Down-Down	0.5002
LOC100296286	Down-Down	0.5002
LOC100298643	Down-Down	0.5002
LOC107131325	Down-Down	0.5002
LOC525820	Down-Down	0.5002
LOC782293	Down-Down	0.5002
MINDY2	Down-Down	0.5002
TMEM86A	Down-Down	0.5002
WWC2	Down-Down	0.5002
BTG1	Down-Down	0.5001
CDKN1A	Down-Down	0.5001
CTSF	Down-Down	0.5001
CTTNBP2NL	Down-Down	0.5001
DLGAP4	Down-Down	0.5001
FAM135A	Down-Down	0.5001
GZMB	Down-Down	0.5001
HFE	Down-Down	0.5001
HSPA1A	Down-Down	0.5001
INO80B	Down-Down	0.5001
LOC100848752	Down-Down	0.5001
LOC104973468	Down-Down	0.5001
LOC107132719	Down-Down	0.5001
LOC112441484	Down-Down	0.5001
LOC112441536	Down-Down	0.5001
LOC112444931	Down-Down	0.5001
LOC112446727	Down-Down	0.5001
LOC112448782	Down-Down	0.5001
LOC407145	Down-Down	0.5001
LOC526769	Down-Down	0.5001
PARD3	Down-Down	0.5001
RFX2	Down-Down	0.5001
RPH3A	Down-Down	0.5001
TUFT1	Down-Down	0.5001
WDR12	Down-Down	0.5001
ZFP36L2	Down-Down	0.5001
ZFP91	Down-Down	0.5001
ABCA10	Down-Down	0.5
ADCY9	Down-Down	0.5
ADORA2B	Down-Down	0.5
ARHGAP9	Down-Down	0.5
ARV1	Down-Down	0.5
AXIN1	Down-Down	0.5
BIRC2	Down-Down	0.5
BLVRB	Down-Down	0.5
BOLA	Down-Down	0.5
BTBD6	Down-Down	0.5
C1QA	Down-Down	0.5
CAVIN1	Down-Down	0.5
CCDC102A	Down-Down	0.5
CCDC82	Down-Down	0.5
CCDC88B	Down-Down	0.5
CCR2	Down-Down	0.5
CD80	Down-Down	0.5
CGNL1	Down-Down	0.5
CHM	Down-Down	0.5
CMPK2	Down-Down	0.5
CNPY3	Down-Down	0.5
CTNND1	Down-Down	0.5
CTSH	Down-Down	0.5
CUL1	Down-Down	0.5
DCAF12	Down-Down	0.5
EMP1	Down-Down	0.5
EPAS1	Down-Down	0.5
FAF2	Down-Down	0.5
FAM167B	Down-Down	0.5
FLI1	Down-Down	0.5
FMO4	Down-Down	0.5
FOXRED2	Down-Down	0.5
FSCN1	Down-Down	0.5
GALNT1	Down-Down	0.5
GBP5	Down-Down	0.5
GPR84	Down-Down	0.5
GRINA	Down-Down	0.5
GSR	Down-Down	0.5
GTPBP6	Down-Down	0.5
HTATIP2	Down-Down	0.5
ICAM3	Down-Down	0.5
IDH1	Down-Down	0.5
IL18RAP	Down-Down	0.5
INPP5K	Down-Down	0.5
INTS10	Down-Down	0.5
IRF2BP2	Down-Down	0.5
IVD	Down-Down	0.5
KLF9	Down-Down	0.5
LATS1	Down-Down	0.5
LCN2	Down-Down	0.5
LDHA	Down-Down	0.5
LEMD3	Down-Down	0.5
LOC100196897	Down-Down	0.5
LOC100335205	Down-Down	0.5
LOC100462699	Down-Down	0.5
LOC101903265	Down-Down	0.5
LOC101904045	Down-Down	0.5
LOC101907294	Down-Down	0.5
LOC107131849	Down-Down	0.5
LOC107132901	Down-Down	0.5
LOC112443164	Down-Down	0.5
LOC112446756	Down-Down	0.5
LOC112447295	Down-Down	0.5
LOC512486	Down-Down	0.5
LOC616063	Down-Down	0.5
MADD	Down-Down	0.5
MAP3K4	Down-Down	0.5
MAST2	Down-Down	0.5
MIR3064	Down-Down	0.5
MYL9	Down-Down	0.5
NID2	Down-Down	0.5
NR4A2	Down-Down	0.5
NT5DC2	Down-Down	0.5
NUP214	Down-Down	0.5
PAQR8	Down-Down	0.5
PARP8	Down-Down	0.5
PDK4	Down-Down	0.5
PEPD	Down-Down	0.5
PFKP	Down-Down	0.5
PML	Down-Down	0.5
POU2F2	Down-Down	0.5
PPP1R12B	Down-Down	0.5
PTBP2	Down-Down	0.5
RHOT2	Down-Down	0.5
RNF123	Down-Down	0.5
SAFB2	Down-Down	0.5
SAMD1	Down-Down	0.5
SAMSN1	Down-Down	0.5
SENP2	Down-Down	0.5
SLC29A2	Down-Down	0.5
SLC34A3	Down-Down	0.5
SMARCD2	Down-Down	0.5
SPG11	Down-Down	0.5
SRGAP2	Down-Down	0.5
SSH1	Down-Down	0.5
TARBP1	Down-Down	0.5
TFDP2	Down-Down	0.5
THUMPD3	Down-Down	0.5
TNPO1	Down-Down	0.5
TOB2	Down-Down	0.5
TRIM15	Down-Down	0.5
TSTD2	Down-Down	0.5
UBE2L3	Down-Down	0.5
UNC13D	Down-Down	0.5
VAMP1	Down-Down	0.5
VIM	Down-Down	0.5
VPS72	Down-Down	0.5
WLS	Down-Down	0.5
YBX3	Down-Down	0.5
ZC3H18	Down-Down	0.5
ZCCHC11	Down-Down	0.5
ZMYND11	Down-Down	0.5
ZNF217	Down-Down	0.5
ZNF8	Down-Down	0.5

## Sheet: Treated 1 Down-Up
Gene Name	Path	Maximum Posterior Probability
ABLIM1	Down-Up	1
LOC112441799	Down-Up	1
WIZ	Down-Up	1
ALOX5	Down-Up	0.9999
DNLZ	Down-Up	0.9999
IFITM1	Down-Up	0.9999
LOC112442309	Down-Up	0.9995
NOTCH2	Down-Up	0.9994
FRRS1	Down-Up	0.9992
IL5RA	Down-Up	0.9989
TTLL4	Down-Up	0.9989
PSMF1	Down-Up	0.9987
MYB	Down-Up	0.9986
ASAP2	Down-Up	0.9984
TXNDC5	Down-Up	0.9984
CEBPE	Down-Up	0.9977
FBP1	Down-Up	0.9977
VPS37A	Down-Up	0.9969
PFKFB2	Down-Up	0.9965
LOC112444152	Down-Up	0.9959
ISLR	Down-Up	0.9953
PLEKHD1	Down-Up	0.9942
SLC16A10	Down-Up	0.9937
LOC100297044	Down-Up	0.9932
WARS2	Down-Up	0.9923
LOC112446751	Down-Up	0.9912
TRIP10	Down-Up	0.9881
LOC101905239	Down-Up	0.9845
UIMC1	Down-Up	0.9832
DCAF17	Down-Up	0.9813
EDARADD	Down-Up	0.9749
ATG4B	Down-Up	0.9744
SLC7A11	Down-Up	0.9744
LOC112446433	Down-Up	0.9661
LOC104975941	Down-Up	0.952
LOC518134	Down-Up	0.9518
S100A14	Down-Up	0.951
LSM7	Down-Up	0.9479
DDAH1	Down-Up	0.9436
LOC101908096	Down-Up	0.9409
CAVIN2	Down-Up	0.9391
TIA1	Down-Up	0.9367
LOC104971845	Down-Up	0.9334
LOC529125	Down-Up	0.9319
LOC112447356	Down-Up	0.9226
HAAO	Down-Up	0.919
MAD2L1BP	Down-Up	0.917
BRAP	Down-Up	0.9154
RB1	Down-Up	0.9123
CD1B	Down-Up	0.9049
SGCE	Down-Up	0.8989
LOC101902721	Down-Up	0.8851
CD37	Down-Up	0.8814
FAM53A	Down-Up	0.8741
LOC112443347	Down-Up	0.8719
NAA30	Down-Up	0.8645
LOC107132519	Down-Up	0.8551
PNISR	Down-Up	0.8495
SPHAR	Down-Up	0.8454
NDST3	Down-Up	0.8413
ARMCX5	Down-Up	0.8341
IL16	Down-Up	0.8273
LGALS12	Down-Up	0.8242
MAN2A2	Down-Up	0.8186
FAM78A	Down-Up	0.8031
NIPAL1	Down-Up	0.8007
LOC100848263	Down-Up	0.8006
WNT11	Down-Up	0.8006
FAM212B	Down-Up	0.7999
BTBD8	Down-Up	0.7891
LOC101903668	Down-Up	0.7817
LOC101905514	Down-Up	0.7703
ABHD17A	Down-Up	0.7607
TMIGD3	Down-Up	0.7549
HPGD	Down-Up	0.7419
USP54	Down-Up	0.7245
DCLK1	Down-Up	0.7086
TMEM260	Down-Up	0.7086
ALOX15	Down-Up	0.7074
COX8A	Down-Up	0.7046
ZNF845	Down-Up	0.6887
CHI3L2	Down-Up	0.6872
TMEM120B	Down-Up	0.6671
LOC104975162	Down-Up	0.6631
LOC112446381	Down-Up	0.6621
LOC112441460	Down-Up	0.6509
NRDC	Down-Up	0.6499
R3HDM4	Down-Up	0.6484
LOC112446413	Down-Up	0.6451
KLRJ1	Down-Up	0.625
MBOAT2	Down-Up	0.6197
FOXO6	Down-Up	0.6179
ARHGAP33	Down-Up	0.6108
EIF4G2	Down-Up	0.6072
ERLIN1	Down-Up	0.5935
GATA1	Down-Up	0.582
RTL9	Down-Up	0.5794
DOK3	Down-Up	0.5738
LOC104969177	Down-Up	0.5619
LOC107133223	Down-Up	0.5612
CTSO	Down-Up	0.5575
THAP3	Down-Up	0.555
EDNRB	Down-Up	0.5507
AFF3	Down-Up	0.5438
ENHO	Down-Up	0.5416
LOC100337044	Down-Up	0.5356
CD1B5	Down-Up	0.5297
CBX7	Down-Up	0.5274
ANKRD42	Down-Up	0.527
FKTN	Down-Up	0.527
WDR35	Down-Up	0.5252
BOLA-DOB	Down-Up	0.5245
LOC107132537	Down-Up	0.5234
TUBGCP6	Down-Up	0.523
PDXP	Down-Up	0.5212
DSTYK	Down-Up	0.5209
HIST1H3G	Down-Up	0.5209
FMO2	Down-Up	0.5187
LOC407203	Down-Up	0.5181
MAP6D1	Down-Up	0.5165
LOC104973870	Down-Up	0.5144
LOC112442086	Down-Up	0.5126
LOC527810	Down-Up	0.5112
KRAS	Down-Up	0.5102
LOC112443200	Down-Up	0.5102
JAM2	Down-Up	0.5098
LOC112442386	Down-Up	0.5097
STEAP4	Down-Up	0.5096
MAN1C1	Down-Up	0.5066
TBXA2R	Down-Up	0.5064
SPIB	Down-Up	0.5062
LOC101902922	Down-Up	0.505
SMPD3	Down-Up	0.5042
CAPZA2	Down-Up	0.5026
FECH	Down-Up	0.5025
KCTD15	Down-Up	0.5022
CHAF1B	Down-Up	0.5019
LOC100295883	Down-Up	0.5019
LOC112443144	Down-Up	0.5019
PERP	Down-Up	0.5016
ADAM10	Down-Up	0.5012
RPH3AL	Down-Up	0.5011
ZCWPW1	Down-Up	0.5011
LOC104976232	Down-Up	0.5008
RBM12	Down-Up	0.5008
LOC112443486	Down-Up	0.5006
PHACTR1	Down-Up	0.5006
LOC104968753	Down-Up	0.5005
SLC30A7	Down-Up	0.5005
CCDC114	Down-Up	0.5002
CCDC80	Down-Up	0.5002
CREBBP	Down-Up	0.5002
GPX4	Down-Up	0.5001
SLC46A3	Down-Up	0.5001
ZNF177	Down-Up	0.5001
ABRAXAS1	Down-Up	0.5
BLOC1S5	Down-Up	0.5
COX6B2	Down-Up	0.5
CYSLTR1	Down-Up	0.5
ETV6	Down-Up	0.5
LOC613444	Down-Up	0.5
LOC786870	Down-Up	0.5
SBNO2	Down-Up	0.5
SMAD3	Down-Up	0.5
ZNF638	Down-Up	0.5

## Sheet: Treated 2+ Up-Down
Gene Name	Path	Maximum Posterior Probability
SMIM13	Up-Down	1
ARMH2	Up-Down	0.9998
NOTCH2	Up-Down	0.9998
ZBTB37	Up-Down	0.9996
SPEF2	Up-Down	0.9994
CDC25A	Up-Down	0.9989
PCDH19	Up-Down	0.9989
FAP	Up-Down	0.9988
LOC112445563	Up-Down	0.9987
ABCA10	Up-Down	0.9982
LOC112445638	Up-Down	0.9982
LOC112448552	Up-Down	0.9966
KRT19	Up-Down	0.9961
LOC100300806	Up-Down	0.9961
ADRB3	Up-Down	0.9955
LOC104976281	Up-Down	0.9954
ATG7	Up-Down	0.9953
TMEM235	Up-Down	0.9953
BCKDK	Up-Down	0.9942
TRIM21	Up-Down	0.9936
LOC112443491	Up-Down	0.9928
C3AR1	Up-Down	0.9919
JCHAIN	Up-Down	0.9914
LRP5	Up-Down	0.9913
CTDNEP1	Up-Down	0.991
SLC22A23	Up-Down	0.99
RABGAP1L	Up-Down	0.9865
SHANK3	Up-Down	0.9858
GUCY1B1	Up-Down	0.9844
P2RY6	Up-Down	0.9842
LOC104970784	Up-Down	0.9804
TTLL7	Up-Down	0.98
LOC112444192	Up-Down	0.9775
LOC784659	Up-Down	0.9774
LOC104974812	Up-Down	0.9767
LGALSL	Up-Down	0.9753
ETS2	Up-Down	0.9719
LOC101904355	Up-Down	0.971
LOC101904166	Up-Down	0.9704
ZNF644	Up-Down	0.9675
CD164L2	Up-Down	0.967
COX7B2	Up-Down	0.967
LOC100848275	Up-Down	0.9649
LOC100139638	Up-Down	0.9643
CTGF	Up-Down	0.9613
TOP2A	Up-Down	0.9611
LOC112445639	Up-Down	0.9588
HFE	Up-Down	0.9513
LOC101903891	Up-Down	0.9457
LOC104968939	Up-Down	0.9375
TNFRSF19	Up-Down	0.933
LOC517392	Up-Down	0.9271
LOC100847765	Up-Down	0.9159
RAPGEF1	Up-Down	0.9058
CPLANE1	Up-Down	0.9031
ZNF75A	Up-Down	0.8929
LOC783201	Up-Down	0.8832
FGD6	Up-Down	0.8693
VCPIP1	Up-Down	0.8629
PLCB1	Up-Down	0.8255
LOC101904381	Up-Down	0.8194
SMIM37	Up-Down	0.805
LOC112441852	Up-Down	0.8041
ANKMY1	Up-Down	0.7908
LOC104972805	Up-Down	0.7733
KATNBL1	Up-Down	0.771
PSMA6	Up-Down	0.7668
LOC112448575	Up-Down	0.7663
ARPC4	Up-Down	0.7644
PCDHGC3	Up-Down	0.7613
MPZL3	Up-Down	0.74
LOC112442802	Up-Down	0.7341
PTAFR	Up-Down	0.6966
CTTNBP2NL	Up-Down	0.6965
MZB1	Up-Down	0.6762
KLF11	Up-Down	0.6577
LTB	Up-Down	0.6418
SRSF7	Up-Down	0.6207
LOC112441610	Up-Down	0.6018
NPHP3	Up-Down	0.5892
EIF2AK2	Up-Down	0.5869
EIF4A1	Up-Down	0.5827
LOC104975122	Up-Down	0.5699
LOC104971364	Up-Down	0.5538
RXFP4	Up-Down	0.5415
DGCR2	Up-Down	0.5406
TGFB2	Up-Down	0.5362
LOC104969531	Up-Down	0.5316
ORC1	Up-Down	0.5316
SERPINB8	Up-Down	0.5285
LOC101905590	Up-Down	0.5189
ADAR	Up-Down	0.5178
CD101	Up-Down	0.5136
LOC100298643	Up-Down	0.5118
LOC112442086	Up-Down	0.5118
LOC101902869	Up-Down	0.5066
ASB2	Up-Down	0.5059
EXOC3L2	Up-Down	0.5058
LOC112449300	Up-Down	0.5058
MYH11	Up-Down	0.5057
MS4A14	Up-Down	0.505
LOC104973383	Up-Down	0.5042
NME8	Up-Down	0.5039
IFT27	Up-Down	0.5032
ADAMTS18	Up-Down	0.5027
TMTC2	Up-Down	0.5025
TM4SF19	Up-Down	0.5023
PDIA4	Up-Down	0.5022
LOC101904896	Up-Down	0.5019
HASPIN	Up-Down	0.5015
LOC404103	Up-Down	0.5015
SLC22A13	Up-Down	0.5014
LOC104976076	Up-Down	0.5013
LOC618561	Up-Down	0.5011
C1QC	Up-Down	0.5008
TXNIP	Up-Down	0.5006
PRKG1	Up-Down	0.5005
SDS	Up-Down	0.5004
GOSR1	Up-Down	0.5002
LOC511354	Up-Down	0.5002
LOC112441982	Up-Down	0.5001
LOC112448405	Up-Down	0.5001
LOC407171	Up-Down	0.5001
CMTR1	Up-Down	0.5
IL17RB	Up-Down	0.5
KIF20B	Up-Down	0.5
LOC101904726	Up-Down	0.5
LOC112449306	Up-Down	0.5
PF4	Up-Down	0.5
PSTPIP2	Up-Down	0.5
STEAP4	Up-Down	0.5
TRMT13	Up-Down	0.5

## Sheet: Treated 2+ Up-Up
Gene Name	Path	Maximum Posterior Probability
APLN	Up-Up	0.9918
LOC104969735	Up-Up	0.9908
LOC112446644	Up-Up	0.978
LOC101907588	Up-Up	0.9747
LOC107132456	Up-Up	0.963
LOC101908096	Up-Up	0.8458
LOC104974562	Up-Up	0.7262
MIXL1	Up-Up	0.546

[truncated: 2 more sheets: Treated 2+ Down-Down, Treated 2+ Down-Up]
