# Supplementary material for: Comprehensive time-course gene expression evaluation of high-risk beef cattle to establish immunological characteristics associated with undifferentiated bovine respiratory disease
Source: Front Immunol. 2024 Sep 13;15:1412766. doi: 10.3389/fimmu.2024.1412766 (PMC11427276; doi:10.3389/fimmu.2024.1412766)
Supplement: Supplementary file 5 [file Table5.xlsx]

## Sheet: Healthy vs Treated 1 (Day 0)
Supplemental File S5: GO terms and enriched pathways for all pairwise comparisons (FDR < 0.05)
##Databases: KEGG PATHWAY, Reactome, Gene Ontology
##Statistical test method: hypergeometric test / Fisher's exact test
##FDR correction method: Benjamini and Hochberg
#Term	Database	ID	Input number	Background number	P-Value	Corrected P-Value	Input	Hyperlink
No significant GO terms identified (FDR<0.05).
#Term	Database	ID	Input number	Background number	P-Value	Corrected P-Value	Input	Hyperlink
No significant pathways identified (FDR<0.05).

## Sheet: Healthy vs Treated 2+ (Day 0)
##Databases: KEGG PATHWAY, Reactome, Gene Ontology
##Statistical test method: hypergeometric test / Fisher's exact test
##FDR correction method: Benjamini and Hochberg
#Term	Database	ID	Input number	Background number	P-Value	Corrected P-Value	Input	Hyperlink
fatty acid oxidation	Gene Ontology	GO:0019395	1	6	0.00145058	0.0176096	ALOX15	http://amigo.geneontology.org/amigo/term/GO:0019395
lipid oxidation	Gene Ontology	GO:0034440	1	6	0.00145058	0.0176096	ALOX15	http://amigo.geneontology.org/amigo/term/GO:0034440
complement activation, alternative pathway	Gene Ontology	GO:0006957	1	8	0.0018647	0.0176096	CFB	http://amigo.geneontology.org/amigo/term/GO:0006957
phosphatidylethanolamine biosynthetic process	Gene Ontology	GO:0006646	1	8	0.0018647	0.0176096	ALOX15	http://amigo.geneontology.org/amigo/term/GO:0006646
linoleic acid metabolic process	Gene Ontology	GO:0043651	1	8	0.0018647	0.0176096	ALOX15	http://amigo.geneontology.org/amigo/term/GO:0043651
hepoxilin biosynthetic process	Gene Ontology	GO:0051122	1	8	0.0018647	0.0176096	ALOX15	http://amigo.geneontology.org/amigo/term/GO:0051122
negative regulation of platelet aggregation	Gene Ontology	GO:0090331	1	9	0.00207172	0.0176096	ALOX15	http://amigo.geneontology.org/amigo/term/GO:0090331
lipoxygenase pathway	Gene Ontology	GO:0019372	1	9	0.00207172	0.0176096	ALOX15	http://amigo.geneontology.org/amigo/term/GO:0019372
MHC class II protein complex	Gene Ontology	GO:0042613	1	12	0.00269253	0.0189576	BOLA-DQA2	http://amigo.geneontology.org/amigo/term/GO:0042613
oxidoreductase activity, acting on single donors with incorporation of molecular oxygen, incorporation of two atoms of oxygen	Gene Ontology	GO:0016702	1	13	0.0028994	0.0189576	ALOX15	http://amigo.geneontology.org/amigo/term/GO:0016702
arachidonic acid metabolic process	Gene Ontology	GO:0019369	1	15	0.00331303	0.0199455	ALOX15	http://amigo.geneontology.org/amigo/term/GO:0019369
apoptotic cell clearance	Gene Ontology	GO:0043277	1	16	0.00351979	0.0199455	ALOX15	http://amigo.geneontology.org/amigo/term/GO:0043277
establishment of skin barrier	Gene Ontology	GO:0061436	1	20	0.00434647	0.0224759	ALOX15	http://amigo.geneontology.org/amigo/term/GO:0061436
small molecule binding	Gene Ontology	GO:0036094	1	21	0.00455305	0.0224759	LCN8	http://amigo.geneontology.org/amigo/term/GO:0036094
antigen processing and presentation	Gene Ontology	GO:0019882	1	22	0.0047596	0.0224759	BOLA-DQA2	http://amigo.geneontology.org/amigo/term/GO:0019882
positive regulation of cell-substrate adhesion	Gene Ontology	GO:0010811	1	25	0.00537902	0.024064	ALOX15	http://amigo.geneontology.org/amigo/term/GO:0010811
bone mineralization	Gene Ontology	GO:0030282	1	31	0.0066169	0.0267827	ALOX15	http://amigo.geneontology.org/amigo/term/GO:0030282
regulation of phosphoprotein phosphatase activity	Gene Ontology	GO:0043666	1	33	0.00702924	0.0269175	PPP2R3A	http://amigo.geneontology.org/amigo/term/GO:0043666
positive regulation of actin filament polymerization	Gene Ontology	GO:0030838	1	36	0.00764749	0.0269175	ALOX15	http://amigo.geneontology.org/amigo/term/GO:0030838
regulation of inflammatory response	Gene Ontology	GO:0050727	1	40	0.00847132	0.0269175	ALOX15	http://amigo.geneontology.org/amigo/term/GO:0050727
wound healing	Gene Ontology	GO:0042060	1	42	0.00888302	0.0269175	ALOX15	http://amigo.geneontology.org/amigo/term/GO:0042060
extrinsic component of cytoplasmic side of plasma membrane	Gene Ontology	GO:0031234	1	43	0.00908881	0.0269175	ALOX15	http://amigo.geneontology.org/amigo/term/GO:0031234
ossification	Gene Ontology	GO:0001503	1	45	0.0095003	0.0269175	ALOX15	http://amigo.geneontology.org/amigo/term/GO:0001503
response to endoplasmic reticulum stress	Gene Ontology	GO:0034976	1	50	0.0105284	0.0276848	ALOX15	http://amigo.geneontology.org/amigo/term/GO:0034976
sarcolemma	Gene Ontology	GO:0042383	1	53	0.0111448	0.0276848	ALOX15	http://amigo.geneontology.org/amigo/term/GO:0042383
cellular response to calcium ion	Gene Ontology	GO:0071277	1	57	0.0119662	0.0276848	ALOX15	http://amigo.geneontology.org/amigo/term/GO:0071277
lipid droplet	Gene Ontology	GO:0005811	1	59	0.0123767	0.0276848	ALOX15	http://amigo.geneontology.org/amigo/term/GO:0005811
phosphatidylinositol-4,5-bisphosphate binding	Gene Ontology	GO:0005546	1	63	0.0131973	0.0287633	ALOX15	http://amigo.geneontology.org/amigo/term/GO:0005546
iron ion binding	Gene Ontology	GO:0005506	1	128	0.0264519	0.0381086	ALOX15	http://amigo.geneontology.org/amigo/term/GO:0005506
positive regulation of ERK1 and ERK2 cascade	Gene Ontology	GO:0070374	1	134	0.0276679	0.0385536	ALOX15	http://amigo.geneontology.org/amigo/term/GO:0070374
serine-type endopeptidase activity	Gene Ontology	GO:0004252	1	154	0.031712	0.042786	CFB	http://amigo.geneontology.org/amigo/term/GO:0004252
immune response	Gene Ontology	GO:0006955	1	158	0.0325192	0.0427888	BOLA-DQA2	http://amigo.geneontology.org/amigo/term/GO:0006955
#Term	Database	ID	Input number	Background number	P-Value	Corrected P-Value	Input	Hyperlink
Staphylococcus aureus infection	KEGG PATHWAY	bta05150	2	75	0.000104097	0.00884828	BOLA-DQA2|CFB	http://www.genome.jp/kegg-bin/show_pathway?bta05150/bta:282535%09red/bta:514076%09red
Synthesis of Leukotrienes (LT) and Eoxins (EX)	Reactome	R-BTA-2142691	1	9	0.00207172	0.0176096	ALOX15	http://www.reactome.org/cgi-bin/eventbrowser_st_id?ST_ID=R-BTA-2142691
Biosynthesis of specialized proresolving mediators (SPMs)	Reactome	R-BTA-9018678	1	13	0.0028994	0.0189576	ALOX15	http://www.reactome.org/cgi-bin/eventbrowser_st_id?ST_ID=R-BTA-9018678
Arachidonic acid metabolism	Reactome	R-BTA-2142753	1	30	0.00641068	0.0267827	ALOX15	http://www.reactome.org/cgi-bin/eventbrowser_st_id?ST_ID=R-BTA-2142753
@@Arachidonic acid metabolism	KEGG PATHWAY	bta00590	1	83	0.0172915	0.0334041	ALOX15	http://www.genome.jp/kegg-bin/show_pathway?bta00590/bta:282139%09red
Linoleic acid metabolism	KEGG PATHWAY	bta00591	1	36	0.00764749	0.0269175	ALOX15	http://www.genome.jp/kegg-bin/show_pathway?bta00591/bta:282139%09red
Asthma	KEGG PATHWAY	bta05310	1	38	0.00805947	0.0269175	BOLA-DQA2	http://www.genome.jp/kegg-bin/show_pathway?bta05310/bta:282535%09red
Ferroptosis	KEGG PATHWAY	bta04216	1	45	0.0095003	0.0269175	ALOX15	http://www.genome.jp/kegg-bin/show_pathway?bta04216/bta:282139%09red
Graft-versus-host disease	KEGG PATHWAY	bta05332	1	48	0.0101173	0.0276848	BOLA-DQA2	http://www.genome.jp/kegg-bin/show_pathway?bta05332/bta:282535%09red
Intestinal immune network for IgA production	KEGG PATHWAY	bta04672	1	56	0.0117609	0.0276848	BOLA-DQA2	http://www.genome.jp/kegg-bin/show_pathway?bta04672/bta:282535%09red
Allograft rejection	KEGG PATHWAY	bta05330	1	56	0.0117609	0.0276848	BOLA-DQA2	http://www.genome.jp/kegg-bin/show_pathway?bta05330/bta:282535%09red
Type I diabetes mellitus	KEGG PATHWAY	bta04940	1	59	0.0123767	0.0276848	BOLA-DQA2	http://www.genome.jp/kegg-bin/show_pathway?bta04940/bta:282535%09red
Inflammatory bowel disease (IBD)	KEGG PATHWAY	bta05321	1	69	0.014427	0.0306575	BOLA-DQA2	http://www.genome.jp/kegg-bin/show_pathway?bta05321/bta:282535%09red
Autoimmune thyroid disease	KEGG PATHWAY	bta05320	1	71	0.0148367	0.030759	BOLA-DQA2	http://www.genome.jp/kegg-bin/show_pathway?bta05320/bta:282535%09red
Viral myocarditis	KEGG PATHWAY	bta05416	1	76	0.0158602	0.0313515	BOLA-DQA2	http://www.genome.jp/kegg-bin/show_pathway?bta05416/bta:282535%09red
Leishmaniasis	KEGG PATHWAY	bta05140	1	76	0.0158602	0.0313515	BOLA-DQA2	http://www.genome.jp/kegg-bin/show_pathway?bta05140/bta:282535%09red
Antigen processing and presentation	KEGG PATHWAY	bta04612	1	85	0.0177002	0.0334337	BOLA-DQA2	http://www.genome.jp/kegg-bin/show_pathway?bta04612/bta:282535%09red
Complement and coagulation cascades	KEGG PATHWAY	bta04610	1	87	0.0181087	0.0334617	CFB	http://www.genome.jp/kegg-bin/show_pathway?bta04610/bta:514076%09red
Hypertrophic cardiomyopathy (HCM)	KEGG PATHWAY	bta05410	1	92	0.0191293	0.0338748	TTN	http://www.genome.jp/kegg-bin/show_pathway?bta05410/bta:540561%09red
Fatty acid metabolism	Reactome	R-BTA-8978868	1	92	0.0191293	0.0338748	ALOX15	http://www.reactome.org/cgi-bin/eventbrowser_st_id?ST_ID=R-BTA-8978868
mRNA surveillance pathway	KEGG PATHWAY	bta03015	1	95	0.0197413	0.0342451	PPP2R3A	http://www.genome.jp/kegg-bin/show_pathway?bta03015/bta:787607%09red
Th1 and Th2 cell differentiation	KEGG PATHWAY	bta04658	1	98	0.0203529	0.0342612	BOLA-DQA2	http://www.genome.jp/kegg-bin/show_pathway?bta04658/bta:282535%09red
Dilated cardiomyopathy (DCM)	KEGG PATHWAY	bta05414	1	99	0.0205567	0.0342612	TTN	http://www.genome.jp/kegg-bin/show_pathway?bta05414/bta:540561%09red
Rheumatoid arthritis	KEGG PATHWAY	bta05323	1	102	0.021168	0.0346015	BOLA-DQA2	http://www.genome.jp/kegg-bin/show_pathway?bta05323/bta:282535%09red
Hematopoietic cell lineage	KEGG PATHWAY	bta04640	1	110	0.0227963	0.0361735	BOLA-DQA2	http://www.genome.jp/kegg-bin/show_pathway?bta04640/bta:282535%09red
Th17 cell differentiation	KEGG PATHWAY	bta04659	1	113	0.0234064	0.0361735	BOLA-DQA2	http://www.genome.jp/kegg-bin/show_pathway?bta04659/bta:282535%09red
Toxoplasmosis	KEGG PATHWAY	bta05145	1	113	0.0234064	0.0361735	BOLA-DQA2	http://www.genome.jp/kegg-bin/show_pathway?bta05145/bta:282535%09red
Serotonergic synapse	KEGG PATHWAY	bta04726	1	116	0.0240161	0.036453	ALOX15	http://www.genome.jp/kegg-bin/show_pathway?bta04726/bta:282139%09red
Sphingolipid signaling pathway	KEGG PATHWAY	bta04071	1	120	0.0248286	0.0370251	PPP2R3A	http://www.genome.jp/kegg-bin/show_pathway?bta04071/bta:787607%09red
AMPK signaling pathway	KEGG PATHWAY	bta04152	1	123	0.0254376	0.0372792	PPP2R3A	http://www.genome.jp/kegg-bin/show_pathway?bta04152/bta:787607%09red
Dopaminergic synapse	KEGG PATHWAY	bta04728	1	132	0.0272627	0.0385536	PPP2R3A	http://www.genome.jp/kegg-bin/show_pathway?bta04728/bta:787607%09red
Adrenergic signaling in cardiomyocytes	KEGG PATHWAY	bta04261	1	150	0.0309043	0.0423688	PPP2R3A	http://www.genome.jp/kegg-bin/show_pathway?bta04261/bta:787607%09red
Cell adhesion molecules (CAMs)	KEGG PATHWAY	bta04514	1	159	0.0327209	0.0427888	BOLA-DQA2	http://www.genome.jp/kegg-bin/show_pathway?bta04514/bta:282535%09red
Phagosome	KEGG PATHWAY	bta04145	1	170	0.0349372	0.0449949	BOLA-DQA2	http://www.genome.jp/kegg-bin/show_pathway?bta04145/bta:282535%09red
Necroptosis	KEGG PATHWAY	bta04217	1	177	0.0363454	0.0456831	ALOX15	http://www.genome.jp/kegg-bin/show_pathway?bta04217/bta:282139%09red
Influenza A	KEGG PATHWAY	bta05164	1	178	0.0365465	0.0456831	BOLA-DQA2	http://www.genome.jp/kegg-bin/show_pathway?bta05164/bta:282535%09red
Systemic lupus erythematosus	KEGG PATHWAY	bta05322	1	182	0.0373503	0.0460112	BOLA-DQA2	http://www.genome.jp/kegg-bin/show_pathway?bta05322/bta:282535%09red
Tuberculosis	KEGG PATHWAY	bta05152	1	198	0.0405598	0.0492512	BOLA-DQA2	http://www.genome.jp/kegg-bin/show_pathway?bta05152/bta:282535%09red

## Sheet: Treated 1 vs Treated 2+ (Day 0)
##Databases: KEGG PATHWAY, Reactome, Gene Ontology
##Statistical test method: hypergeometric test / Fisher's exact test
##FDR correction method: Benjamini and Hochberg
#Term	Database	ID	Input number	Background number	P-Value	Corrected P-Value	Input	Hyperlink
positive regulation of ERK1 and ERK2 cascade	Gene Ontology	GO:0070374	2	134	0.00140243	0.0246066	PDGFRB|ALOX15	http://amigo.geneontology.org/amigo/term/GO:0070374
serine-type endopeptidase activity	Gene Ontology	GO:0004252	2	154	0.0018385	0.0246066	C1R|CFB	http://amigo.geneontology.org/amigo/term/GO:0004252
positive regulation of smooth muscle cell migration	Gene Ontology	GO:0014911	1	5	0.00248511	0.0246066	PDGFRB	http://amigo.geneontology.org/amigo/term/GO:0014911
positive regulation of trophoblast cell migration	Gene Ontology	GO:1901165	1	5	0.00248511	0.0246066	AGO2	http://amigo.geneontology.org/amigo/term/GO:1901165
lipid oxidation	Gene Ontology	GO:0034440	1	6	0.00289875	0.0246066	ALOX15	http://amigo.geneontology.org/amigo/term/GO:0034440
retina vasculature development in camera-type eye	Gene Ontology	GO:0061298	1	6	0.00289875	0.0246066	PDGFRB	http://amigo.geneontology.org/amigo/term/GO:0061298
fatty acid oxidation	Gene Ontology	GO:0019395	1	6	0.00289875	0.0246066	ALOX15	http://amigo.geneontology.org/amigo/term/GO:0019395
cardiac myofibril assembly	Gene Ontology	GO:0055003	1	7	0.00331223	0.0246066	PDGFRB	http://amigo.geneontology.org/amigo/term/GO:0055003
positive regulation of phospholipase C activity	Gene Ontology	GO:0010863	1	7	0.00331223	0.0246066	PDGFRB	http://amigo.geneontology.org/amigo/term/GO:0010863
mRNA cap binding complex	Gene Ontology	GO:0005845	1	7	0.00331223	0.0246066	AGO2	http://amigo.geneontology.org/amigo/term/GO:0005845
miRNA loading onto RISC involved in gene silencing by miRNA	Gene Ontology	GO:0035280	1	7	0.00331223	0.0246066	AGO2	http://amigo.geneontology.org/amigo/term/GO:0035280
phosphatidylinositol metabolic process	Gene Ontology	GO:0046488	1	7	0.00331223	0.0246066	PDGFRB	http://amigo.geneontology.org/amigo/term/GO:0046488
protein kinase A signaling	Gene Ontology	GO:0010737	1	8	0.00372555	0.0246066	MYOM1	http://amigo.geneontology.org/amigo/term/GO:0010737
platelet-derived growth factor receptor binding	Gene Ontology	GO:0005161	1	8	0.00372555	0.0246066	PDGFRB	http://amigo.geneontology.org/amigo/term/GO:0005161
positive regulation of DNA biosynthetic process	Gene Ontology	GO:2000573	1	8	0.00372555	0.0246066	PDGFRB	http://amigo.geneontology.org/amigo/term/GO:2000573
RNA secondary structure unwinding	Gene Ontology	GO:0010501	1	8	0.00372555	0.0246066	AGO2	http://amigo.geneontology.org/amigo/term/GO:0010501
hepoxilin biosynthetic process	Gene Ontology	GO:0051122	1	8	0.00372555	0.0246066	ALOX15	http://amigo.geneontology.org/amigo/term/GO:0051122
positive regulation of phosphoprotein phosphatase activity	Gene Ontology	GO:0032516	1	8	0.00372555	0.0246066	PDGFRB	http://amigo.geneontology.org/amigo/term/GO:0032516
complement activation, alternative pathway	Gene Ontology	GO:0006957	1	8	0.00372555	0.0246066	CFB	http://amigo.geneontology.org/amigo/term/GO:0006957
phosphatidylethanolamine biosynthetic process	Gene Ontology	GO:0006646	1	8	0.00372555	0.0246066	ALOX15	http://amigo.geneontology.org/amigo/term/GO:0006646
linoleic acid metabolic process	Gene Ontology	GO:0043651	1	8	0.00372555	0.0246066	ALOX15	http://amigo.geneontology.org/amigo/term/GO:0043651
lipoxygenase pathway	Gene Ontology	GO:0019372	1	9	0.00413871	0.0246066	ALOX15	http://amigo.geneontology.org/amigo/term/GO:0019372
histone ubiquitination	Gene Ontology	GO:0016574	1	9	0.00413871	0.0246066	HUWE1	http://amigo.geneontology.org/amigo/term/GO:0016574
miRNA metabolic process	Gene Ontology	GO:0010586	1	9	0.00413871	0.0246066	AGO2	http://amigo.geneontology.org/amigo/term/GO:0010586
platelet-derived growth factor binding	Gene Ontology	GO:0048407	1	9	0.00413871	0.0246066	PDGFRB	http://amigo.geneontology.org/amigo/term/GO:0048407
negative regulation of translational initiation	Gene Ontology	GO:0045947	1	9	0.00413871	0.0246066	AGO2	http://amigo.geneontology.org/amigo/term/GO:0045947
negative regulation of platelet aggregation	Gene Ontology	GO:0090331	1	9	0.00413871	0.0246066	ALOX15	http://amigo.geneontology.org/amigo/term/GO:0090331
lysosomal lumen	Gene Ontology	GO:0043202	1	9	0.00413871	0.0246066	PDGFRB	http://amigo.geneontology.org/amigo/term/GO:0043202
RISC-loading complex	Gene Ontology	GO:0070578	1	9	0.00413871	0.0246066	AGO2	http://amigo.geneontology.org/amigo/term/GO:0070578
M band	Gene Ontology	GO:0031430	1	10	0.00455172	0.0246066	MYOM1	http://amigo.geneontology.org/amigo/term/GO:0031430
siRNA binding	Gene Ontology	GO:0035197	1	11	0.00496457	0.0246066	AGO2	http://amigo.geneontology.org/amigo/term/GO:0035197
positive regulation of calcium ion import	Gene Ontology	GO:0090280	1	11	0.00496457	0.0246066	PDGFRB	http://amigo.geneontology.org/amigo/term/GO:0090280
sarcomere	Gene Ontology	GO:0030017	1	11	0.00496457	0.0246066	MYOM1	http://amigo.geneontology.org/amigo/term/GO:0030017
aorta morphogenesis	Gene Ontology	GO:0035909	1	12	0.00537726	0.0246066	PDGFRB	http://amigo.geneontology.org/amigo/term/GO:0035909
positive regulation of chemotaxis	Gene Ontology	GO:0050921	1	12	0.00537726	0.0246066	PDGFRB	http://amigo.geneontology.org/amigo/term/GO:0050921
RNA 7-methylguanosine cap binding	Gene Ontology	GO:0000340	1	12	0.00537726	0.0246066	AGO2	http://amigo.geneontology.org/amigo/term/GO:0000340
smooth muscle tissue development	Gene Ontology	GO:0048745	1	12	0.00537726	0.0246066	PDGFRB	http://amigo.geneontology.org/amigo/term/GO:0048745
MHC class II protein complex	Gene Ontology	GO:0042613	1	12	0.00537726	0.0246066	BOLA-DQA2	http://amigo.geneontology.org/amigo/term/GO:0042613
positive regulation of nuclear-transcribed mRNA poly(A) tail shortening	Gene Ontology	GO:0060213	1	12	0.00537726	0.0246066	AGO2	http://amigo.geneontology.org/amigo/term/GO:0060213
adrenal gland development	Gene Ontology	GO:0030325	1	12	0.00537726	0.0246066	PDGFRB	http://amigo.geneontology.org/amigo/term/GO:0030325
regulation of peptidyl-tyrosine phosphorylation	Gene Ontology	GO:0050730	1	12	0.00537726	0.0246066	PDGFRB	http://amigo.geneontology.org/amigo/term/GO:0050730
miRNA mediated inhibition of translation	Gene Ontology	GO:0035278	1	12	0.00537726	0.0246066	AGO2	http://amigo.geneontology.org/amigo/term/GO:0035278
oxidoreductase activity, acting on single donors with incorporation of molecular oxygen, incorporation of two atoms of oxygen	Gene Ontology	GO:0016702	1	13	0.00578979	0.0246066	ALOX15	http://amigo.geneontology.org/amigo/term/GO:0016702
cellular response to platelet-derived growth factor stimulus	Gene Ontology	GO:0036120	1	13	0.00578979	0.0246066	PDGFRB	http://amigo.geneontology.org/amigo/term/GO:0036120
ruffle assembly	Gene Ontology	GO:0097178	1	13	0.00578979	0.0246066	PDGFRB	http://amigo.geneontology.org/amigo/term/GO:0097178
pre-miRNA processing	Gene Ontology	GO:0031054	1	13	0.00578979	0.0246066	AGO2	http://amigo.geneontology.org/amigo/term/GO:0031054
RISC complex	Gene Ontology	GO:0016442	1	14	0.00620217	0.0258619	AGO2	http://amigo.geneontology.org/amigo/term/GO:0016442
arachidonic acid metabolic process	Gene Ontology	GO:0019369	1	15	0.00661439	0.0265778	ALOX15	http://amigo.geneontology.org/amigo/term/GO:0019369
tissue homeostasis	Gene Ontology	GO:0001894	1	15	0.00661439	0.0265778	PDGFRB	http://amigo.geneontology.org/amigo/term/GO:0001894
apoptotic cell clearance	Gene Ontology	GO:0043277	1	16	0.00702646	0.0272429	ALOX15	http://amigo.geneontology.org/amigo/term/GO:0043277
positive regulation of mitotic nuclear division	Gene Ontology	GO:0045840	1	17	0.00743837	0.0278624	PDGFRB	http://amigo.geneontology.org/amigo/term/GO:0045840
positive regulation of reactive oxygen species metabolic process	Gene Ontology	GO:2000379	1	17	0.00743837	0.0278624	PDGFRB	http://amigo.geneontology.org/amigo/term/GO:2000379
zymogen activation	Gene Ontology	GO:0031638	1	18	0.00785012	0.0288163	C1R	http://amigo.geneontology.org/amigo/term/GO:0031638
growth factor binding	Gene Ontology	GO:0019838	1	19	0.00826171	0.0288163	PDGFRB	http://amigo.geneontology.org/amigo/term/GO:0019838
positive regulation of smooth muscle cell proliferation	Gene Ontology	GO:0048661	1	20	0.00867315	0.0288163	PDGFRB	http://amigo.geneontology.org/amigo/term/GO:0048661
establishment of skin barrier	Gene Ontology	GO:0061436	1	20	0.00867315	0.0288163	ALOX15	http://amigo.geneontology.org/amigo/term/GO:0061436
embryonic organ development	Gene Ontology	GO:0048568	1	20	0.00867315	0.0288163	PDGFRB	http://amigo.geneontology.org/amigo/term/GO:0048568
positive regulation of phosphatidylinositol 3-kinase activity	Gene Ontology	GO:0043552	1	20	0.00867315	0.0288163	PDGFRB	http://amigo.geneontology.org/amigo/term/GO:0043552
complement activation, classical pathway	Gene Ontology	GO:0006958	1	20	0.00867315	0.0288163	C1R	http://amigo.geneontology.org/amigo/term/GO:0006958
small molecule binding	Gene Ontology	GO:0036094	1	21	0.00908443	0.0295244	LCN8	http://amigo.geneontology.org/amigo/term/GO:0036094
antigen processing and presentation	Gene Ontology	GO:0019882	1	22	0.00949556	0.0299788	BOLA-DQA2	http://amigo.geneontology.org/amigo/term/GO:0019882
mitochondrial cytochrome c oxidase assembly	Gene Ontology	GO:0033617	1	22	0.00949556	0.0299788	SMIM20	http://amigo.geneontology.org/amigo/term/GO:0033617
positive regulation of cell-substrate adhesion	Gene Ontology	GO:0010811	1	25	0.010728	0.0324779	ALOX15	http://amigo.geneontology.org/amigo/term/GO:0010811
RNA polymerase II complex binding	Gene Ontology	GO:0000993	1	26	0.0111385	0.0328214	AGO2	http://amigo.geneontology.org/amigo/term/GO:0000993
protein monoubiquitination	Gene Ontology	GO:0006513	1	26	0.0111385	0.0328214	HUWE1	http://amigo.geneontology.org/amigo/term/GO:0006513
positive regulation of protein secretion	Gene Ontology	GO:0050714	1	27	0.0115488	0.0331467	MYOM1	http://amigo.geneontology.org/amigo/term/GO:0050714
miRNA binding	Gene Ontology	GO:0035198	1	27	0.0115488	0.0331467	AGO2	http://amigo.geneontology.org/amigo/term/GO:0035198
skeletal system morphogenesis	Gene Ontology	GO:0048705	1	28	0.011959	0.0338839	PDGFRB	http://amigo.geneontology.org/amigo/term/GO:0048705
positive regulation of MAP kinase activity	Gene Ontology	GO:0043406	1	31	0.0131887	0.035545	PDGFRB	http://amigo.geneontology.org/amigo/term/GO:0043406
single-stranded RNA binding	Gene Ontology	GO:0003727	1	31	0.0131887	0.035545	AGO2	http://amigo.geneontology.org/amigo/term/GO:0003727
bone mineralization	Gene Ontology	GO:0030282	1	31	0.0131887	0.035545	ALOX15	http://amigo.geneontology.org/amigo/term/GO:0030282
muscle contraction	Gene Ontology	GO:0006936	1	32	0.0135982	0.0357763	MYOM1	http://amigo.geneontology.org/amigo/term/GO:0006936
polysome	Gene Ontology	GO:0005844	1	32	0.0135982	0.0357763	AGO2	http://amigo.geneontology.org/amigo/term/GO:0005844
regulation of phosphoprotein phosphatase activity	Gene Ontology	GO:0043666	1	33	0.0140076	0.0359964	PPP2R3A	http://amigo.geneontology.org/amigo/term/GO:0043666
phosphatidylinositol-mediated signaling	Gene Ontology	GO:0048015	1	33	0.0140076	0.0359964	PDGFRB	http://amigo.geneontology.org/amigo/term/GO:0048015
extracellular region	Gene Ontology	GO:0005576	2	454	0.0147232	0.0374003	SMIM20|CFB	http://amigo.geneontology.org/amigo/term/GO:0005576
positive regulation of actin filament polymerization	Gene Ontology	GO:0030838	1	36	0.0152349	0.0378305	ALOX15	http://amigo.geneontology.org/amigo/term/GO:0030838
cellular response to hydrogen peroxide	Gene Ontology	GO:0070301	1	38	0.0160523	0.0389843	PDGFRB	http://amigo.geneontology.org/amigo/term/GO:0070301
regulation of inflammatory response	Gene Ontology	GO:0050727	1	40	0.0168691	0.0396604	ALOX15	http://amigo.geneontology.org/amigo/term/GO:0050727
transmembrane receptor protein tyrosine kinase activity	Gene Ontology	GO:0004714	1	40	0.0168691	0.0396604	PDGFRB	http://amigo.geneontology.org/amigo/term/GO:0004714
translational initiation	Gene Ontology	GO:0006413	1	40	0.0168691	0.0396604	AGO2	http://amigo.geneontology.org/amigo/term/GO:0006413
wound healing	Gene Ontology	GO:0042060	1	42	0.0176853	0.0411416	ALOX15	http://amigo.geneontology.org/amigo/term/GO:0042060
extrinsic component of cytoplasmic side of plasma membrane	Gene Ontology	GO:0031234	1	43	0.0180932	0.041652	ALOX15	http://amigo.geneontology.org/amigo/term/GO:0031234
ossification	Gene Ontology	GO:0001503	1	45	0.0189084	0.0426404	ALOX15	http://amigo.geneontology.org/amigo/term/GO:0001503
positive regulation of protein ubiquitination	Gene Ontology	GO:0031398	1	46	0.0193158	0.0426879	HUWE1	http://amigo.geneontology.org/amigo/term/GO:0031398
translation initiation factor activity	Gene Ontology	GO:0003743	1	46	0.0193158	0.0426879	AGO2	http://amigo.geneontology.org/amigo/term/GO:0003743
response to endoplasmic reticulum stress	Gene Ontology	GO:0034976	1	50	0.0209438	0.0445056	ALOX15	http://amigo.geneontology.org/amigo/term/GO:0034976
RNA phosphodiester bond hydrolysis, endonucleolytic	Gene Ontology	GO:0090502	1	51	0.0213504	0.0445136	AGO2	http://amigo.geneontology.org/amigo/term/GO:0090502
regulation of actin cytoskeleton organization	Gene Ontology	GO:0032956	1	51	0.0213504	0.0445136	PDGFRB	http://amigo.geneontology.org/amigo/term/GO:0032956
calcium ion binding	Gene Ontology	GO:0005509	2	560	0.0218344	0.0450972	C1R|PPP2R3A	http://amigo.geneontology.org/amigo/term/GO:0005509
sarcolemma	Gene Ontology	GO:0042383	1	53	0.0221632	0.045318	ALOX15	http://amigo.geneontology.org/amigo/term/GO:0042383
positive regulation of kinase activity	Gene Ontology	GO:0033674	1	54	0.0225693	0.045318	PDGFRB	http://amigo.geneontology.org/amigo/term/GO:0033674
positive regulation of phosphatidylinositol 3-kinase signaling	Gene Ontology	GO:0014068	1	55	0.0229753	0.045318	PDGFRB	http://amigo.geneontology.org/amigo/term/GO:0014068
circadian regulation of gene expression	Gene Ontology	GO:0032922	1	55	0.0229753	0.045318	HUWE1	http://amigo.geneontology.org/amigo/term/GO:0032922
kinase binding	Gene Ontology	GO:0019900	1	56	0.0233811	0.045318	MYOM1	http://amigo.geneontology.org/amigo/term/GO:0019900
cellular response to calcium ion	Gene Ontology	GO:0071277	1	57	0.0237868	0.045318	ALOX15	http://amigo.geneontology.org/amigo/term/GO:0071277
double-stranded RNA binding	Gene Ontology	GO:0003725	1	57	0.0237868	0.045318	AGO2	http://amigo.geneontology.org/amigo/term/GO:0003725
extracellular exosome	Gene Ontology	GO:0070062	1	58	0.0241924	0.0456815	AGO2	http://amigo.geneontology.org/amigo/term/GO:0070062
lipid droplet	Gene Ontology	GO:0005811	1	59	0.0245977	0.0456815	ALOX15	http://amigo.geneontology.org/amigo/term/GO:0005811
ruffle	Gene Ontology	GO:0001726	1	61	0.025408	0.0467931	PDGFRB	http://amigo.geneontology.org/amigo/term/GO:0001726
P-body	Gene Ontology	GO:0000932	1	62	0.0258129	0.0471066	AGO2	http://amigo.geneontology.org/amigo/term/GO:0000932
phosphatidylinositol-4,5-bisphosphate binding	Gene Ontology	GO:0005546	1	63	0.0262177	0.0471066	ALOX15	http://amigo.geneontology.org/amigo/term/GO:0005546
post-embryonic development	Gene Ontology	GO:0009791	1	63	0.0262177	0.0471066	AGO2	http://amigo.geneontology.org/amigo/term/GO:0009791
#Term	Database	ID	Input number	Background number	P-Value	Corrected P-Value	Input	Hyperlink
Staphylococcus aureus infection	KEGG PATHWAY	bta05150	3	75	4.06954e-06	0.000899368	C1R|CFB|BOLA-DQA2	http://www.genome.jp/kegg-bin/show_pathway?bta05150/bta:511581%09red/bta:282535%09red/bta:514076%09red
Complement and coagulation cascades	KEGG PATHWAY	bta04610	2	87	0.000604758	0.0246066	C1R|CFB	http://www.genome.jp/kegg-bin/show_pathway?bta04610/bta:511581%09red/bta:514076%09red
Phagosome	KEGG PATHWAY	bta04145	2	170	0.00222809	0.0246066	C1R|BOLA-DQA2	http://www.genome.jp/kegg-bin/show_pathway?bta04145/bta:511581%09red/bta:282535%09red
Systemic lupus erythematosus	KEGG PATHWAY	bta05322	2	182	0.00254377	0.0246066	C1R|BOLA-DQA2	http://www.genome.jp/kegg-bin/show_pathway?bta05322/bta:511581%09red/bta:282535%09red
Synthesis of Leukotrienes (LT) and Eoxins (EX)	Reactome	R-BTA-2142691	1	9	0.00413871	0.0246066	ALOX15	http://www.reactome.org/cgi-bin/eventbrowser_st_id?ST_ID=R-BTA-2142691
Biosynthesis of specialized proresolving mediators (SPMs)	Reactome	R-BTA-9018678	1	13	0.00578979	0.0246066	ALOX15	http://www.reactome.org/cgi-bin/eventbrowser_st_id?ST_ID=R-BTA-9018678
Downstream signal transduction	Reactome	R-BTA-186763	1	16	0.00702646	0.0272429	PDGFRB	http://www.reactome.org/cgi-bin/eventbrowser_st_id?ST_ID=R-BTA-186763
Human papillomavirus infection	KEGG PATHWAY	bta05165	2	345	0.00873617	0.0288163	PDGFRB|PPP2R3A	http://www.genome.jp/kegg-bin/show_pathway?bta05165/bta:787607%09red/bta:527165%09red
Signaling by PDGF	Reactome	R-BTA-186797	1	23	0.00990653	0.0308358	PDGFRB	http://www.reactome.org/cgi-bin/eventbrowser_st_id?ST_ID=R-BTA-186797
PI3K-Akt signaling pathway	KEGG PATHWAY	bta04151	2	373	0.0101396	0.0311229	PDGFRB|PPP2R3A	http://www.genome.jp/kegg-bin/show_pathway?bta04151/bta:787607%09red/bta:527165%09red
Arachidonic acid metabolism	Reactome	R-BTA-2142753	1	30	0.0127789	0.035545	ALOX15	http://www.reactome.org/cgi-bin/eventbrowser_st_id?ST_ID=R-BTA-2142753
Linoleic acid metabolism	KEGG PATHWAY	bta00591	1	36	0.0152349	0.0378305	ALOX15	http://www.genome.jp/kegg-bin/show_pathway?bta00591/bta:282139%09red
Asthma	KEGG PATHWAY	bta05310	1	38	0.0160523	0.0389843	BOLA-DQA2	http://www.genome.jp/kegg-bin/show_pathway?bta05310/bta:282535%09red
Ferroptosis	KEGG PATHWAY	bta04216	1	45	0.0189084	0.0426404	ALOX15	http://www.genome.jp/kegg-bin/show_pathway?bta04216/bta:282139%09red
Graft-versus-host disease	KEGG PATHWAY	bta05332	1	48	0.0201301	0.0431918	BOLA-DQA2	http://www.genome.jp/kegg-bin/show_pathway?bta05332/bta:282535%09red
Negative regulation of the PI3K/AKT network	Reactome	R-BTA-199418	1	48	0.0201301	0.0431918	PDGFRB	http://www.reactome.org/cgi-bin/eventbrowser_st_id?ST_ID=R-BTA-199418
PI5P, PP2A and IER3 Regulate PI3K/AKT Signaling	Reactome	R-BTA-6811558	1	48	0.0201301	0.0431918	PDGFRB	http://www.reactome.org/cgi-bin/eventbrowser_st_id?ST_ID=R-BTA-6811558
Intestinal immune network for IgA production	KEGG PATHWAY	bta04672	1	56	0.0233811	0.045318	BOLA-DQA2	http://www.genome.jp/kegg-bin/show_pathway?bta04672/bta:282535%09red
Allograft rejection	KEGG PATHWAY	bta05330	1	56	0.0233811	0.045318	BOLA-DQA2	http://www.genome.jp/kegg-bin/show_pathway?bta05330/bta:282535%09red
Type I diabetes mellitus	KEGG PATHWAY	bta04940	1	59	0.0245977	0.0456815	BOLA-DQA2	http://www.genome.jp/kegg-bin/show_pathway?bta04940/bta:282535%09red
Central carbon metabolism in cancer	KEGG PATHWAY	bta05230	1	65	0.0270268	0.0481687	PDGFRB	http://www.genome.jp/kegg-bin/show_pathway?bta05230/bta:527165%09red

## Sheet: Healthy vs Treated 1 (Day 28)
##Databases: KEGG PATHWAY, Reactome, Gene Ontology
##Statistical test method: hypergeometric test / Fisher's exact test
##FDR correction method: Benjamini and Hochberg
#Term	Database	ID	Input number	Background number	P-Value	Corrected P-Value	Input	Hyperlink
No significant GO terms identified (FDR<0.05).
#Term	Database	ID	Input number	Background number	P-Value	Corrected P-Value	Input	Hyperlink
No significant pathways identified (FDR<0.05).

## Sheet: Healthy vs Treated 2+ (Day 28)
##Databases: KEGG PATHWAY, Reactome, Gene Ontology
##Statistical test method: hypergeometric test / Fisher's exact test
##FDR correction method: Benjamini and Hochberg
#Term	Database	ID	Input number	Background number	P-Value	Corrected P-Value	Input	Hyperlink
No significant GO terms identified (FDR<0.05).
#Term	Database	ID	Input number	Background number	P-Value	Corrected P-Value	Input	Hyperlink
No significant pathways identified (FDR<0.05).

## Sheet: Treated1 vs Treated 2+ (Day 28)
##Databases: KEGG PATHWAY, Reactome, Gene Ontology
##Statistical test method: hypergeometric test / Fisher's exact test
##FDR correction method: Benjamini and Hochberg
#Term	Database	ID	Input number	Background number	P-Value	Corrected P-Value	Input	Hyperlink
No significant GO terms identified (FDR<0.05).
#Term	Database	ID	Input number	Background number	P-Value	Corrected P-Value	Input	Hyperlink
No significant pathways identified (FDR<0.05).

## Sheet: Healthy vs Treated 1 (Day 63)
##Databases: KEGG PATHWAY, Reactome, Gene Ontology
##Statistical test method: hypergeometric test / Fisher's exact test
##FDR correction method: Benjamini and Hochberg
#Term	Database	ID	Input number	Background number	P-Value	Corrected P-Value	Input	Hyperlink
haptoglobin binding	Gene Ontology	GO:0031720	2	8	2.25465e-06	3.06633e-05	HBQ1|HBB	http://amigo.geneontology.org/amigo/term/GO:0031720
hemoglobin complex	Gene Ontology	GO:0005833	2	8	2.25465e-06	3.06633e-05	HBQ1|HBB	http://amigo.geneontology.org/amigo/term/GO:0005833
organic acid binding	Gene Ontology	GO:0043177	2	8	2.25465e-06	3.06633e-05	HBQ1|HBB	http://amigo.geneontology.org/amigo/term/GO:0043177
haptoglobin-hemoglobin complex	Gene Ontology	GO:0031838	2	8	2.25465e-06	3.06633e-05	HBQ1|HBB	http://amigo.geneontology.org/amigo/term/GO:0031838
oxygen carrier activity	Gene Ontology	GO:0005344	2	11	3.90671e-06	3.32071e-05	HBQ1|HBB	http://amigo.geneontology.org/amigo/term/GO:0005344
oxygen binding	Gene Ontology	GO:0019825	2	13	5.25782e-06	3.57532e-05	HBQ1|HBB	http://amigo.geneontology.org/amigo/term/GO:0019825
oxygen transport	Gene Ontology	GO:0015671	2	14	6.00825e-06	3.71419e-05	HBQ1|HBB	http://amigo.geneontology.org/amigo/term/GO:0015671
hydrogen peroxide catabolic process	Gene Ontology	GO:0042744	2	19	1.05084e-05	5.49669e-05	HBQ1|HBB	http://amigo.geneontology.org/amigo/term/GO:0042744
peroxidase activity	Gene Ontology	GO:0004601	2	24	1.62536e-05	7.3683e-05	HBQ1|HBB	http://amigo.geneontology.org/amigo/term/GO:0004601
cellular oxidant detoxification	Gene Ontology	GO:0098869	2	69	0.000123635	0.000423281	HBQ1|HBB	http://amigo.geneontology.org/amigo/term/GO:0098869
heme binding	Gene Ontology	GO:0020037	2	114	0.000330131	0.0010204	HBQ1|HBB	http://amigo.geneontology.org/amigo/term/GO:0020037
negative regulation of interferon-gamma-mediated signaling pathway	Gene Ontology	GO:0060336	1	5	0.00145053	0.00379368	ARG1	http://amigo.geneontology.org/amigo/term/GO:0060336
urea cycle	Gene Ontology	GO:0000050	1	5	0.00145053	0.00379368	ARG1	http://amigo.geneontology.org/amigo/term/GO:0000050
phosphatidylcholine transporter activity	Gene Ontology	GO:0008525	1	7	0.00193363	0.00486989	PCTP	http://amigo.geneontology.org/amigo/term/GO:0008525
receptor antagonist activity	Gene Ontology	GO:0048019	1	8	0.00217511	0.00528242	WFIKKN1	http://amigo.geneontology.org/amigo/term/GO:0048019
negative regulation of activated T cell proliferation	Gene Ontology	GO:0046007	1	9	0.00241654	0.00547749	ARG1	http://amigo.geneontology.org/amigo/term/GO:0046007
defense response to protozoan	Gene Ontology	GO:0042832	1	15	0.00386406	0.00750732	ARG1	http://amigo.geneontology.org/amigo/term/GO:0042832
transforming growth factor beta binding	Gene Ontology	GO:0050431	1	15	0.00386406	0.00750732	WFIKKN1	http://amigo.geneontology.org/amigo/term/GO:0050431
muscle fiber development	Gene Ontology	GO:0048747	1	15	0.00386406	0.00750732	WFIKKN1	http://amigo.geneontology.org/amigo/term/GO:0048747
negative regulation of DNA binding	Gene Ontology	GO:0043392	1	19	0.00482808	0.00863972	WFIKKN1	http://amigo.geneontology.org/amigo/term/GO:0043392
negative regulation of signaling receptor activity	Gene Ontology	GO:2000272	1	20	0.00506895	0.00883818	WFIKKN1	http://amigo.geneontology.org/amigo/term/GO:2000272
G-protein beta-subunit binding	Gene Ontology	GO:0031681	1	21	0.00530978	0.00902663	RGS11	http://amigo.geneontology.org/amigo/term/GO:0031681
phospholipid transport	Gene Ontology	GO:0015914	1	24	0.00603197	0.0100042	PCTP	http://amigo.geneontology.org/amigo/term/GO:0015914
phosphatidylcholine binding	Gene Ontology	GO:0031210	1	25	0.0062726	0.0101556	PCTP	http://amigo.geneontology.org/amigo/term/GO:0031210
negative regulation of transforming growth factor beta receptor signaling pathway	Gene Ontology	GO:0030512	1	47	0.0115538	0.018226	WFIKKN1	http://amigo.geneontology.org/amigo/term/GO:0030512
manganese ion binding	Gene Ontology	GO:0030145	1	52	0.0127507	0.01914	ARG1	http://amigo.geneontology.org/amigo/term/GO:0030145
negative regulation of protein binding	Gene Ontology	GO:0032091	1	54	0.0132291	0.01914	WFIKKN1	http://amigo.geneontology.org/amigo/term/GO:0032091
skeletal system development	Gene Ontology	GO:0001501	1	54	0.0132291	0.01914	WFIKKN1	http://amigo.geneontology.org/amigo/term/GO:0001501
roof of mouth development	Gene Ontology	GO:0060021	1	56	0.0137074	0.0194188	WFIKKN1	http://amigo.geneontology.org/amigo/term/GO:0060021
serine-type endopeptidase inhibitor activity	Gene Ontology	GO:0004867	1	84	0.0203816	0.0266529	WFIKKN1	http://amigo.geneontology.org/amigo/term/GO:0004867
negative regulation of endopeptidase activity	Gene Ontology	GO:0010951	1	125	0.0300847	0.0358906	WFIKKN1	http://amigo.geneontology.org/amigo/term/GO:0010951
iron ion binding	Gene Ontology	GO:0005506	1	128	0.0307915	0.0361003	HBQ1	http://amigo.geneontology.org/amigo/term/GO:0005506
#Term	Database	ID	Input number	Background number	P-Value	Corrected P-Value	Input	Hyperlink
Scavenging of heme from plasma	Reactome	R-BTA-2168880	2	7	1.80393e-06	3.06633e-05	HBG|HBB	http://www.reactome.org/cgi-bin/eventbrowser_st_id?ST_ID=R-BTA-2168880
O2/CO2 exchange in erythrocytes	Reactome	R-BTA-1480926	2	10	3.30606e-06	3.2116e-05	HBG|HBB	http://www.reactome.org/cgi-bin/eventbrowser_st_id?ST_ID=R-BTA-1480926
Erythrocytes take up carbon dioxide and release oxygen	Reactome	R-BTA-1237044	2	10	3.30606e-06	3.2116e-05	HBG|HBB	http://www.reactome.org/cgi-bin/eventbrowser_st_id?ST_ID=R-BTA-1237044
Chaperone Mediated Autophagy	Reactome	R-BTA-9613829	2	12	4.55731e-06	3.4433e-05	HBG|HBB	http://www.reactome.org/cgi-bin/eventbrowser_st_id?ST_ID=R-BTA-9613829
Binding and Uptake of Ligands by Scavenger Receptors	Reactome	R-BTA-2173782	2	17	8.5588e-06	4.84999e-05	HBG|HBB	http://www.reactome.org/cgi-bin/eventbrowser_st_id?ST_ID=R-BTA-2173782
Microautophagy	Reactome	R-BTA-9615710	2	22	1.38062e-05	6.70589e-05	HBG|HBB	http://www.reactome.org/cgi-bin/eventbrowser_st_id?ST_ID=R-BTA-9615710
Neutrophil degranulation	Reactome	R-BTA-6798695	3	254	2.35974e-05	0.000100289	ARG1|HBG|HBB	http://www.reactome.org/cgi-bin/eventbrowser_st_id?ST_ID=R-BTA-6798695
African trypanosomiasis	KEGG PATHWAY	bta05143	2	44	5.16423e-05	0.000206569	HBG|HBB	http://www.genome.jp/kegg-bin/show_pathway?bta05143/bta:280813%09red/bta:511735%09red
Malaria	KEGG PATHWAY	bta05144	2	59	9.11519e-05	0.000344352	HBG|HBB	http://www.genome.jp/kegg-bin/show_pathway?bta05144/bta:280813%09red/bta:511735%09red
Innate Immune System	Reactome	R-BTA-168249	3	449	0.000126425	0.000423281	ARG1|HBG|HBB	http://www.reactome.org/cgi-bin/eventbrowser_st_id?ST_ID=R-BTA-168249
Autophagy	Reactome	R-BTA-9612973	2	71	0.000130719	0.000423281	HBG|HBB	http://www.reactome.org/cgi-bin/eventbrowser_st_id?ST_ID=R-BTA-9612973
Immune System	Reactome	R-BTA-168256	3	851	0.000819985	0.0024243	ARG1|HBG|HBB	http://www.reactome.org/cgi-bin/eventbrowser_st_id?ST_ID=R-BTA-168256
Urea cycle	Reactome	R-BTA-70635	1	5	0.00145053	0.00379368	ARG1	http://www.reactome.org/cgi-bin/eventbrowser_st_id?ST_ID=R-BTA-70635
Vesicle-mediated transport	Reactome	R-BTA-5653656	2	308	0.00231804	0.00543541	HBG|HBB	http://www.reactome.org/cgi-bin/eventbrowser_st_id?ST_ID=R-BTA-5653656
Transport of small molecules	Reactome	R-BTA-382551	2	324	0.00255917	0.00561366	HBG|HBB	http://www.reactome.org/cgi-bin/eventbrowser_st_id?ST_ID=R-BTA-382551
Synthesis of PC	Reactome	R-BTA-1483191	1	12	0.00314053	0.00667362	PCTP	http://www.reactome.org/cgi-bin/eventbrowser_st_id?ST_ID=R-BTA-1483191
Mitochondrial Fatty Acid Beta-Oxidation	Reactome	R-BTA-77289	1	16	0.00410514	0.00775416	PCTP	http://www.reactome.org/cgi-bin/eventbrowser_st_id?ST_ID=R-BTA-77289
Arginine biosynthesis	KEGG PATHWAY	bta00220	1	19	0.00482808	0.00863972	ARG1	http://www.genome.jp/kegg-bin/show_pathway?bta00220/bta:513608%09red
Arginine and proline metabolism	KEGG PATHWAY	bta00330	1	48	0.0117933	0.018226	ARG1	http://www.genome.jp/kegg-bin/show_pathway?bta00330/bta:513608%09red
Glycerophospholipid biosynthesis	Reactome	R-BTA-1483206	1	60	0.0146632	0.0203489	PCTP	http://www.reactome.org/cgi-bin/eventbrowser_st_id?ST_ID=R-BTA-1483206
Biosynthesis of amino acids	KEGG PATHWAY	bta01230	1	73	0.0177642	0.0241593	ARG1	http://www.genome.jp/kegg-bin/show_pathway?bta01230/bta:513608%09red
Metabolism	Reactome	R-BTA-1430728	2	918	0.0190623	0.0254165	ARG1|PCTP	http://www.reactome.org/cgi-bin/eventbrowser_st_id?ST_ID=R-BTA-1430728
Fatty acid metabolism	Reactome	R-BTA-8978868	1	92	0.0222814	0.0285875	PCTP	http://www.reactome.org/cgi-bin/eventbrowser_st_id?ST_ID=R-BTA-8978868
Phospholipid metabolism	Reactome	R-BTA-1483257	1	95	0.022993	0.0289542	PCTP	http://www.reactome.org/cgi-bin/eventbrowser_st_id?ST_ID=R-BTA-1483257
Amoebiasis	KEGG PATHWAY	bta05146	1	100	0.024178	0.0298928	ARG1	http://www.genome.jp/kegg-bin/show_pathway?bta05146/bta:513608%09red
Metabolism of amino acids and derivatives	Reactome	R-BTA-71291	1	108	0.0260715	0.0316583	ARG1	http://www.reactome.org/cgi-bin/eventbrowser_st_id?ST_ID=R-BTA-71291

## Sheet: Healthy vs Treated 2+ (Day 63)
##Databases: KEGG PATHWAY, Reactome, Gene Ontology
##Statistical test method: hypergeometric test / Fisher's exact test
##FDR correction method: Benjamini and Hochberg
#Term	Database	ID	Input number	Background number	P-Value	Corrected P-Value	Input	Hyperlink
natural killer cell mediated cytotoxicity	Gene Ontology	GO:0042267	2	5	4.92735e-05	0.0236513	KLRK1|CTSGL1	http://amigo.geneontology.org/amigo/term/GO:0042267
#Term	Database	ID	Input number	Background number	P-Value	Corrected P-Value	Input	Hyperlink
No significant pathways identified (FDR<0.05).

## Sheet: Treated 1 v Treated 2+ (Day 63)
##Databases: KEGG PATHWAY, Reactome, Gene Ontology
##Statistical test method: hypergeometric test / Fisher's exact test
##FDR correction method: Benjamini and Hochberg
#Term	Database	ID	Input number	Background number	P-Value	Corrected P-Value	Input	Hyperlink
organic acid binding	Gene Ontology	GO:0043177	2	8	2.95053e-05	0.000837949	HBQ1|HBB	http://amigo.geneontology.org/amigo/term/GO:0043177
haptoglobin-hemoglobin complex	Gene Ontology	GO:0031838	2	8	2.95053e-05	0.000837949	HBQ1|HBB	http://amigo.geneontology.org/amigo/term/GO:0031838
haptoglobin binding	Gene Ontology	GO:0031720	2	8	2.95053e-05	0.000837949	HBQ1|HBB	http://amigo.geneontology.org/amigo/term/GO:0031720
hemoglobin complex	Gene Ontology	GO:0005833	2	8	2.95053e-05	0.000837949	HBQ1|HBB	http://amigo.geneontology.org/amigo/term/GO:0005833
oxygen carrier activity	Gene Ontology	GO:0005344	2	11	5.10648e-05	0.0009064	HBQ1|HBB	http://amigo.geneontology.org/amigo/term/GO:0005344
oxygen binding	Gene Ontology	GO:0019825	2	13	6.86715e-05	0.000975135	HBQ1|HBB	http://amigo.geneontology.org/amigo/term/GO:0019825
oxygen transport	Gene Ontology	GO:0015671	2	14	7.84419e-05	0.00101261	HBQ1|HBB	http://amigo.geneontology.org/amigo/term/GO:0015671
hydrogen peroxide catabolic process	Gene Ontology	GO:0042744	2	19	0.000136926	0.00149566	HBQ1|HBB	http://amigo.geneontology.org/amigo/term/GO:0042744
peroxidase activity	Gene Ontology	GO:0004601	2	24	0.000211374	0.00200101	HBQ1|HBB	http://amigo.geneontology.org/amigo/term/GO:0004601
basement membrane	Gene Ontology	GO:0005604	2	65	0.00140848	0.0111113	MMRN2|P3H2	http://amigo.geneontology.org/amigo/term/GO:0005604
cellular oxidant detoxification	Gene Ontology	GO:0098869	2	69	0.00157983	0.0118071	HBQ1|HBB	http://amigo.geneontology.org/amigo/term/GO:0098869
serine-type endopeptidase inhibitor activity	Gene Ontology	GO:0004867	2	84	0.00230611	0.0155937	ITIH4|WFIKKN1	http://amigo.geneontology.org/amigo/term/GO:0004867
heme binding	Gene Ontology	GO:0020037	2	114	0.00414517	0.0267552	HBQ1|HBB	http://amigo.geneontology.org/amigo/term/GO:0020037
negative regulation of endopeptidase activity	Gene Ontology	GO:0010951	2	125	0.00494483	0.02819	ITIH4|WFIKKN1	http://amigo.geneontology.org/amigo/term/GO:0010951
netrin receptor activity	Gene Ontology	GO:0005042	1	5	0.00496303	0.02819	UNC5A	http://amigo.geneontology.org/amigo/term/GO:0005042
anterior/posterior axon guidance	Gene Ontology	GO:0033564	1	5	0.00496303	0.02819	UNC5A	http://amigo.geneontology.org/amigo/term/GO:0033564
iron ion binding	Gene Ontology	GO:0005506	2	128	0.00517431	0.0282597	HBQ1|P3H2	http://amigo.geneontology.org/amigo/term/GO:0005506
hyaluronan metabolic process	Gene Ontology	GO:0030212	1	6	0.0057879	0.0304401	ITIH4	http://amigo.geneontology.org/amigo/term/GO:0030212
alpha-catenin binding	Gene Ontology	GO:0045294	1	8	0.00743568	0.0329958	NUMB	http://amigo.geneontology.org/amigo/term/GO:0045294
receptor antagonist activity	Gene Ontology	GO:0048019	1	8	0.00743568	0.0329958	WFIKKN1	http://amigo.geneontology.org/amigo/term/GO:0048019
netrin-activated signaling pathway	Gene Ontology	GO:0038007	1	8	0.00743568	0.0329958	UNC5A	http://amigo.geneontology.org/amigo/term/GO:0038007
manchette	Gene Ontology	GO:0002177	1	8	0.00743568	0.0329958	RIMBP3B	http://amigo.geneontology.org/amigo/term/GO:0002177
regulation of postsynaptic neurotransmitter receptor internalization	Gene Ontology	GO:0099149	1	8	0.00743568	0.0329958	NUMB	http://amigo.geneontology.org/amigo/term/GO:0099149
response to muscle activity	Gene Ontology	GO:0014850	1	9	0.00825859	0.0355369	PERM1	http://amigo.geneontology.org/amigo/term/GO:0014850
negative regulation of vascular endothelial growth factor receptor signaling pathway	Gene Ontology	GO:0030948	1	11	0.00990244	0.0390596	MMRN2	http://amigo.geneontology.org/amigo/term/GO:0030948
collagen metabolic process	Gene Ontology	GO:0032963	1	11	0.00990244	0.0390596	P3H2	http://amigo.geneontology.org/amigo/term/GO:0032963
negative regulation of protein localization to plasma membrane	Gene Ontology	GO:1903077	1	11	0.00990244	0.0390596	NUMB	http://amigo.geneontology.org/amigo/term/GO:1903077
lateral ventricle development	Gene Ontology	GO:0021670	1	12	0.0107234	0.0400716	NUMB	http://amigo.geneontology.org/amigo/term/GO:0021670
actin crosslink formation	Gene Ontology	GO:0051764	1	12	0.0107234	0.0400716	BAIAP2L2	http://amigo.geneontology.org/amigo/term/GO:0051764
negative regulation of cell migration involved in sprouting angiogenesis	Gene Ontology	GO:0090051	1	14	0.0123633	0.0422999	MMRN2	http://amigo.geneontology.org/amigo/term/GO:0090051
transforming growth factor beta binding	Gene Ontology	GO:0050431	1	15	0.0131823	0.0422999	WFIKKN1	http://amigo.geneontology.org/amigo/term/GO:0050431
cell migration involved in sprouting angiogenesis	Gene Ontology	GO:0002042	1	15	0.0131823	0.0422999	MMRN2	http://amigo.geneontology.org/amigo/term/GO:0002042
aorta development	Gene Ontology	GO:0035904	1	15	0.0131823	0.0422999	PRICKLE1	http://amigo.geneontology.org/amigo/term/GO:0035904
extrinsic component of plasma membrane	Gene Ontology	GO:0019897	1	15	0.0131823	0.0422999	NUMB	http://amigo.geneontology.org/amigo/term/GO:0019897
muscle fiber development	Gene Ontology	GO:0048747	1	15	0.0131823	0.0422999	WFIKKN1	http://amigo.geneontology.org/amigo/term/GO:0048747
glutamatergic synapse	Gene Ontology	GO:0098978	2	215	0.0138425	0.0422999	ARHGAP39|NUMB	http://amigo.geneontology.org/amigo/term/GO:0098978
neuromuscular synaptic transmission	Gene Ontology	GO:0007274	1	16	0.0140007	0.0422999	RIMBP3B	http://amigo.geneontology.org/amigo/term/GO:0007274
positive regulation of actin cytoskeleton reorganization	Gene Ontology	GO:2000251	1	16	0.0140007	0.0422999	BAIAP2L2	http://amigo.geneontology.org/amigo/term/GO:2000251
acute-phase response	Gene Ontology	GO:0006953	1	17	0.0148184	0.0424755	ITIH4	http://amigo.geneontology.org/amigo/term/GO:0006953
plasma membrane organization	Gene Ontology	GO:0007009	1	17	0.0148184	0.0424755	BAIAP2L2	http://amigo.geneontology.org/amigo/term/GO:0007009
cell-cell contact zone	Gene Ontology	GO:0044291	1	18	0.0156354	0.0424755	BAIAP2L2	http://amigo.geneontology.org/amigo/term/GO:0044291
response to cytokine	Gene Ontology	GO:0034097	1	18	0.0156354	0.0424755	ITIH4	http://amigo.geneontology.org/amigo/term/GO:0034097
adherens junction organization	Gene Ontology	GO:0034332	1	19	0.0164518	0.0424755	NUMB	http://amigo.geneontology.org/amigo/term/GO:0034332
L-ascorbic acid binding	Gene Ontology	GO:0031418	1	19	0.0164518	0.0424755	P3H2	http://amigo.geneontology.org/amigo/term/GO:0031418
negative regulation of DNA binding	Gene Ontology	GO:0043392	1	19	0.0164518	0.0424755	WFIKKN1	http://amigo.geneontology.org/amigo/term/GO:0043392
vesicle membrane	Gene Ontology	GO:0012506	1	19	0.0164518	0.0424755	BAIAP2L2	http://amigo.geneontology.org/amigo/term/GO:0012506
negative regulation of signaling receptor activity	Gene Ontology	GO:2000272	1	20	0.0172675	0.0427955	WFIKKN1	http://amigo.geneontology.org/amigo/term/GO:2000272
G-protein beta-subunit binding	Gene Ontology	GO:0031681	1	21	0.0180826	0.0427955	RGS11	http://amigo.geneontology.org/amigo/term/GO:0031681
positive regulation of neurogenesis	Gene Ontology	GO:0050769	1	21	0.0180826	0.0427955	NUMB	http://amigo.geneontology.org/amigo/term/GO:0050769
potassium channel regulator activity	Gene Ontology	GO:0015459	1	21	0.0180826	0.0427955	KCNS1	http://amigo.geneontology.org/amigo/term/GO:0015459
coronary vasculature development	Gene Ontology	GO:0060976	1	23	0.0197109	0.0444277	PRICKLE1	http://amigo.geneontology.org/amigo/term/GO:0060976
viral entry into host cell	Gene Ontology	GO:0046718	1	25	0.0213365	0.0466121	NECTIN4	http://amigo.geneontology.org/amigo/term/GO:0046718
actin filament bundle assembly	Gene Ontology	GO:0051017	1	27	0.0229596	0.0493979	BAIAP2L2	http://amigo.geneontology.org/amigo/term/GO:0051017
#Term	Database	ID	Input number	Background number	P-Value	Corrected P-Value	Input	Hyperlink
Scavenging of heme from plasma	Reactome	R-BTA-2168880	2	7	2.36162e-05	0.000837949	HBG|HBB	http://www.reactome.org/cgi-bin/eventbrowser_st_id?ST_ID=R-BTA-2168880
O2/CO2 exchange in erythrocytes	Reactome	R-BTA-1480926	2	10	4.32306e-05	0.000876963	HBG|HBB	http://www.reactome.org/cgi-bin/eventbrowser_st_id?ST_ID=R-BTA-1480926
Erythrocytes take up carbon dioxide and release oxygen	Reactome	R-BTA-1237044	2	10	4.32306e-05	0.000876963	HBG|HBB	http://www.reactome.org/cgi-bin/eventbrowser_st_id?ST_ID=R-BTA-1237044
Chaperone Mediated Autophagy	Reactome	R-BTA-9613829	2	12	5.95454e-05	0.000939494	HBG|HBB	http://www.reactome.org/cgi-bin/eventbrowser_st_id?ST_ID=R-BTA-9613829
Binding and Uptake of Ligands by Scavenger Receptors	Reactome	R-BTA-2173782	2	17	0.00011161	0.00132072	HBG|HBB	http://www.reactome.org/cgi-bin/eventbrowser_st_id?ST_ID=R-BTA-2173782
Microautophagy	Reactome	R-BTA-9615710	2	22	0.000179687	0.00182254	HBG|HBB	http://www.reactome.org/cgi-bin/eventbrowser_st_id?ST_ID=R-BTA-9615710
African trypanosomiasis	KEGG PATHWAY	bta05143	2	44	0.000666367	0.00591401	HBG|HBB	http://www.genome.jp/kegg-bin/show_pathway?bta05143/bta:280813%09red/bta:511735%09red
Malaria	KEGG PATHWAY	bta05144	2	59	0.00116931	0.00976718	HBG|HBB	http://www.genome.jp/kegg-bin/show_pathway?bta05144/bta:280813%09red/bta:511735%09red
Autophagy	Reactome	R-BTA-9612973	2	71	0.00166905	0.0118503	HBG|HBB	http://www.reactome.org/cgi-bin/eventbrowser_st_id?ST_ID=R-BTA-9612973
Voltage gated Potassium channels	Reactome	R-BTA-1296072	1	20	0.0172675	0.0427955	KCNS1	http://www.reactome.org/cgi-bin/eventbrowser_st_id?ST_ID=R-BTA-1296072
Neutrophil degranulation	Reactome	R-BTA-6798695	2	254	0.0189051	0.0440086	HBG|HBB	http://www.reactome.org/cgi-bin/eventbrowser_st_id?ST_ID=R-BTA-6798695
Histidine metabolism	KEGG PATHWAY	bta00340	1	23	0.0197109	0.0444277	HAL	http://www.genome.jp/kegg-bin/show_pathway?bta00340/bta:615205%09red
Collagen biosynthesis and modifying enzymes	Reactome	R-BTA-1650814	1	25	0.0213365	0.0466121	P3H2	http://www.reactome.org/cgi-bin/eventbrowser_st_id?ST_ID=R-BTA-1650814

## Sheet: Severity-Time Interaction
##Databases: KEGG PATHWAY, Reactome, Gene Ontology
##Statistical test method: hypergeometric test / Fisher's exact test
##FDR correction method: Benjamini and Hochberg
#Term	Database	ID	Input number	Background number	P-Value	Corrected P-Value	Input	Hyperlink
cytosol	Gene Ontology	GO:0005829	41	2482	9.40736e-08	0.000151176	HDAC3|ADSS|RAD23A|POR|METAP2|TTF2|MSH6|GLRX3|ALOX15|UPF2|PRICKLE1|EIF3J|BAIAP2L2|ABHD10|GSDME|HSP90AB1|RARS|CDCA7|PSMG2|CTNNBL1|PSMC2|RBM38|UBXN2B|PRKCI|HUWE1|CLNS1A|GOLPH3L|EPHX2|BCCIP|TMEM87A|RIOK2|DDX21|PPP5C|DHODH|TXNRD3|GPX4|KEAP1|EMC8|GFRA3|ARG1|PPID	http://amigo.geneontology.org/amigo/term/GO:0005829
RNA binding	Gene Ontology	GO:0003723	15	422	3.12075e-07	0.000250753	THUMPD1|DDX23|CDC5L|PPRC1|DDX10|LSM4|SF3B4|PPP5C|DDX21|DDX18|UPF2|MRPL1|EXOSC3|RAMMET|GPATCH1	http://amigo.geneontology.org/amigo/term/GO:0003723
nucleoplasm	Gene Ontology	GO:0005654	32	1867	4.9036e-07	0.000262669	RAD23A|RFC4|PPRC1|MSH6|EXOSC3|DNA2|KEAP1|BAIAP2L2|RARS|P3H2|CTNNBL1|PSMC4|COA7|GAR1|FAM98B|HUWE1|CDCA7|BCCIP|TBL3|TDP2|DDX23|DDX21|MRPS27|DHODH|H2AFY|TXNRD3|C11H9orf78|BANF1|GRB2|KDM7A|CTBP1|PPID	http://amigo.geneontology.org/amigo/term/GO:0005654
Prp19 complex	Gene Ontology	GO:0000974	4	12	3.3961e-06	0.000909588	PRPF19|CDC5L|BCAS2|CTNNBL1	http://amigo.geneontology.org/amigo/term/GO:0000974
integral component of mitochondrial inner membrane	Gene Ontology	GO:0031305	5	34	6.26564e-06	0.00111724	APOO|COA1|COA3|SCO1|SFXN1	http://amigo.geneontology.org/amigo/term/GO:0031305
nucleolus	Gene Ontology	GO:0005730	15	551	7.50444e-06	0.00111724	DDX23|GTPBP10|DDX21|PPID|SF3B4|KDM7A|MRPS31|H2AFY|GRB2|BCKDHB|TBL3|NOP16|EXOSC3|MRPS27|TDP2	http://amigo.geneontology.org/amigo/term/GO:0005730
ATP binding	Gene Ontology	GO:0005524	24	1275	7.6476e-06	0.00111724	PDGFRB|RFC4|TTF2|MSH6|SWAP70|DNA2|MYH7|DDX10|PRPS1|CCT3|PIK3CB|DDX18|HSP90AB1|RARS|PSMC2|PSMC4|PRKCI|RIOK2|VWA8|DDX23|DDX21|PPP5C|ATP5F1B|ABCC2	http://amigo.geneontology.org/amigo/term/GO:0005524
mitochondrial cytochrome c oxidase assembly	Gene Ontology	GO:0033617	4	22	2.64642e-05	0.0028352	SMIM20|COA1|COA3|SCO1	http://amigo.geneontology.org/amigo/term/GO:0033617
mitochondrial inner membrane	Gene Ontology	GO:0005743	9	231	3.8712e-05	0.00365942	MRPL34|MRPL22|MRPS27|DHODH|MRPS31|COX8A|MRPL1|SMIM20|SLC25A38	http://amigo.geneontology.org/amigo/term/GO:0005743
positive regulation of protein secretion	Gene Ontology	GO:0050714	4	27	5.42523e-05	0.00484352	MYOM1|PPID|GOLPH3L|PARD6A	http://amigo.geneontology.org/amigo/term/GO:0050714
U2-type catalytic step 2 spliceosome	Gene Ontology	GO:0071007	4	29	6.98164e-05	0.00560975	PRPF19|CDC5L|SNRPB2|BCAS2	http://amigo.geneontology.org/amigo/term/GO:0071007
chaperone-mediated protein complex assembly	Gene Ontology	GO:0051131	3	12	0.000128603	0.00939386	HSP90AB1|PSMG2|HSPA4	http://amigo.geneontology.org/amigo/term/GO:0051131
mRNA splicing, via spliceosome	Gene Ontology	GO:0000398	6	112	0.000151623	0.0101239	DDX23|CDC5L|SNRPB2|PRPF19|LSM4|BCAS2	http://amigo.geneontology.org/amigo/term/GO:0000398
DNA replication factor A complex	Gene Ontology	GO:0005662	3	13	0.000157497	0.0101239	PRPF19|CDC5L|BCAS2	http://amigo.geneontology.org/amigo/term/GO:0005662
isotype switching	Gene Ontology	GO:0045190	3	15	0.000227229	0.0140445	EXOSC3|SWAP70|MSH6	http://amigo.geneontology.org/amigo/term/GO:0045190
electron transport chain	Gene Ontology	GO:0022900	4	47	0.000387935	0.021497	TXNRD3|CYB5B|COX8A|GLRX3	http://amigo.geneontology.org/amigo/term/GO:0022900
nervous system development	Gene Ontology	GO:0007399	5	90	0.000465084	0.0241093	SCN2A|PRPS1|ACTL6A|GFRA3|KIF1BP	http://amigo.geneontology.org/amigo/term/GO:0007399
T cell costimulation	Gene Ontology	GO:0031295	3	20	0.000481095	0.02416	CD5|CD28|TNFRSF13C	http://amigo.geneontology.org/amigo/term/GO:0031295
R-loop disassembly	Gene Ontology	GO:0062176	2	5	0.000925168	0.0365164	DDX23|DDX21	http://amigo.geneontology.org/amigo/term/GO:0062176
mitochondrion	Gene Ontology	GO:0005739	14	774	0.000954379	0.0365164	ADSS|VWA8|HSPA4|MRPS27|DHODH|MRPL22|ABHD10|TXNRD3|HSP90AB1|BCKDHB|COX8A|APOO|SLC25A38|KIF1BP	http://amigo.geneontology.org/amigo/term/GO:0005739
lipid oxidation	Gene Ontology	GO:0034440	2	6	0.00122809	0.0394723	ALOX15|ABCD2	http://amigo.geneontology.org/amigo/term/GO:0034440
electron transfer activity	Gene Ontology	GO:0009055	3	31	0.00153953	0.0459307	TXNRD3|CYB5B|GLRX3	http://amigo.geneontology.org/amigo/term/GO:0009055
regulation of mitotic metaphase/anaphase transition	Gene Ontology	GO:0030071	2	7	0.00157199	0.0459307	RIOK2|CDC26	http://amigo.geneontology.org/amigo/term/GO:0030071
chaperone complex	Gene Ontology	GO:0101031	2	7	0.00157199	0.0459307	PPP5C|PSMG2	http://amigo.geneontology.org/amigo/term/GO:0101031
nucleus	Gene Ontology	GO:0005634	34	2955	0.00160546	0.0460711	HMGXB3|RFC4|PPRC1|GLRX3|ZNF165|SWAP70|PRPF19|MEIS3|PARD6A|HSP90AB1|CDCA7|PSMG2|CTNNBL1|PSMC2|RBM38|UBXN2B|PRKCI|CDC5L|CFDP2|RIMBP3B|LSM4|PERM1|ZNF329|BCCIP|POLR2K|GPATCH1|RIOK2|CASP2|PPP5C|IL16|C11H9orf78|ZUP1|TBP|PPID	http://amigo.geneontology.org/amigo/term/GO:0005634
positive regulation of protein kinase B signaling	Gene Ontology	GO:0051897	4	73	0.00183395	0.0462318	HSP90AB1|CD28|MEIS3|IGFBP5	http://amigo.geneontology.org/amigo/term/GO:0051897
haptoglobin binding	Gene Ontology	GO:0031720	2	8	0.00195629	0.0462318	HBQ1|HBB	http://amigo.geneontology.org/amigo/term/GO:0031720
insulin receptor substrate binding	Gene Ontology	GO:0043560	2	8	0.00195629	0.0462318	PIK3CB|GRB2	http://amigo.geneontology.org/amigo/term/GO:0043560
positive regulation of phosphoprotein phosphatase activity	Gene Ontology	GO:0032516	2	8	0.00195629	0.0462318	HSP90AB1|PDGFRB	http://amigo.geneontology.org/amigo/term/GO:0032516
hemoglobin complex	Gene Ontology	GO:0005833	2	8	0.00195629	0.0462318	HBQ1|HBB	http://amigo.geneontology.org/amigo/term/GO:0005833
organic acid binding	Gene Ontology	GO:0043177	2	8	0.00195629	0.0462318	HBQ1|HBB	http://amigo.geneontology.org/amigo/term/GO:0043177
haptoglobin-hemoglobin complex	Gene Ontology	GO:0031838	2	8	0.00195629	0.0462318	HBQ1|HBB	http://amigo.geneontology.org/amigo/term/GO:0031838
positive regulation of RNA polymerase II transcription preinitiation complex assembly	Gene Ontology	GO:0045899	2	8	0.00195629	0.0462318	PSMC2|PSMC4	http://amigo.geneontology.org/amigo/term/GO:0045899
iron ion binding	Gene Ontology	GO:0005506	5	128	0.00210146	0.0474952	HBQ1|ALOX15|FTL|P3H2|KDM7A	http://amigo.geneontology.org/amigo/term/GO:0005506
RNA helicase activity	Gene Ontology	GO:0003724	3	35	0.00212798	0.0474952	DDX21|DDX18|DDX10	http://amigo.geneontology.org/amigo/term/GO:0003724
positive regulation of actin filament polymerization	Gene Ontology	GO:0030838	3	36	0.00229398	0.0498908	BAIAP2L2|ALOX15|GRB2	http://amigo.geneontology.org/amigo/term/GO:0030838
lipoxygenase pathway	Gene Ontology	GO:0019372	2	9	0.00238046	0.0498908	ALOX15|GPX4	http://amigo.geneontology.org/amigo/term/GO:0019372
positive regulation of T cell proliferation	Gene Ontology	GO:0042102	3	38	0.00240057	0.0499308	CD28|CD40LG|TNFRSF13C	http://amigo.geneontology.org/amigo/term/GO:0042102
#Term	Database	ID	Input number	Background number	P-Value	Corrected P-Value	Input	Hyperlink
mRNA Splicing - Major Pathway	Reactome	R-BTA-72163	8	118	2.32174e-06	0.000909588	DDX23|CDC5L|SNRPB2|PRPF19|SF3B4|LSM4|BCAS2|POLR2K	http://www.reactome.org/cgi-bin/eventbrowser_st_id?ST_ID=R-BTA-72163
mRNA Splicing	Reactome	R-BTA-72172	8	123	3.1076e-06	0.000909588	DDX23|CDC5L|SNRPB2|PRPF19|SF3B4|LSM4|BCAS2|POLR2K	http://www.reactome.org/cgi-bin/eventbrowser_st_id?ST_ID=R-BTA-72172
Metabolism of RNA	Reactome	R-BTA-8953854	12	334	4.4064e-06	0.00101158	DDX23|RIOK2|CDC5L|SNRPB2|RPS12|PRPF19|SF3B4|DDX21|LSM4|EXOSC3|BCAS2|POLR2K	http://www.reactome.org/cgi-bin/eventbrowser_st_id?ST_ID=R-BTA-8953854
Spliceosome	KEGG PATHWAY	bta03040	8	133	5.37029e-06	0.00107876	DDX23|CDC5L|SNRPB2|PRPF19|SF3B4|LSM4|CTNNBL1|BCAS2	http://www.genome.jp/kegg-bin/show_pathway?bta03040/bta:767873%09red/bta:507944%09red/bta:537395%09red/bta:513868%09red/bta:506123%09red/bta:613634%09red/bta:767817%09red/bta:282421%09red
Downstream signal transduction	Reactome	R-BTA-186763	4	16	8.85199e-06	0.00118543	PDGFRB|PIK3CB|GRB2|CRK	http://www.reactome.org/cgi-bin/eventbrowser_st_id?ST_ID=R-BTA-186763
Processing of Capped Intron-Containing Pre-mRNA	Reactome	R-BTA-72203	8	152	1.35716e-05	0.00157289	DDX23|CDC5L|SNRPB2|PRPF19|SF3B4|LSM4|BCAS2|POLR2K	http://www.reactome.org/cgi-bin/eventbrowser_st_id?ST_ID=R-BTA-72203
Nucleotide Excision Repair	Reactome	R-BTA-5696398	6	71	1.37028e-05	0.00157289	RAD23A|PRPF19|RFC4|CETN2|ACTL6A|POLR2K	http://www.reactome.org/cgi-bin/eventbrowser_st_id?ST_ID=R-BTA-5696398
Signaling by PDGF	Reactome	R-BTA-186797	4	23	3.09036e-05	0.00310388	PDGFRB|PIK3CB|GRB2|CRK	http://www.reactome.org/cgi-bin/eventbrowser_st_id?ST_ID=R-BTA-186797
DNA Repair	Reactome	R-BTA-73894	8	190	6.22029e-05	0.00526105	POLR2K|RAD23A|PRPF19|PPP5C|CETN2|ACTL6A|RFC4|TDP2	http://www.reactome.org/cgi-bin/eventbrowser_st_id?ST_ID=R-BTA-73894
Regulation of signaling by CBL	Reactome	R-BTA-912631	3	11	0.000103394	0.00791214	CRK|PIK3CB|GRB2	http://www.reactome.org/cgi-bin/eventbrowser_st_id?ST_ID=R-BTA-912631
Biosynthesis of specialized proresolving mediators (SPMs)	Reactome	R-BTA-9018678	3	13	0.000157497	0.0101239	EPHX2|ALOX15|GPX4	http://www.reactome.org/cgi-bin/eventbrowser_st_id?ST_ID=R-BTA-9018678
Immune System	Reactome	R-BTA-168256	17	851	0.000274798	0.0163555	PDGFRB|HUWE1|CD40LG|CD3E|CATHL1|CATHL3|PPP5C|PIK3CB|ARG1|HBB|KEAP1|GRB2|GFRA3|CDC26|CRK|PSMC2|TNFRSF13C	http://www.reactome.org/cgi-bin/eventbrowser_st_id?ST_ID=R-BTA-168256
Pathways in cancer	KEGG PATHWAY	bta05200	12	539	0.000381916	0.021497	PDGFRB|HSP90AA1|PIK3CB|MSH6|TXNRD3|HSP90AB1|KEAP1|GRB2|CRK|CTBP1|GNAI3|RALA	http://www.genome.jp/kegg-bin/show_pathway?bta05200/bta:527165%09red/bta:532791%09red/bta:513131%09red/bta:767874%09red/bta:540526%09red/bta:535298%09red/bta:512841%09red/bta:783879%09red/bta:538477%09red/bta:539521%09red/bta:517948%09red/bta:319097%09red
Cytokine Signaling in Immune system	Reactome	R-BTA-1280215	8	256	0.000442512	0.0237039	PDGFRB|CD40LG|PPP5C|PIK3CB|GRB2|GFRA3|CRK|TNFRSF13C	http://www.reactome.org/cgi-bin/eventbrowser_st_id?ST_ID=R-BTA-1280215
RET signaling	Reactome	R-BTA-8853659	3	22	0.000618644	0.0301261	PIK3CB|GRB2|GFRA3	http://www.reactome.org/cgi-bin/eventbrowser_st_id?ST_ID=R-BTA-8853659
Global Genome Nucleotide Excision Repair (GG-NER)	Reactome	R-BTA-5696399	4	55	0.000677546	0.0318913	RFC4|ACTL6A|CETN2|RAD23A	http://www.reactome.org/cgi-bin/eventbrowser_st_id?ST_ID=R-BTA-5696399
Interleukin-3, Interleukin-5 and GM-CSF signaling	Reactome	R-BTA-512988	3	23	0.000695885	0.0318913	CRK|PIK3CB|GRB2	http://www.reactome.org/cgi-bin/eventbrowser_st_id?ST_ID=R-BTA-512988
Intestinal immune network for IgA production	KEGG PATHWAY	bta04672	4	56	0.000722155	0.0318913	CCL25|CD28|CD40LG|TNFRSF13C	http://www.genome.jp/kegg-bin/show_pathway?bta04672/bta:282387%09red/bta:615986%09red/bta:281050%09red/bta:618516%09red
FLT3 Signaling	Reactome	R-BTA-9607240	5	100	0.000734274	0.0318913	PPP5C|PIK3CB|GRB2|GFRA3|PDGFRB	http://www.reactome.org/cgi-bin/eventbrowser_st_id?ST_ID=R-BTA-9607240
DNA Damage Recognition in GG-NER	Reactome	R-BTA-5696394	3	24	0.000779007	0.0329438	ACTL6A|CETN2|RAD23A	http://www.reactome.org/cgi-bin/eventbrowser_st_id?ST_ID=R-BTA-5696394
Rap1 signaling pathway	KEGG PATHWAY	bta04015	7	216	0.000818203	0.0337142	PRKCI|PDGFRB|PIK3CB|PARD6A|CRK|GNAI3|RALA	http://www.genome.jp/kegg-bin/show_pathway?bta04015/bta:538477%09red/bta:527165%09red/bta:512841%09red/bta:539521%09red/bta:517948%09red/bta:528478%09red/bta:524653%09red
Other interleukin signaling	Reactome	R-BTA-449836	5	106	0.000943515	0.0365164	PPP5C|PIK3CB|GRB2|GFRA3|PDGFRB	http://www.reactome.org/cgi-bin/eventbrowser_st_id?ST_ID=R-BTA-449836
T cell receptor signaling pathway	KEGG PATHWAY	bta04660	5	107	0.000982286	0.0367101	CD28|GRB2|CD40LG|PIK3CB|CD3E	http://www.genome.jp/kegg-bin/show_pathway?bta04660/bta:282387%09red/bta:517948%09red/bta:535298%09red/bta:281050%09red/bta:281054%09red
Metabolism of proteins	Reactome	R-BTA-392499	15	872	0.00103656	0.037858	EIF3CL|RPS12|MRPL34|RAD23A|CCT3|IGFBP5|MRPS31|CETN2|COMMD7|KEAP1|ACTL6A|MRPL1|PSMC2|MRPL22|GNAI3	http://www.reactome.org/cgi-bin/eventbrowser_st_id?ST_ID=R-BTA-392499
Mitochondrial translation elongation	Reactome	R-BTA-5389840	4	64	0.00115668	0.0394723	MRPL34|MRPL22|MRPS31|MRPL1	http://www.reactome.org/cgi-bin/eventbrowser_st_id?ST_ID=R-BTA-5389840
Mitochondrial translation termination	Reactome	R-BTA-5419276	4	64	0.00115668	0.0394723	MRPL34|MRPL22|MRPS31|MRPL1	http://www.reactome.org/cgi-bin/eventbrowser_st_id?ST_ID=R-BTA-5419276
Signaling by NTRK1 (TRKA)	Reactome	R-BTA-187037	3	28	0.00117371	0.0394723	CRK|PIK3CB|GRB2	http://www.reactome.org/cgi-bin/eventbrowser_st_id?ST_ID=R-BTA-187037
Mitochondrial translation	Reactome	R-BTA-5368287	4	65	0.00122147	0.0394723	MRPL34|MRPL22|MRPS31|MRPL1	http://www.reactome.org/cgi-bin/eventbrowser_st_id?ST_ID=R-BTA-5368287
Translation	Reactome	R-BTA-72766	6	169	0.00122814	0.0394723	EIF3CL|RPS12|MRPL34|MRPL22|MRPS31|MRPL1	http://www.reactome.org/cgi-bin/eventbrowser_st_id?ST_ID=R-BTA-72766
Thermogenesis	KEGG PATHWAY	bta04714	7	239	0.00144287	0.0445901	COA7|COA1|COA3|GRB2|ATP5F1B|COX8A|ACTL6A	http://www.genome.jp/kegg-bin/show_pathway?bta04714/bta:535298%09red/bta:539832%09red/bta:100125416%09red/bta:505736%09red/bta:520518%09red/bta:327675%09red/bta:281091%09red
Signaling by NTRKs	Reactome	R-BTA-166520	3	33	0.00181891	0.0462318	CRK|PIK3CB|GRB2	http://www.reactome.org/cgi-bin/eventbrowser_st_id?ST_ID=R-BTA-166520
Role of LAT2/NTAL/LAB on calcium mobilization	Reactome	R-BTA-2730905	2	8	0.00195629	0.0462318	PIK3CB|GRB2	http://www.reactome.org/cgi-bin/eventbrowser_st_id?ST_ID=R-BTA-2730905
Chronic myeloid leukemia	KEGG PATHWAY	bta05220	4	76	0.00211011	0.0474952	CTBP1|PIK3CB|GRB2|CRK	http://www.genome.jp/kegg-bin/show_pathway?bta05220/bta:513131%09red/bta:517948%09red/bta:535298%09red/bta:512841%09red
mRNA Splicing - Minor Pathway	Reactome	R-BTA-72165	3	35	0.00212798	0.0474952	DDX23|SF3B4|POLR2K	http://www.reactome.org/cgi-bin/eventbrowser_st_id?ST_ID=R-BTA-72165
Synthesis of Leukotrienes (LT) and Eoxins (EX)	Reactome	R-BTA-2142691	2	9	0.00238046	0.0498908	ALOX15|GPX4	http://www.reactome.org/cgi-bin/eventbrowser_st_id?ST_ID=R-BTA-2142691
Relaxin signaling pathway	KEGG PATHWAY	bta04926	5	132	0.00239054	0.0498908	PIK3CB|GRB2|RXFP4|INSL3|GNAI3	http://www.genome.jp/kegg-bin/show_pathway?bta04926/bta:281870%09red/bta:517948%09red/bta:535298%09red/bta:539521%09red/bta:450212%09red
