# Supplementary material for: Comprehensive time-course gene expression evaluation of high-risk beef cattle to establish immunological characteristics associated with undifferentiated bovine respiratory disease
Source: Front Immunol. 2024 Sep 13;15:1412766. doi: 10.3389/fimmu.2024.1412766 (PMC11427276; doi:10.3389/fimmu.2024.1412766)
Supplement: Supplementary file 6 [file Table6.xlsx]

## Sheet: Healthy Up-Down
Supplemental File S6: GO terms and enriched pathways from dynamically expressed genes (EBSeq-HMM; FDR < 0.05)
source	term_name	term_id	adjusted_p_value	term_size	query_size	intersection_size	effective_domain_size	intersections
GO:BP	sex differentiation	GO:0007548	0.00834392	212	85	8	18832	SAFB2,TAF4,GJA1,SYCP2,DACH1,FGF9,HOXA9,SLIT3
GO:BP	development of primary sexual characteristics	GO:0045137	0.0213083	173	85	7	18832	SAFB2,TAF4,GJA1,DACH1,FGF9,HOXA9,SLIT3
GO:CC	extracellular region	GO:0005576	0.0141102	1745	37	12	19649	HTRA3,MMP2,IGFBP6,MFAP5,APOLD1,OLFML2B,ABCB6,C1QTNF1,CLU,PCOLCE,FBLN2,RNASE6

## Sheet: Healthy Up-Up
source	term_name	term_id	adjusted_p_value	term_size	query_size	intersection_size	effective_domain_size	intersections
N/A	N/A	N/A	N/A	N/A	N/A	N/A	N/A	N/A

## Sheet: Healthy Down-Down
source	term_name	term_id	adjusted_p_value	term_size	query_size	intersection_size	effective_domain_size	intersections
GO:MF	ABC-type transporter activity	GO:0140359	1.34166e-07	75	4	4	17732	ABCA6,ABCB8,ABCC3,ABCC5
GO:MF	ATPase-coupled transmembrane transporter activity	GO:0042626	1.33374e-06	132	4	4	17732	ABCA6,ABCB8,ABCC3,ABCC5
GO:MF	primary active transmembrane transporter activity	GO:0015399	2.97641e-06	161	4	4	17732	ABCA6,ABCB8,ABCC3,ABCC5
GO:MF	peptide antigen binding	GO:0042605	3.81331e-05	34	304	8	17732	BOLA,BOLA-DQA2,BOLA-DQA5,BOLA-DQB,BOLA-DRB2,IGLL1,LOC100848815,LOC112443864
GO:MF	ATP hydrolysis activity	GO:0016887	5.62147e-05	334	4	4	17732	ABCA6,ABCB8,ABCC3,ABCC5
GO:MF	active transmembrane transporter activity	GO:0022804	0.000128072	410	4	4	17732	ABCA6,ABCB8,ABCC3,ABCC5
GO:MF	antigen binding	GO:0003823	0.000542994	63	304	9	17732	BOLA,BOLA-DQA2,BOLA-DQA5,BOLA-DQB,BOLA-DRB2,IGLL1,LOC100848815,LOC104968484,LOC112443864
GO:MF	ATP-dependent activity	GO:0140657	0.00057451	596	4	4	17732	ABCA6,ABCB8,ABCC3,ABCC5
GO:MF	glycosaminoglycan binding	GO:0005539	0.00061315	170	831	24	17732	BGN,CCDC80,CLEC3B,CXCL10,DCN,FBN1,HBEGF,IMPG2,LTF,POSTN,PTPRS,SELP,SLIT1,SULF2,TNFAIP6,TNXB,ANXA4,PCOLCE2,CCL8,PGLYRP1,FN1,ELANE,COL11A2,RSPO1
GO:MF	ABC-type xenobiotic transporter activity	GO:0008559	0.000624225	9	4	2	17732	ABCC3,ABCC5
GO:MF	ribonucleoside triphosphate phosphatase activity	GO:0017111	0.000673053	620	4	4	17732	ABCA6,ABCB8,ABCC3,ABCC5
GO:MF	MHC class II protein complex binding	GO:0023026	0.000867642	24	290	6	17732	BOLA-DQA2,BOLA-DQA5,BOLA-DQB,BOLA-DRB2,IGLL1,LOC100848815
GO:MF	pyrophosphatase activity	GO:0016462	0.000940719	674	4	4	17732	ABCA6,ABCB8,ABCC3,ABCC5
GO:MF	hydrolase activity, acting on acid anhydrides, in phosphorus-containing anhydrides	GO:0016818	0.00096901	679	4	4	17732	ABCA6,ABCB8,ABCC3,ABCC5
GO:MF	hydrolase activity, acting on acid anhydrides	GO:0016817	0.000974744	680	4	4	17732	ABCA6,ABCB8,ABCC3,ABCC5
GO:MF	heparin binding	GO:0008201	0.00176954	122	831	19	17732	CCDC80,CLEC3B,CXCL10,FBN1,HBEGF,IMPG2,LTF,POSTN,PTPRS,SELP,SLIT1,TNXB,ANXA4,PCOLCE2,CCL8,FN1,ELANE,COL11A2,RSPO1
GO:MF	peptide transmembrane transporter activity	GO:1904680	0.00181984	15	4	2	17732	ABCB8,ABCC5
GO:MF	MHC protein complex binding	GO:0023023	0.00228273	28	73	4	17732	BOLA-DQA2,BOLA-DQA5,BOLA-DQB,BOLA-DRB2
GO:MF	transmembrane transporter activity	GO:0022857	0.0067461	1102	4	4	17732	ABCA6,ABCB8,ABCC3,ABCC5
GO:MF	xenobiotic transmembrane transporter activity	GO:0042910	0.00753081	30	4	2	17732	ABCC3,ABCC5
GO:MF	immune receptor activity	GO:0140375	0.00754499	122	1554	26	17732	IFNAR1,IL17RA,IL17RE,IL4R,IL7R,LOC100336589,LOC112441494,IL1RL1,C3AR1,KLRK1,FCER1G,CXCR2,LOC100336476,IL6R,IL1R2,C5AR1,CMKLR1,IL3RA,IFNAR2,IL12B,IL5RA,IL1R1,CCR8,CD44,IL22RA2,IL2RG
GO:MF	transporter activity	GO:0005215	0.00968099	1206	4	4	17732	ABCA6,ABCB8,ABCC3,ABCC5
GO:MF	amide transmembrane transporter activity	GO:0042887	0.0102969	35	4	2	17732	ABCB8,ABCC5
GO:MF	ATP binding	GO:0005524	0.015619	1359	4	4	17732	ABCA6,ABCB8,ABCC3,ABCC5
GO:MF	sulfur compound binding	GO:1901681	0.015641	179	831	22	17732	AMT,CCDC80,CLEC3B,CXCL10,FBN1,HBEGF,IMPG2,LTF,OGDH,POSTN,PTPRS,SELP,SLIT1,TSR3,TNXB,ANXA4,PCOLCE2,CCL8,FN1,ELANE,COL11A2,RSPO1
GO:MF	adenyl ribonucleotide binding	GO:0032559	0.0174426	1397	4	4	17732	ABCA6,ABCB8,ABCC3,ABCC5
GO:MF	hydrolase activity	GO:0016787	0.0184756	2349	5	5	17732	ABCA6,ABCB8,ABCC3,ABCC5,ABHD17A
GO:MF	adenyl nucleotide binding	GO:0030554	0.0228218	1494	4	4	17732	ABCA6,ABCB8,ABCC3,ABCC5
GO:MF	sulfur compound transmembrane transporter activity	GO:1901682	0.022918	52	4	2	17732	ABCC3,ABCC5
GO:MF	carbohydrate derivative transmembrane transporter activity	GO:1901505	0.0266087	56	4	2	17732	ABCC3,ABCC5
GO:MF	purine ribonucleoside triphosphate binding	GO:0035639	0.0387313	1705	4	4	17732	ABCA6,ABCB8,ABCC3,ABCC5
GO:MF	scavenger receptor activity	GO:0005044	0.0407426	59	842	11	17732	CD163L1,CD5L,LOC751811,LOXL3,TMPRSS2,WC1.3,WC1-10,WC1-12,WC-7,CD36,MARCO
GO:MF	purine ribonucleotide binding	GO:0032555	0.0431859	1752	4	4	17732	ABCA6,ABCB8,ABCC3,ABCC5
GO:MF	ribonucleotide binding	GO:0032553	0.0446852	1767	4	4	17732	ABCA6,ABCB8,ABCC3,ABCC5
GO:MF	L-ornithine transmembrane transporter activity	GO:0000064	0.0482388	15	1007	6	17732	LOC112442378,LOC617141,MGC139164,LOC525820,MGC157082,LOC104968422
GO:MF	carbohydrate derivative binding	GO:0097367	0.048285	2037	1595	230	17732	ABCA6,ABCB8,ABCC3,ABCC5,ACVR2B,ARAF,ARHGAP5,ARL16,ATP12A,ATP9A,BCKDK,BGN,BMX,BRIP1,CAMK1,CAMKK1,CAMKK2,CARNS1,CCDC80,CHD2,CHD6,CHEK2,CHI3L2,CIT,CLEC3B,CLN6,CXCL10,DAPK2,DCN,DNA2,DNAH17,DNAH9,EEF1A1,FBN1,GNAL,HBEGF,HSPA2,IFI44,IFIH1,IMPG2,KIF13B,KIF7,KSR1,LOC100337390,LOC100848700,LOC107131224,LOC107131247,LOC521568,LTF,MAP3K10,MYO9A,NAV3,NEK8,NID1,NLRP3,PDGFRA,PIP4K2B,PKLR,PLEKHA8,PLXNB1,POR,POST…
GO:BP	immune response	GO:0006955	3.27571e-08	1313	1415	165	18832	ARG1,BACH2,BMX,BOLA,BOLA-DQA2,BOLA-DQA5,BOLA-DQB,BOLA-DRB2,BRCC3,C1S,C7,CCL1,CD84,COL3A1,CXCL10,DTX4,FBXO9,FCRL3,GPLD1,HERC5,IFI44,IFI44L,IFI6,IFIH1,IFNAR1,IGLL1,IL4I1,IL7R,ISG15,KLRB1,KMT2A,LCP2,LOC100139670,LOC100848815,LOC104968484,LOC112441507,LOC112443864,LOC112444847,LOC508646,LOC781990,LOC786987,LOXL3,LTF,MID2,N4BP1,NLRP3,OAS1Y,OSCAR,PRKDC,PTK2B,PTPRS,PTX3,RAB44,RAB7B,RABGEF1,RELB,RNF31,RS…
GO:BP	immune system process	GO:0002376	8.90889e-07	1960	1606	243	18832	ADGRG3,AHSP,ALAS2,ARG1,ASXL1,BACH2,BLOC1S6,BMX,BOLA,BOLA-DQA2,BOLA-DQA5,BOLA-DQB,BOLA-DRB2,BRCC3,C1S,C7,CCL1,CD27,CD84,CEBPA,COL3A1,CXCL10,DAPK2,DCLRE1C,DTX4,ELF4,FBN1,FBXO9,FCRL3,FLVCR1,FOXO3,GATA2,GPLD1,HERC5,IFI44,IFI44L,IFI6,IFIH1,IFNAR1,IGLL1,IL16,IL4I1,IL7R,ISG15,ITGA4,KLRB1,KMT2A,LCP2,LDB1,LOC100139670,LOC100848815,LOC104968484,LOC112441507,LOC112443864,LOC112444847,LOC508646,LOC781990,LOC…
GO:BP	defense response	GO:0006952	2.45739e-05	1294	1592	167	18832	ARG1,BRCC3,C7,CCL1,CEBPA,CXCL10,DAGLB,DTX4,ELF4,F12,FBXO9,FCRL3,HERC5,IFI44L,IFI6,IFIH1,IFNAR1,IL16,IL17RA,IL17RE,IL4R,IL7R,ISG15,KLRB1,LOC100139670,LOC112441507,LOC112444847,LOC508646,LOC786987,LOXL3,LTF,LYPD8,MAPKBP1,MID2,N4BP1,NLRP3,NOX5,OAS1Y,PRKDC,PTPRS,PTX3,RAB44,RAB7B,RABGEF1,RELB,RNF31,RSAD2,SAMHD1,SELP,SEMA7A,SETD2,STAT2,TICAM1,TLR6,TNFAIP6,TREX1,TRIM5,TSEN2,UBA7,YTHDF2,ZYX,ALS2,IL18,MX2…
GO:BP	innate immune response	GO:0045087	6.71959e-05	629	1411	86	18832	ARG1,BRCC3,C7,CCL1,CXCL10,DTX4,FBXO9,FCRL3,HERC5,IFI6,IFIH1,IFNAR1,ISG15,KLRB1,LOC100139670,LOC112441507,LOC112444847,LOC508646,LOC786987,LTF,MID2,N4BP1,NLRP3,OAS1Y,PRKDC,PTPRS,PTX3,RAB7B,RELB,RSAD2,SAMHD1,SETD2,STAT2,TICAM1,TLR6,TREX1,TRIM5,UBA7,YTHDF2,ZYX,IL18,LOC101905403,CD36,CD14,IFIT2,PLCG2,DHX58,LOC100298356,LOC101905041,TOLLIP,KLRK1,CCL8,PGLYRP1,NLRC3,MX1,LOC100336869,TRIM65,F2RL1,IRF4,MO…
GO:BP	cytokine production	GO:0001816	8.25826e-05	571	1515	84	18832	ADRA2A,ARG1,CD84,COL3A1,ELF4,IFIH1,IL16,IL17RA,ISG15,LTF,MAPKBP1,N4BP1,NAV3,NLRP3,PTPRS,RAB7B,RABGEF1,RELB,RSAD2,SEMA7A,SETD2,SIGLEC1,SOCS1,SULF2,TICAM1,TLR6,TREX1,IL18,NPTN,CD244,ANXA4,CD36,CD14,PLCG2,DHX58,IL1RL1,NFAM1,CD24,SLAMF6,C3AR1,ANKRD42,KLRK1,PGLYRP1,ANXA1,NLRC3,FN1,ELANE,EGR1,CD274,TRIM65,NOX1,F2RL1,POU2F2,IRF4,IL6R,HHLA2,MORC3,IL1R2,TSKU,BPI,C5AR1,TNFRSF1B,CMKLR1,TGFB2,OSM,CLEC6A,IL12…
GO:BP	regulation of cytokine production	GO:0001817	9.78818e-05	564	1515	83	18832	ADRA2A,ARG1,CD84,ELF4,IFIH1,IL16,IL17RA,ISG15,LTF,MAPKBP1,N4BP1,NAV3,NLRP3,PTPRS,RAB7B,RABGEF1,RELB,RSAD2,SEMA7A,SETD2,SIGLEC1,SOCS1,SULF2,TICAM1,TLR6,TREX1,IL18,NPTN,CD244,ANXA4,CD36,CD14,PLCG2,DHX58,IL1RL1,NFAM1,CD24,SLAMF6,C3AR1,ANKRD42,KLRK1,PGLYRP1,ANXA1,NLRC3,FN1,ELANE,EGR1,CD274,TRIM65,NOX1,F2RL1,POU2F2,IRF4,IL6R,HHLA2,MORC3,IL1R2,TSKU,BPI,C5AR1,TNFRSF1B,CMKLR1,TGFB2,OSM,CLEC6A,IL12B,IL5RA…
GO:BP	regulation of defense response	GO:0031347	0.000105384	551	1606	85	18832	ARG1,BRCC3,CEBPA,DAGLB,DTX4,ELF4,F12,FCRL3,HERC5,IFIH1,IL16,IL17RA,ISG15,KLRB1,LTF,MAPKBP1,N4BP1,NLRP3,PRKDC,PTPRS,RAB7B,RABGEF1,RNF31,RSAD2,SAMHD1,SEMA7A,STAT2,TICAM1,TLR6,TNFAIP6,TREX1,TSEN2,YTHDF2,IL18,LOC101905403,CD36,CD14,PLCG2,DHX58,DTX3L,LOC101905041,IL1RL1,KLRK1,PGLYRP1,ANXA1,NLRC3,LOC100336869,PBX2,TRIM65,F2RL1,IRF4,EVPL,RB1,TNFRSF1B,LRP8,OSM,LOC100301263,CLEC6A,ALPK1,NCR3,IL12B,DNASE1,…
GO:BP	regulation of response to stimulus	GO:0048583	0.000140648	3007	1611	334	18832	ACVR2B,ADGRG3,ADNP,ADRA2A,AKAP13,ALKAL2,ARAF,ARG1,ARHGEF28,ASPM,ASXL1,BID,BMX,BOLA,BOLA-DQA2,BOLA-DQA5,BOLA-DQB,BOLA-DRB2,BRCC3,C1S,C7,CASS4,CCL1,CD27,CDH2,CEBPA,CIT,COL3A1,CXCL10,DAGLB,DAPK2,DCN,DTX4,ELF4,F12,FBN1,FBXL15,FBXO9,FCRL3,FOXO3,FSTL4,GATA2,GPLD1,HBEGF,HDAC4,HERC5,HIC1,HIF1AN,HIP1,IFI6,IFIH1,IFNAR1,IGLL1,IL16,IL17RA,IL4I1,IL7R,INO80D,ISG15,KLRB1,KREMEN1,KSR1,LCP2,LOC100848815,LOC112443…
GO:BP	regulation of immune response	GO:0050776	0.000168718	690	1415	91	18832	ARG1,BMX,BOLA,BOLA-DQA2,BOLA-DQA5,BOLA-DQB,BOLA-DRB2,BRCC3,C1S,C7,COL3A1,DTX4,FCRL3,GPLD1,IFIH1,IGLL1,IL4I1,IL7R,ISG15,KLRB1,LCP2,LOC100848815,LOC112443864,LOXL3,LTF,N4BP1,NLRP3,OSCAR,PRKDC,PTPRS,RAB7B,RABGEF1,RNF31,RSAD2,SAMHD1,STAT2,TICAM1,TLR6,TREX1,ULBP13,YTHDF2,IL18,LOC101905403,BLA-DQB,CD36,CD14,PLCG2,DHX58,LOC101905041,IL1RL1,NFAM1,C3AR1,KLRK1,PGLYRP1,ANXA1,NLRC3,ELANE,LOC100336869,CD274,F…
GO:BP	defense response to virus	GO:0051607	0.000203482	217	1590	43	18832	CXCL10,HERC5,IFI44L,IFI6,IFIH1,ISG15,LOC100139670,LOC112441507,LOC112444847,MID2,OAS1Y,RSAD2,SAMHD1,SETD2,STAT2,TICAM1,TREX1,MX2,IFIT2,DHX58,DTX3L,LOC100298356,MX1,TRIM65,F2RL1,MORC3,APOBEC3H,IFNAR2,IL12B,DHX36,PDE12,PML,IRF7,TRIM25,ADAR,TRIM15,CLPB,CGAS,SLFN11,ATAD3A,FGL2,MAVS,PCBP2
GO:BP	positive regulation of response to stimulus	GO:0048584	0.000259663	1748	1611	210	18832	ACVR2B,ADNP,ADRA2A,AKAP13,ALKAL2,ARG1,ASPM,ASXL1,BID,BMX,BOLA,BOLA-DQA2,BOLA-DQA5,BOLA-DQB,BOLA-DRB2,BRCC3,C1S,C7,CASS4,CCL1,CD27,CDH2,CEBPA,COL3A1,CXCL10,DAPK2,DCN,F12,FBXL15,FCRL3,FOXO3,GPLD1,HBEGF,HIC1,HIP1,IFIH1,IGLL1,IL16,IL17RA,IL7R,INO80D,KSR1,LCP2,LOC100848815,LOC112443864,LOC112444479,LOC786987,LOXL3,LRP4,LTF,MAD2L1,MAP3K10,MAPK8IP3,MID2,NDST1,NFAT5,NLRP3,NPAS2,PDGFRA,PLXNB1,PRKCG,PRKDC,…
GO:BP	regulation of immune system process	GO:0002682	0.000288083	1178	1641	154	18832	ARG1,BLOC1S6,BMX,BOLA,BOLA-DQA2,BOLA-DQA5,BOLA-DQB,BOLA-DRB2,BRCC3,C1S,C7,CD27,CD84,CEBPA,COL3A1,CXCL10,DAPK2,DTX4,FBN1,FCRL3,FOXO3,GATA2,GPLD1,IFIH1,IGLL1,IL4I1,IL7R,ISG15,KLRB1,LCP2,LDB1,LOC100848815,LOC112443864,LOXL3,LTF,N4BP1,NLRP3,OSCAR,PRKDC,PTK2B,PTPRS,RAB7B,RABGEF1,RNF31,RSAD2,SAMHD1,SELP,SEMA7A,SIRPA,SOCS1,STAT2,TARM1,TICAM1,TLR6,TNFAIP6,TREX1,ULBP13,WASL,YTHDF2,IL18,RBM15,SPTA1,LOC1019…
GO:BP	response to biotic stimulus	GO:0009607	0.00032587	1129	1592	145	18832	ARG1,B3GALT5,BRCC3,C7,CCDC80,CCL1,CXCL10,DTX4,FAP,FBXO9,FCRL3,FUCA2,HERC5,IFI44L,IFI6,IFIH1,IFNAR1,IL17RA,IL4I1,IL7R,ISG15,KLRB1,LOC100139670,LOC112441507,LOC112444847,LOC508646,LOC786987,LTF,LYPD8,MAPKBP1,MID2,N4BP1,NLRP3,OAS1Y,PALM3,PRKDC,PTPRS,PTX3,RAB7B,RELB,RNF31,RSAD2,SAMHD1,SETD2,STAT2,TICAM1,TIGAR,TLR6,TMCO1,TREX1,TRIM5,UBA7,VWCE,WASL,YTHDF2,ZYX,IL18,MX2,LOC101905403,AQP1,CD36,CD14,NOTCH2…
GO:BP	negative regulation of viral genome replication	GO:0045071	0.000358705	41	544	10	18832	IFIH1,ISG15,LOC100139670,LOC112444847,LTF,N4BP1,OAS1Y,PROX1,RSAD2,SRPK2
GO:BP	regulation of response to external stimulus	GO:0032101	0.000372021	799	1611	111	18832	ARG1,BRCC3,CEBPA,CXCL10,DAGLB,DAPK2,DTX4,ELF4,F12,FCRL3,HERC5,IFIH1,IL16,IL17RA,ISG15,KLRB1,KREMEN1,LTF,MAPKBP1,N4BP1,NLRP3,PDGFRA,PRKDC,PTK2B,PTPRS,RAB7B,RABGEF1,RNF31,RSAD2,SAMHD1,SEMA4B,SEMA7A,SERPINC1,STAT2,TICAM1,TLR6,TNFAIP6,TREX1,TSEN2,YTHDF2,IL18,LOC101905403,SEMA4D,CD36,CD14,PLCG2,DHX58,DTX3L,LOC101905041,IL1RL1,C3AR1,KLRK1,PGLYRP1,ANXA1,NLRC3,LOC100336869,PBX2,TRIM65,F2RL1,KANK2,IRF4,EV…
GO:BP	collagen fibril organization	GO:0030199	0.00037896	51	1495	17	18832	COL18A1,COL1A2,COL3A1,COL5A2,LOXL3,COL1A1,TNXB,ADAMTS2,COL11A2,COL14A1,COLGALT1,FMOD,RB1,TGFB2,PXDN,LOXL4,ADAMTS12
GO:BP	defense response to symbiont	GO:0140546	0.000383203	767	1447	99	18832	ARG1,BRCC3,C7,CCL1,CXCL10,DTX4,FBXO9,FCRL3,HERC5,IFI44L,IFI6,IFIH1,IFNAR1,ISG15,KLRB1,LOC100139670,LOC112441507,LOC112444847,LOC508646,LOC786987,LTF,MID2,N4BP1,NLRP3,OAS1Y,PRKDC,PTPRS,PTX3,RAB7B,RELB,RSAD2,SAMHD1,SETD2,STAT2,TICAM1,TLR6,TREX1,TRIM5,UBA7,YTHDF2,ZYX,IL18,MX2,LOC101905403,CD36,CD14,IFIT2,PLCG2,DHX58,DTX3L,LOC100298356,LOC101905041,TOLLIP,KLRK1,CCL8,PGLYRP1,NLRC3,ELANE,MX1,LOC1003368…
GO:BP	defense response to other organism	GO:0098542	0.000416896	887	1640	122	18832	ARG1,BRCC3,C7,CCL1,CXCL10,DTX4,FBXO9,FCRL3,HERC5,IFI44L,IFI6,IFIH1,IFNAR1,IL7R,ISG15,KLRB1,LOC100139670,LOC112441507,LOC112444847,LOC508646,LOC786987,LTF,LYPD8,MAPKBP1,MID2,N4BP1,NLRP3,OAS1Y,PRKDC,PTPRS,PTX3,RAB7B,RELB,RNF31,RSAD2,SAMHD1,SETD2,STAT2,TICAM1,TLR6,TREX1,TRIM5,UBA7,YTHDF2,ZYX,IL18,MX2,LOC101905403,AQP1,CD36,CD14,NOTCH2,IFIT2,PLCG2,DHX58,DTX3L,LOC100298356,LOC101905041,TOLLIP,KLRK1,CC…
GO:BP	regulation of response to biotic stimulus	GO:0002831	0.000426523	364	1640	62	18832	ARG1,BRCC3,DTX4,FCRL3,HERC5,IFIH1,IL4I1,ISG15,KLRB1,LTF,MAPKBP1,N4BP1,NLRP3,PRKDC,PTPRS,RAB7B,RNF31,RSAD2,SAMHD1,STAT2,TICAM1,TIGAR,TLR6,TREX1,YTHDF2,LOC101905403,CD36,CD14,PLCG2,DHX58,DTX3L,LOC101905041,KLRK1,NLRC3,LOC100336869,CD274,F2RL1,IRF4,EVPL,LRP8,CLEC6A,ALPK1,NCR3,IL12B,SASH1,IRF7,TRIM25,ADAR,LY96,TRIM15,VAV1,NMI,CLPB,CGAS,CLEC4E,EMILIN2,FGL2,LOC100296778,MAVS,PCBP2,RNF125,YTHDF3
GO:BP	response to cytokine	GO:0034097	0.000979698	702	1573	97	18832	AFF3,ARG1,CCL1,CEBPA,COL3A1,CXCL10,FOXO3,IFIH1,IFNAR1,IL17RA,IL17RE,IL4R,IL7R,ISG15,LOC100139670,LOC100336589,LOC112441494,LOC112444847,LOC786987,NFAT5,PALM3,PNPT1,PTK2B,RAB7B,RABGEF1,RELB,RNF138,SAMHD1,SELP,SETD2,SOCS1,STAT2,TFF2,TREX1,YTHDF2,ZYX,IL18,MX2,RBM15,PCOLCE2,IL1RL1,CD24,NFIL3,CCL8,ANXA1,MX1,EGR1,GPD1,CD274,CXCR2,LOC100336476,TRIM65,CSNK2B,JAK3,F2RL1,CREB1,HIPK1,RHEX,IL6R,IL1R2,RAB20,C…
GO:BP	response to other organism	GO:0051707	0.00135086	1098	1606	140	18832	ARG1,B3GALT5,BRCC3,C7,CCDC80,CCL1,CXCL10,DTX4,FBXO9,FCRL3,FUCA2,HERC5,IFI44L,IFI6,IFIH1,IFNAR1,IL17RA,IL7R,ISG15,KLRB1,LOC100139670,LOC112441507,LOC112444847,LOC508646,LOC786987,LTF,LYPD8,MAPKBP1,MID2,N4BP1,NLRP3,OAS1Y,PALM3,PRKDC,PTPRS,PTX3,RAB7B,RELB,RNF31,RSAD2,SAMHD1,SETD2,STAT2,TICAM1,TLR6,TREX1,TRIM5,UBA7,VWCE,WASL,YTHDF2,ZYX,IL18,MX2,LOC101905403,AQP1,CD36,CD14,NOTCH2,IFIT2,PLCG2,DHX58,DTX…
GO:BP	response to external biotic stimulus	GO:0043207	0.00142242	1099	1606	140	18832	ARG1,B3GALT5,BRCC3,C7,CCDC80,CCL1,CXCL10,DTX4,FBXO9,FCRL3,FUCA2,HERC5,IFI44L,IFI6,IFIH1,IFNAR1,IL17RA,IL7R,ISG15,KLRB1,LOC100139670,LOC112441507,LOC112444847,LOC508646,LOC786987,LTF,LYPD8,MAPKBP1,MID2,N4BP1,NLRP3,OAS1Y,PALM3,PRKDC,PTPRS,PTX3,RAB7B,RELB,RNF31,RSAD2,SAMHD1,SETD2,STAT2,TICAM1,TLR6,TREX1,TRIM5,UBA7,VWCE,WASL,YTHDF2,ZYX,IL18,MX2,LOC101905403,AQP1,CD36,CD14,NOTCH2,IFIT2,PLCG2,DHX58,DTX…
GO:BP	peptide antigen assembly with MHC class II protein complex	GO:0002503	0.00147666	22	290	6	18832	BOLA-DQA2,BOLA-DQA5,BOLA-DQB,BOLA-DRB2,IGLL1,LOC100848815
GO:BP	MHC class II protein complex assembly	GO:0002399	0.00147666	22	290	6	18832	BOLA-DQA2,BOLA-DQA5,BOLA-DQB,BOLA-DRB2,IGLL1,LOC100848815
GO:BP	negative regulation of viral process	GO:0048525	0.00156001	71	544	12	18832	IFIH1,ISG15,LOC100139670,LOC112444847,LTF,MID2,N4BP1,OAS1Y,PROX1,PTX3,RSAD2,SRPK2
GO:BP	response to yeast	GO:0001878	0.00164104	5	1153	5	18832	PTX3,PLCG2,ELANE,CLEC6A,MPO
GO:BP	positive regulation of immune system process	GO:0002684	0.00211995	824	1415	100	18832	ARG1,BLOC1S6,BMX,BOLA,BOLA-DQA2,BOLA-DQA5,BOLA-DQB,BOLA-DRB2,BRCC3,C1S,C7,CD27,CEBPA,CXCL10,DAPK2,FCRL3,FOXO3,GPLD1,IFIH1,IGLL1,IL4I1,IL7R,LCP2,LOC100848815,LOC112443864,LTF,NLRP3,PRKDC,PTK2B,PTPRS,RAB7B,RABGEF1,RNF31,RSAD2,SELP,SEMA7A,SIRPA,SOCS1,TICAM1,TLR6,TREX1,ULBP13,IL18,SPTA1,LOC101905403,BLA-DQB,CD244,CD36,CD14,NOTCH2,PLCG2,DHX58,ITGB3,LOC101905041,IL1RL1,NFAM1,CD24,C3AR1,KLRK1,ANXA1,NLRC…
GO:BP	adaptive immune response	GO:0002250	0.00359827	326	84	10	18832	ARG1,BACH2,BMX,BOLA,BOLA-DQA2,BOLA-DQA5,BOLA-DQB,BOLA-DRB2,C1S,C7
GO:BP	regulation of multicellular organismal process	GO:0051239	0.00379622	2186	1609	246	18832	ACVR2B,ADM,ADM2,ADRA2A,ALPL,ARG1,ARHGAP5,ASPM,ATRN,BLOC1S6,BOLA-DQA2,BOLA-DQA5,BOLA-DQB,BOLA-DRB2,CD27,CD84,CEBPA,CELF1,CXCL10,DCN,ELF4,F12,FBN1,FCRL3,FLVCR1,FOXO3,FOXS1,FSTL4,GATA2,GPLD1,HBEGF,HDAC4,IFIH1,IGLL1,IL16,IL17RA,IL4I1,IL7R,INO80D,ISG15,ITGA4,KREMEN1,LDB1,LOC100848815,LOXL3,LRP4,LTF,MAF,MAPKBP1,MCC,N4BP1,NAV3,NLRP3,OSCAR,PDGFRA,PHLDB1,PLXNB1,PROK2,PROX1,PTK2B,PTPRS,RAB7B,RABGEF1,RELB,R…
GO:BP	cell activation	GO:0001775	0.00420406	787	1641	107	18832	ADGRG3,ADRA2A,ARG1,BLOC1S6,BOLA-DQA2,BOLA-DQA5,BOLA-DQB,BOLA-DRB2,CD27,CD84,CEBPA,CXCL10,DCLRE1C,ELF4,FCRL3,FOXO3,IGLL1,IL17RA,IL4I1,IL7R,KMT2A,LCP2,LOC100848815,LOXL3,NLRP3,PDGFRA,PTK2B,RAB44,RABGEF1,RELB,RSAD2,SELP,SIRPA,SOCS1,SP3,TARM1,TICAM1,TREX1,TUBB1,VWF,IL18,SPTA1,BLA-DQB,CD244,NOTCH2,PLCG2,TREML1,ITGB3,IL1RL1,NFAM1,CD24,SLAMF6,NFIL3,KLRK1,PGLYRP1,ANXA1,LRRC8A,NLRC3,FN1,EGR1,CD274,F2RL1,P…
GO:BP	peptide antigen assembly with MHC protein complex	GO:0002501	0.00432625	26	290	6	18832	BOLA-DQA2,BOLA-DQA5,BOLA-DQB,BOLA-DRB2,IGLL1,LOC100848815
GO:BP	MHC protein complex assembly	GO:0002396	0.00432625	26	290	6	18832	BOLA-DQA2,BOLA-DQA5,BOLA-DQB,BOLA-DRB2,IGLL1,LOC100848815
GO:BP	biological process involved in interspecies interaction between organisms	GO:0044419	0.00474189	1222	1411	135	18832	ARG1,B3GALT5,BRCC3,C7,CCDC80,CCL1,CHMP4A,CXCL10,DTX4,FBXO9,FCRL3,FUCA2,HERC5,IFI44L,IFI6,IFIH1,IFNAR1,IL17RA,IL7R,ISG15,KLRB1,LOC100139670,LOC112441507,LOC112444847,LOC508646,LOC786987,LTF,LYPD8,MAPKBP1,MID2,N4BP1,NLRP3,OAS1Y,PALM3,PRKDC,PTPRS,PTX3,RAB7B,RELB,RNF31,ROCK2,RSAD2,SAMHD1,SETD2,SIGLEC1,STAT2,TICAM1,TLR6,TMPRSS2,TREX1,TRIM5,UBA7,VWCE,WASL,YTHDF2,ZYX,IL18,MX2,LOC101905403,AQP1,CCNT1,CD3…
GO:BP	regulation of response to stress	GO:0080134	0.00516305	957	1611	123	18832	ADRA2A,ARG1,BRCC3,CEBPA,DAGLB,DTX4,ELF4,F12,FCRL3,HBEGF,HERC5,HIC1,IFIH1,IL16,IL17RA,INO80D,ISG15,KLRB1,KREMEN1,LTF,MAPKBP1,N4BP1,NLRP3,NPAS2,PDGFRA,PRKCG,PRKDC,PTPRS,RAB7B,RABGEF1,RNF31,RSAD2,SAMHD1,SEMA7A,SERPINC1,SETD2,SLC25A14,STAT2,TICAM1,TIGAR,TLR6,TNFAIP6,TREX1,TSEN2,USP13,YTHDF2,ZCWPW1,IL18,PCNA,LOC101905403,CD36,CD14,PLCG2,DHX58,DTX3L,LOC101905041,IL1RL1,KLRK1,PGLYRP1,ANXA1,NLRC3,LOC1003…
GO:BP	positive regulation of multicellular organismal process	GO:0051240	0.00525091	1172	1555	141	18832	ACVR2B,ADM,ADM2,ADRA2A,ALPL,ASPM,BLOC1S6,BOLA-DQA2,BOLA-DQA5,BOLA-DQB,BOLA-DRB2,CD27,CD84,CEBPA,CELF1,F12,FCRL3,FOXO3,FOXS1,GATA2,IFIH1,IGLL1,IL16,IL17RA,IL4I1,IL7R,ISG15,LOC100848815,NLRP3,OSCAR,PLXNB1,PROK2,PROX1,PTK2B,RAB7B,RSAD2,SELP,SEMA7A,SETD2,SIRPA,SLC8A1,SOCS1,SULF2,TERT,TGM2,TICAM1,TIE1,TJP1,COL1A1,IL18,SPTA1,AQP1,BLA-DQB,CD244,SEMA4D,CD36,CD14,NOTCH2,TENM4,PLCG2,DHX58,IL1RL1,NFAM1,CD24…
GO:BP	regulation of innate immune response	GO:0045088	0.0059583	302	1410	46	18832	ARG1,BRCC3,DTX4,FCRL3,IFIH1,ISG15,KLRB1,LTF,N4BP1,NLRP3,PRKDC,PTPRS,RAB7B,RSAD2,SAMHD1,STAT2,TICAM1,TLR6,TREX1,YTHDF2,LOC101905403,CD36,CD14,PLCG2,DHX58,LOC101905041,KLRK1,NLRC3,LOC100336869,F2RL1,IRF4,LRP8,CLEC6A,ALPK1,NCR3,IL12B,IRF7,TRIM25,ADAR,LY96,TRIM15,VAV1,NMI,CLPB,CGAS,CLEC4E
GO:BP	antigen processing and presentation of peptide antigen	GO:0048002	0.00623039	59	73	5	18832	BOLA,BOLA-DQA2,BOLA-DQA5,BOLA-DQB,BOLA-DRB2
GO:BP	response to virus	GO:0009615	0.00647265	278	1590	47	18832	CXCL10,HERC5,IFI44L,IFI6,IFIH1,IL17RA,ISG15,LOC100139670,LOC112441507,LOC112444847,MID2,OAS1Y,RSAD2,SAMHD1,SETD2,STAT2,TICAM1,TREX1,VWCE,MX2,IFIT2,DHX58,DTX3L,LOC100298356,MX1,TRIM65,F2RL1,POU2F2,MORC3,APOBEC3H,IFNAR2,IL12B,DHX36,PDE12,PML,IRF7,TRIM25,ADAR,TRIM15,NMI,CLPB,CGAS,SLFN11,ATAD3A,FGL2,MAVS,PCBP2
GO:BP	antigen processing and presentation of exogenous peptide antigen via MHC class II	GO:0019886	0.00689829	28	290	6	18832	BOLA-DQA2,BOLA-DQA5,BOLA-DQB,BOLA-DRB2,IGLL1,LOC100848815
GO:BP	cytokine-mediated signaling pathway	GO:0019221	0.00742861	404	1188	50	18832	ARG1,CCL1,CEBPA,CXCL10,FOXO3,IFIH1,IFNAR1,IL17RA,IL17RE,IL4R,IL7R,ISG15,LOC100336589,LOC112441494,LOC112444847,PALM3,PTK2B,RABGEF1,SAMHD1,SOCS1,STAT2,TFF2,TREX1,YTHDF2,IL18,RBM15,IL1RL1,CD24,CCL8,MX1,EGR1,CXCR2,LOC100336476,TRIM65,CSNK2B,JAK3,F2RL1,HIPK1,RHEX,IL6R,IL1R2,TNFRSF1B,TRAF5,OSM,HAX1,IL3RA,CXCL13,IFNAR2,IL12B,IL5RA
GO:BP	negative regulation of cytokine production	GO:0001818	0.00884666	198	1287	32	18832	ARG1,CD84,ELF4,MAPKBP1,N4BP1,NAV3,PTPRS,RABGEF1,RELB,SIGLEC1,TLR6,NPTN,ANXA4,DHX58,IL1RL1,CD24,PGLYRP1,NLRC3,FN1,ELANE,CD274,F2RL1,MORC3,IL1R2,TSKU,BPI,CMKLR1,TGFB2,IL12B,VSIR,PML,PDCD1LG2
GO:BP	regulation of viral life cycle	GO:1903900	0.00948125	112	1373	23	18832	IFIH1,ISG15,LOC100139670,LOC112444847,LTF,MID2,N4BP1,OAS1Y,PROX1,PTX3,RSAD2,SRPK2,TMPRSS2,TRIM5,VPS4A,MX1,CSNK2B,APOBEC3H,CXCL8,PDE12,TRIM25,ADAR,TRIM15
GO:BP	antigen processing and presentation of exogenous peptide antigen	GO:0002478	0.0101454	30	73	4	18832	BOLA-DQA2,BOLA-DQA5,BOLA-DQB,BOLA-DRB2
GO:BP	negative regulation of immune system process	GO:0002683	0.011028	349	1641	56	18832	ARG1,CD84,CEBPA,COL3A1,DTX4,FBN1,FCRL3,GATA2,IL4I1,IL7R,ISG15,LOXL3,PRKDC,PTPRS,RAB7B,RABGEF1,SAMHD1,SOCS1,STAT2,TARM1,TLR6,TNFAIP6,TREX1,WASL,YTHDF2,DHX58,IL1RL1,KLRK1,PGLYRP1,ANXA1,NLRC3,FN1,CD274,F2RL1,IRF4,BPI,TGFB2,IL12B,VSIR,PDCD1LG2,RIN3,ADAR,NMI,CGAS,CEBPB,MAFB,ATM,FBXO7,FGL2,PCBP2,PVRIG,RC3H1,RNF125,TYROBP,YTHDF3,ZBTB46
GO:BP	adenylate cyclase-activating G protein-coupled receptor signaling pathway	GO:0007189	0.0110723	136	17	4	18832	ADGRG3,ADM,ADM2,ADRA2A
GO:BP	antigen processing and presentation of peptide antigen via MHC class II	GO:0002495	0.0116144	31	73	4	18832	BOLA-DQA2,BOLA-DQA5,BOLA-DQB,BOLA-DRB2
GO:BP	response to stress	GO:0006950	0.0118842	2840	1640	310	18832	ACER2,ADRA2A,ALAS2,ALKBH8,ARG1,ARHGEF10L,ASCC1,BLOC1S6,BRCC3,BRIP1,C7,CCL1,CEBPA,CHD2,CHEK2,CHMP4A,COL3A1,CXCL10,DAGLB,DCLRE1B,DCLRE1C,DNA2,DTX4,ELF4,F12,F5,FBXO9,FCRL3,FOXO3,GATA2,GPX3,HBEGF,HERC2,HERC5,HIC1,HSPA2,IFI44L,IFI6,IFIH1,IFNAR1,IL16,IL17RA,IL17RE,IL4R,IL7R,IMMP2L,INO80D,ISG15,KLRB1,KREMEN1,LOC100139670,LOC112441507,LOC112444847,LOC508646,LOC786987,LOXL3,LTF,LYPD8,MAPKBP1,MID2,MYOF,N4B…
GO:BP	innate immune response-activating signaling pathway	GO:0002758	0.0120475	201	1606	37	18832	BRCC3,FCRL3,IFIH1,LTF,NLRP3,PRKDC,PTPRS,RAB7B,RSAD2,TICAM1,TLR6,TREX1,LOC101905403,CD36,CD14,PLCG2,DHX58,LOC101905041,KLRK1,NLRC3,LOC100336869,F2RL1,IRF4,CLEC6A,ALPK1,IRF7,TRIM25,LY96,TRIM15,NMI,CLPB,CGAS,CLEC4E,LOC100296778,MAVS,PCBP2,RNF125
GO:BP	cell killing	GO:0001906	0.0139895	140	1447	27	18832	ARG1,BOLA,C7,IL7R,KLRB1,LOC112443864,LOC508646,LTF,ULBP13,IL18,LOC101905403,KLRK1,PGLYRP1,ELANE,LYZ,LOC100336869,LOC104968634,F2RL1,CD1A,LOC100850276,NCR3,IL12B,DNASE1,ULBP17,LOC100300483,VAV1,PGLYRP4
GO:BP	positive regulation of cell adhesion	GO:0045785	0.0161508	346	1554	53	18832	BOLA-DQA2,BOLA-DQA5,BOLA-DQB,BOLA-DRB2,CASS4,CCDC80,CD27,COL26A1,FOXO3,IGLL1,IL4I1,IL7R,LDB1,LOC100848815,NFAT5,NID1,NLRP3,PODXL,PTK2B,SELP,SIRPA,SOCS1,TGM2,IL18,SPTA1,BLA-DQB,ITGB3,CD24,ANXA1,FN1,CD274,STK4,CYTH3,MAGI1,HHLA2,ADAM19,NRP1,TGFB2,UTRN,IL12B,SIRPB1,VSIR,PDCD1LG2,TNFSF9,PLAUR,VAV1,BRAF,PIEZO1,ATM,TESK1,CD44,EMILIN2,IL2RG
GO:BP	cellular response to cytokine stimulus	GO:0071345	0.0164757	645	1640	89	18832	ARG1,CCL1,CEBPA,CXCL10,FOXO3,IFIH1,IFNAR1,IL17RA,IL17RE,IL4R,IL7R,ISG15,LOC100139670,LOC100336589,LOC112441494,LOC112444847,NFAT5,PALM3,PNPT1,PTK2B,RAB7B,RABGEF1,RNF138,SAMHD1,SOCS1,STAT2,TFF2,TREX1,YTHDF2,ZYX,IL18,RBM15,PCOLCE2,IL1RL1,CD24,NFIL3,CCL8,MX1,EGR1,GPD1,CXCR2,LOC100336476,TRIM65,CSNK2B,JAK3,F2RL1,CREB1,HIPK1,RHEX,IL6R,IL1R2,RAB20,CXCL8,TNFRSF1B,TRAF5,OSM,WDR35,HAX1,IL3RA,CXCL13,IFNAR2…
GO:BP	external encapsulating structure organization	GO:0045229	0.016893	260	1555	43	18832	CCDC80,COL18A1,COL1A2,COL3A1,COL5A2,FAP,IMPG2,LOXL3,MMP25,MPZL3,NID1,PDGFRA,PHLDB1,POSTN,PTX3,SULF2,TIE1,ADAMTSL5,COL1A1,NPHP3,TNXB,MMP3,ITGB3,ADAMTS2,COL11A2,NOX1,COL14A1,COLGALT1,FMOD,MMP9,RB1,TNFRSF1B,TGFB2,MIA,PXDN,ADAMTS18,LOXL4,ELN,ADAMTS12,ERO1A,EXOC8,FKRP,ITGB1
GO:BP	extracellular matrix organization	GO:0030198	0.016893	260	1555	43	18832	CCDC80,COL18A1,COL1A2,COL3A1,COL5A2,FAP,IMPG2,LOXL3,MMP25,MPZL3,NID1,PDGFRA,PHLDB1,POSTN,PTX3,SULF2,TIE1,ADAMTSL5,COL1A1,NPHP3,TNXB,MMP3,ITGB3,ADAMTS2,COL11A2,NOX1,COL14A1,COLGALT1,FMOD,MMP9,RB1,TNFRSF1B,TGFB2,MIA,PXDN,ADAMTS18,LOXL4,ELN,ADAMTS12,ERO1A,EXOC8,FKRP,ITGB1
GO:BP	response to type I interferon	GO:0034340	0.0173848	60	1640	17	18832	IFIH1,IFNAR1,ISG15,LOC100139670,LOC112444847,SAMHD1,SETD2,STAT2,TREX1,YTHDF2,MX1,TRIM65,IFNAR2,IRF7,ADAR,MAVS,YTHDF3
GO:BP	antiviral innate immune response	GO:0140374	0.0181197	39	1573	13	18832	CXCL10,IFIH1,LOC100139670,IFIT2,DHX58,MX1,TRIM65,MORC3,PDE12,TRIM25,CLPB,ATAD3A,MAVS
GO:BP	immune effector process	GO:0002252	0.0183048	481	1440	64	18832	ARG1,BOLA,C1S,C7,CD84,FCRL3,IL4I1,IL7R,KLRB1,KMT2A,LOC104968484,LOC112443864,LOC508646,LOXL3,NLRP3,PTK2B,PTX3,RAB44,RABGEF1,RELB,RSAD2,SEMA7A,TICAM1,TREX1,ULBP13,IL18,LOC101905403,CD244,NOTCH2,PLCG2,DHX58,SLAMF6,KLRK1,PGLYRP1,ANXA1,ELANE,LOC100336869,LOC100300716,F2RL1,IRF4,IL6R,EVPL,CD1A,LOC100850276,TNFRSF1B,TGFB2,CFB,SLC18A2,MPO,NCR3,IL12B,RAC2,LOC107131209,DNASE1,DHX36,ULBP17,IRF7,VAV1,NMI,KM…
GO:BP	positive regulation of response to external stimulus	GO:0032103	0.0186349	449	1611	66	18832	ARG1,BRCC3,CEBPA,CXCL10,DAPK2,FCRL3,IFIH1,IL16,IL17RA,LTF,NLRP3,PDGFRA,PRKDC,PTK2B,PTPRS,RAB7B,RNF31,RSAD2,TICAM1,TLR6,TREX1,IL18,LOC101905403,CD36,CD14,PLCG2,DHX58,LOC101905041,IL1RL1,C3AR1,KLRK1,NLRC3,LOC100336869,PBX2,F2RL1,IRF4,CXCL8,NRP1,C5AR1,CMKLR1,OSM,CLEC6A,ALPK1,NCR3,IL12B,RAC2,SASH1,IRF7,TRIM25,LY96,TRIM15,VAV1,BRAF,NMI,CLPB,CGAS,CLEC4E,CAMK2N1,CEBPB,EMILIN2,LOC100296778,MAVS,PCBP2,PDC…
GO:BP	antigen processing and presentation of peptide or polysaccharide antigen via MHC class II	GO:0002504	0.019102	35	73	4	18832	BOLA-DQA2,BOLA-DQA5,BOLA-DQB,BOLA-DRB2
GO:BP	valine catabolic process	GO:0006574	0.0194904	4	25	2	18832	ACAD8,ALDH6A1
GO:BP	extracellular structure organization	GO:0043062	0.0205565	262	1555	43	18832	CCDC80,COL18A1,COL1A2,COL3A1,COL5A2,FAP,IMPG2,LOXL3,MMP25,MPZL3,NID1,PDGFRA,PHLDB1,POSTN,PTX3,SULF2,TIE1,ADAMTSL5,COL1A1,NPHP3,TNXB,MMP3,ITGB3,ADAMTS2,COL11A2,NOX1,COL14A1,COLGALT1,FMOD,MMP9,RB1,TNFRSF1B,TGFB2,MIA,PXDN,ADAMTS18,LOXL4,ELN,ADAMTS12,ERO1A,EXOC8,FKRP,ITGB1
GO:BP	regulation of viral genome replication	GO:0045069	0.02312	63	544	10	18832	IFIH1,ISG15,LOC100139670,LOC112444847,LTF,N4BP1,OAS1Y,PROX1,RSAD2,SRPK2
GO:BP	cell surface receptor signaling pathway	GO:0007166	0.0269652	2202	1640	246	18832	ACVR2B,ADGRA3,ADGRG3,ADGRL1,ADNP,ADRA2A,ALKAL2,ARG1,ASPM,BID,BMX,CASS4,CCL1,CD27,CDH2,CEBPA,COL1A2,COL3A1,CXCL10,DCN,DTX2,DTX4,FARP2,FBN1,FBXL15,FCRL3,FOXO3,FSTL4,GATA2,GPLD1,HBEGF,HIC1,HIF1AN,HIP1,IFI6,IFIH1,IFNAR1,IL17RA,IL17RE,IL4R,IL7R,ISG15,ITGA4,ITGAX,KREMEN1,LCP2,LDB1,LOC100336589,LOC112441494,LOC112444479,LOC112444847,LOC508459,LOC512869,LOXL3,LRP4,LTF,MAP3K10,MCC,NDST1,NID1,OSCAR,PALM3,P…
GO:BP	amino acid catabolic process	GO:0009063	0.0326137	96	106	6	18832	ACAD8,ALDH6A1,AMT,ARG1,BCKDK,CDO1
GO:BP	positive regulation of defense response	GO:0031349	0.0342661	344	1606	53	18832	ARG1,BRCC3,CEBPA,FCRL3,IFIH1,IL16,IL17RA,LTF,NLRP3,PRKDC,PTPRS,RAB7B,RNF31,RSAD2,TICAM1,TLR6,TREX1,IL18,LOC101905403,CD36,CD14,PLCG2,DHX58,LOC101905041,IL1RL1,KLRK1,NLRC3,LOC100336869,PBX2,F2RL1,IRF4,OSM,CLEC6A,ALPK1,NCR3,IL12B,IRF7,TRIM25,LY96,TRIM15,VAV1,NMI,CLPB,CGAS,CLEC4E,CAMK2N1,CEBPB,EMILIN2,LOC100296778,MAVS,PCBP2,PDCD4,RNF125
GO:BP	xenobiotic transport	GO:0042908	0.0342837	33	4	2	18832	ABCC3,ABCC5
GO:BP	alpha-amino acid catabolic process	GO:1901606	0.0344671	80	37	4	18832	ACAD8,ALDH6A1,AMT,ARG1
GO:BP	positive regulation of cytokine production	GO:0001819	0.034848	346	1515	51	18832	ADRA2A,CD84,IFIH1,IL16,IL17RA,ISG15,NLRP3,RAB7B,RSAD2,SEMA7A,SETD2,SULF2,TICAM1,IL18,CD244,CD36,CD14,PLCG2,DHX58,IL1RL1,NFAM1,SLAMF6,C3AR1,ANKRD42,KLRK1,ANXA1,ELANE,EGR1,CD274,TRIM65,NOX1,F2RL1,POU2F2,IRF4,IL6R,HHLA2,C5AR1,OSM,CLEC6A,IL12B,DHX36,IRF7,BRCA1,TRIM15,CGAS,CLEC4E,IL1R1,CEBPB,AFAP1L2,ARFGEF2,CD34
GO:BP	negative regulation of multicellular organismal process	GO:0051241	0.044003	773	1641	101	18832	ARG1,CD84,CEBPA,CXCL10,DCN,ELF4,F12,FBN1,FSTL4,GATA2,IL4I1,ITGA4,KREMEN1,LOXL3,LRP4,MAPKBP1,MCC,N4BP1,NAV3,PDGFRA,PROX1,PTK2B,PTPRS,RABGEF1,RELB,ROCK2,SEMA4B,SEMA7A,SIGLEC1,SOCS1,SPARC,SYNGAP1,TARM1,TFF2,TIE1,TLR6,TNFAIP6,VASN,NPTN,IGFBP5,ANXA4,SEMA4D,DHX58,IL1RL1,CD24,PGLYRP1,ANXA1,NLRC3,FN1,ELANE,CD274,SERPINF1,CSNK2B,STK4,F2RL1,SYNJ2BP,KREMEN2,PTPRR,MORC3,IL1R2,NRP1,TSKU,BPI,RB1,TNFRSF1B,CMKLR…
GO:BP	branched-chain amino acid catabolic process	GO:0009083	0.0451243	17	63	3	18832	ACAD8,ALDH6A1,BCKDK
GO:BP	transmembrane transport	GO:0055085	0.0473563	1328	4	4	18832	ABCA6,ABCB8,ABCC3,ABCC5
GO:CC	external side of plasma membrane	GO:0009897	2.83713e-05	338	1588	57	19649	ADGRA3,BOLA,CD163L1,CD27,CD84,CLEC10A,CXCL10,IL4R,IL7R,ITGA4,ITGAX,LOC100297676,LOC112443864,LOC751811,PDGFRA,SELP,SEMA7A,ULBP13,WC1.3,WC1-12,WC-7,LOC101905403,CD244,CD14,LOC509006,ITGB3,IL1RL1,SLAMF6,KLRK1,LOC100336869,CD274,CXCR2,LOC100336476,IL6R,HHLA2,CD1A,ITGA1,LOC100850276,ITGA2B,IL3RA,CLEC6A,IL12B,IL5RA,PDCD1LG2,ULBP17,CTSK,MS4A2,CLEC4E,IL1R1,GP1BA,CCR8,CD209,CD34,IL2RG,ITGB1,LOC100296778,…
GO:CC	cell surface	GO:0009986	0.000110959	700	867	61	19649	ADGRA3,BGN,BOLA,CAPN5,CD163L1,CD27,CD84,CDH2,CLEC10A,CXCL10,FAP,FCRL3,FOLH1B,HBEGF,HSPA2,IL4R,IL7R,ITGA4,ITGAX,KLRB1,LOC100297676,LOC112441507,LOC112443864,LOC751811,LRP4,LTF,NRADD,OSCAR,PDGFRA,SELP,SEMA7A,SPARC,SULF2,ULBP13,VASN,WC1.3,WC1-12,WC-7,SFRP4,LOC101905403,CD244,ANXA4,CD36,CD14,NOTCH2,LOC509006,TREML1,ITGB3,LOC100298356,IL1RL1,SLAMF6,LOC784541,KLRK1,LRRC8A,ELANE,ACHE,LOC100336869,CD274,…
GO:CC	cell periphery	GO:0071944	0.000242072	4942	1214	378	19649	ABCA6,ABCC3,ABCC5,ABHD17A,ACVR2B,ADGRA3,ADGRG3,ADGRL1,ADRA2A,AGRN,AKAP13,ALPL,ARHGAP21,ARHGEF11,ARRDC2,ATP12A,ATP9A,BGN,BMX,BOLA,BOLA-DQA2,BOLA-DQA5,BOLA-DQB,BOLA-DRB2,C7,CAPN2,CASS4,CCDC80,CD163L1,CD27,CD5L,CD68,CD84,CDCA4,CDH1,CDH2,CDH23,CEBPE,CHMP4A,CLASP1,CLASP2,CLEC10A,COL18A1,COL1A2,COL26A1,COL3A1,COL5A2,COL6A1,CPT1C,CROCC,CXCL10,CYBRD1,DAGLB,EPB41L1,EXOC3L4,FAP,FBN1,FCAR,FOLH1B,FRY,GABBR1,…
GO:CC	side of membrane	GO:0098552	0.000285681	524	1588	75	19649	ADGRA3,BOLA,CD163L1,CD27,CD84,CDH1,CHMP4A,CLEC10A,CXCL10,GNAL,GNG7,IL4R,IL7R,ITGA4,ITGAX,LOC100297676,LOC112443864,LOC751811,PDGFRA,PGM5,RASA3,RNF31,SELP,SEMA7A,TGM3,ULBP13,WC1.3,WC1-12,WC-7,LOC101905403,PTPN4,CD244,CD14,LOC509006,ITGB3,IL1RL1,SLAMF6,KLRK1,LOC100336869,MYZAP,CD274,CXCR2,LOC100336476,JAK3,SHROOM4,GNG4,IL6R,HHLA2,CD1A,ITGA1,LOC100850276,ITGA2B,TRAF5,IL3RA,CLEC6A,IL12B,IL5RA,PDCD1LG…
GO:CC	MHC class II protein complex	GO:0042613	0.000476655	25	290	6	19649	BOLA-DQA2,BOLA-DQA5,BOLA-DQB,BOLA-DRB2,IGLL1,LOC100848815
GO:CC	MHC protein complex	GO:0042611	0.000476655	25	290	6	19649	BOLA-DQA2,BOLA-DQA5,BOLA-DQB,BOLA-DRB2,IGLL1,LOC100848815
GO:CC	extracellular matrix	GO:0031012	0.00354009	336	810	32	19649	AGRN,ALPL,BGN,CCDC80,COL18A1,COL1A2,COL26A1,COL3A1,COL5A2,COL6A1,FBN1,GPLD1,IMPG2,LOXL3,MMP25,NID1,PODNL1,POSTN,PTX3,SPARC,TGM2,VWF,ADAMTSL5,COL1A1,NID2,NYX,TNXB,MMP3,ADAMTS2,FN1,ACHE,COL11A2
GO:CC	external encapsulating structure	GO:0030312	0.00376141	337	810	32	19649	AGRN,ALPL,BGN,CCDC80,COL18A1,COL1A2,COL26A1,COL3A1,COL5A2,COL6A1,FBN1,GPLD1,IMPG2,LOXL3,MMP25,NID1,PODNL1,POSTN,PTX3,SPARC,TGM2,VWF,ADAMTSL5,COL1A1,NID2,NYX,TNXB,MMP3,ADAMTS2,FN1,ACHE,COL11A2
GO:CC	collagen-containing extracellular matrix	GO:0062023	0.00904542	199	810	22	19649	AGRN,CCDC80,COL18A1,COL1A2,COL3A1,COL5A2,COL6A1,FBN1,IMPG2,LOXL3,NID1,PODNL1,POSTN,SPARC,VWF,COL1A1,NID2,TNXB,ADAMTS2,FN1,ACHE,COL11A2
GO:CC	plasma membrane	GO:0005886	0.0100439	4567	1190	335	19649	ABCA6,ABCC3,ABCC5,ABHD17A,ACVR2B,ADGRA3,ADGRG3,ADGRL1,ADRA2A,AGRN,ALPL,ARHGAP21,ARHGEF11,ARRDC2,ATP12A,ATP9A,BGN,BMX,BOLA,BOLA-DQA2,BOLA-DQA5,BOLA-DQB,BOLA-DRB2,C7,CAPN2,CASS4,CD163L1,CD27,CD5L,CD68,CD84,CDCA4,CDH1,CDH2,CDH23,CEBPE,CHMP4A,CLEC10A,CPT1C,CROCC,CXCL10,CYBRD1,DAGLB,EPB41L1,FAP,FCAR,FOLH1B,GABBR1,GIPC3,GNAL,GNG7,HBEGF,HERC2,HSD17B8,HSPA2,IFNAR1,IGLL1,IL16,IL17RA,IL4I1,IL4R,IL7R,ITGA4,…
GO:CC	fibrillar collagen trimer	GO:0005583	0.0116616	10	131	3	19649	COL1A2,COL3A1,COL5A2
GO:CC	banded collagen fibril	GO:0098643	0.0116616	10	131	3	19649	COL1A2,COL3A1,COL5A2
GO:CC	late endosome membrane	GO:0031902	0.0260583	118	117	6	19649	BOLA-DQA2,BOLA-DQA5,BOLA-DQB,BOLA-DRB2,CD68,CHMP4A
GO:CC	basal cortex	GO:0045180	0.0342541	5	427	3	19649	CLASP1,CLASP2,PHLDB1
KEGG	ABC transporters	KEGG:02010	3.48034e-05	56	3	3	8437	ABCA6,ABCB8,ABCC3
KEGG	Allograft rejection	KEGG:05330	0.000321679	40	336	10	8437	BOLA-DQA2,BOLA-DQA5,BOLA-DQB,BOLA-DRB2,LOC100848815,LOC104968484,LOC505326,LOC508646,LOC508858,LOC786126
KEGG	Graft-versus-host disease	KEGG:05332	0.000816814	44	336	10	8437	BOLA-DQA2,BOLA-DQA5,BOLA-DQB,BOLA-DRB2,KIR3DS1,LOC100848815,LOC505326,LOC508646,LOC508858,LOC786126
KEGG	Autoimmune thyroid disease	KEGG:05320	0.00273286	50	336	10	8437	BOLA-DQA2,BOLA-DQA5,BOLA-DQB,BOLA-DRB2,LOC100848815,LOC104968484,LOC505326,LOC508646,LOC508858,LOC786126
KEGG	Type I diabetes mellitus	KEGG:04940	0.00586609	44	336	9	8437	BOLA-DQA2,BOLA-DQA5,BOLA-DQB,BOLA-DRB2,LOC100848815,LOC505326,LOC508646,LOC508858,LOC786126
KEGG	Asthma	KEGG:05310	0.0149795	30	73	4	8437	BOLA-DQA2,BOLA-DQA5,BOLA-DQB,BOLA-DRB2
KEGG	Viral myocarditis	KEGG:05416	0.0314487	66	73	5	8437	BID,BOLA-DQA2,BOLA-DQA5,BOLA-DQB,BOLA-DRB2
REAC	Activation of RAC1 downstream of NMDARs	REAC:R-BTA-9619229	0.00196766	4	87	3	8209	CAMK1,CAMKK1,CAMKK2
REAC	ABC-family proteins mediated transport	REAC:R-BTA-382556	0.00203692	88	4	3	8209	ABCB8,ABCC3,ABCC5
REAC	Branched-chain amino acid catabolism	REAC:R-BTA-70895	0.00383317	18	63	4	8209	ACAD8,ALDH6A1,AUH,BCKDK
REAC	RHOC GTPase cycle	REAC:R-BTA-9013106	0.00667703	63	42	5	8209	AKAP13,ARHGAP5,ARHGEF10L,ARHGEF11,ARHGEF28
REAC	Translocation of ZAP-70 to Immunological synapse	REAC:R-BTA-202430	0.0107928	20	73	4	8209	BOLA-DQA2,BOLA-DQA5,BOLA-DQB,BOLA-DRB2
REAC	PD-1 signaling	REAC:R-BTA-389948	0.0193313	23	73	4	8209	BOLA-DQA2,BOLA-DQA5,BOLA-DQB,BOLA-DRB2
REAC	Phosphorylation of CD3 and TCR zeta chains	REAC:R-BTA-202427	0.0193313	23	73	4	8209	BOLA-DQA2,BOLA-DQA5,BOLA-DQB,BOLA-DRB2
REAC	Paracetamol ADME	REAC:R-BTA-9753281	0.0268353	27	4	2	8209	ABCC3,ABCC5
REAC	Collagen chain trimerization	REAC:R-BTA-8948216	0.0313578	28	132	5	8209	COL18A1,COL1A2,COL26A1,COL3A1,COL6A1
REAC	Calcitonin-like ligand receptors	REAC:R-BTA-419812	0.0480059	9	15	2	8209	ADM,ADM2

## Sheet: Healthy Down-Up
source	term_name	term_id	adjusted_p_value	term_size	query_size	intersection_size	effective_domain_size	intersections
GO:BP	platelet formation	GO:0030220	0.00222043	18	24	3	18832	ZFPM1,SRF,CLEC1B
GO:BP	platelet morphogenesis	GO:0036344	0.00309688	20	24	3	18832	ZFPM1,SRF,CLEC1B
GO:BP	lipoxin biosynthetic process	GO:2001301	0.00399598	4	13	2	18832	ALOX5,ALOX15
GO:BP	lipoxin metabolic process	GO:2001300	0.00399598	4	13	2	18832	ALOX5,ALOX15
GO:BP	hepoxilin biosynthetic process	GO:0051122	0.0139696	7	13	2	18832	ALOX5,ALOX15
GO:BP	hepoxilin metabolic process	GO:0051121	0.0139696	7	13	2	18832	ALOX5,ALOX15
GO:BP	linoleic acid metabolic process	GO:0043651	0.0186189	8	13	2	18832	ALOX5,ALOX15
GO:BP	fatty acid derivative metabolic process	GO:1901568	0.0201419	40	22	3	18832	ALOX5,ALOX15,HPGD
GO:BP	lipoxygenase pathway	GO:0019372	0.0298999	10	13	2	18832	ALOX5,ALOX15
GO:BP	regulation of mitotic cell cycle	GO:0007346	0.0477552	368	32	6	18832	PSME1,SIN3A,HUS1,TIPIN,SMPD3,PHB2
GO:CC	transcription repressor complex	GO:0017053	0.00754089	61	18	3	19649	TBL1X,SIN3A,ZFPM1
REAC	Biosynthesis of E-series 18(S)-resolvins	REAC:R-BTA-9018896	4.86883e-05	5	22	3	8209	ALOX5,ALOX15,HPGD
REAC	Biosynthesis of EPA-derived SPMs	REAC:R-BTA-9018679	9.72074e-05	6	22	3	8209	ALOX5,ALOX15,HPGD
REAC	Biosynthesis of DPAn-3-derived protectins and resolvins	REAC:R-BTA-9026286	0.000676972	2	13	2	8209	ALOX5,ALOX15
REAC	Biosynthesis of E-series 18(R)-resolvins	REAC:R-BTA-9023661	0.00405458	4	13	2	8209	ALOX5,ALOX15
REAC	Biosynthesis of DPAn-3 SPMs	REAC:R-BTA-9025094	0.00405458	4	13	2	8209	ALOX5,ALOX15
REAC	Biosynthesis of DPA-derived SPMs	REAC:R-BTA-9018683	0.00405458	4	13	2	8209	ALOX5,ALOX15
REAC	Biosynthesis of DHA-derived SPMs	REAC:R-BTA-9018677	0.0046045	19	22	3	8209	ALOX5,ALOX15,HPGD
REAC	Biosynthesis of specialized proresolving mediators (SPMs)	REAC:R-BTA-9018678	0.00540765	20	22	3	8209	ALOX5,ALOX15,HPGD
REAC	Biosynthesis of D-series resolvins	REAC:R-BTA-9018676	0.0119902	4	22	2	8209	ALOX5,HPGD
REAC	Synthesis of Lipoxins (LX)	REAC:R-BTA-2142700	0.0199512	5	22	2	8209	ALOX5,HPGD
REAC	Synthesis of Leukotrienes (LT) and Eoxins (EX)	REAC:R-BTA-2142691	0.0442826	12	13	2	8209	ALOX5,ALOX15

## Sheet: Treated 1 Up-Down
source	term_name	term_id	adjusted_p_value	term_size	query_size	intersection_size	effective_domain_size	intersections
GO:BP	regulation of type I interferon production	GO:0032479	0.0331776	92	69	5	18832	IRF1,TRAF3IP3,DDX3X,RNF125,MAVS
GO:BP	type I interferon production	GO:0032606	0.0331776	92	69	5	18832	IRF1,TRAF3IP3,DDX3X,RNF125,MAVS

## Sheet: Treated 1 Up-Up
source	term_name	term_id	adjusted_p_value	term_size	query_size	intersection_size	effective_domain_size	intersections
N/A	N/A	N/A	N/A	N/A	N/A	N/A	N/A	N/A

## Sheet: Treated 1 Down-Down
source	term_name	term_id	adjusted_p_value	term_size	query_size	intersection_size	effective_domain_size	intersections
GO:MF	ABC-type transporter activity	GO:0140359	1.52147e-07	75	4	4	17732	ABCA6,ABCB8,ABCC3,ABCC5
GO:MF	ATP hydrolysis activity	GO:0016887	1.10872e-06	334	296	24	17732	ABCA6,ABCB8,ABCC3,ABCC5,ATAD1,ATP12A,ATP9A,CHD2,CHD6,DNA2,DNAH14,HSPA2,HSPA6,IFIH1,LOC100337053,LOC100337076,LOC100337390,LOC100848700,LOC107131247,LOC509854,LOC512869,LOC521568,LOC532875,LOC618733
GO:MF	ATPase-coupled transmembrane transporter activity	GO:0042626	1.51249e-06	132	4	4	17732	ABCA6,ABCB8,ABCC3,ABCC5
GO:MF	primary active transmembrane transporter activity	GO:0015399	3.37532e-06	161	4	4	17732	ABCA6,ABCB8,ABCC3,ABCC5
GO:MF	hydrolase activity, acting on acid anhydrides, in phosphorus-containing anhydrides	GO:0016818	6.65129e-05	679	296	32	17732	ABCA6,ABCB8,ABCC3,ABCC5,ALPL,ARL16,ATAD1,ATP12A,ATP9A,BRIP1,CHD2,CHD6,DIRAS3,DNA2,DNAH14,EEF1A1,GNAL,HSPA2,HSPA6,IFI47,IFIH1,LOC100337053,LOC100337076,LOC100337390,LOC100848700,LOC107131247,LOC107131333,LOC509854,LOC512869,LOC521568,LOC532875,LOC618733
GO:MF	hydrolase activity, acting on acid anhydrides	GO:0016817	6.87642e-05	680	296	32	17732	ABCA6,ABCB8,ABCC3,ABCC5,ALPL,ARL16,ATAD1,ATP12A,ATP9A,BRIP1,CHD2,CHD6,DIRAS3,DNA2,DNAH14,EEF1A1,GNAL,HSPA2,HSPA6,IFI47,IFIH1,LOC100337053,LOC100337076,LOC100337390,LOC100848700,LOC107131247,LOC107131333,LOC509854,LOC512869,LOC521568,LOC532875,LOC618733
GO:MF	ribonucleoside triphosphate phosphatase activity	GO:0017111	9.61976e-05	620	296	30	17732	ABCA6,ABCB8,ABCC3,ABCC5,ARL16,ATAD1,ATP12A,ATP9A,CHD2,CHD6,DIRAS3,DNA2,DNAH14,EEF1A1,GNAL,HSPA2,HSPA6,IFI47,IFIH1,LOC100337053,LOC100337076,LOC100337390,LOC100848700,LOC107131247,LOC107131333,LOC509854,LOC512869,LOC521568,LOC532875,LOC618733
GO:MF	ATP-dependent activity	GO:0140657	0.000125751	596	346	32	17732	ABCA6,ABCB8,ABCC3,ABCC5,ACSL6,ATAD1,ATP12A,ATP9A,BRIP1,CHD2,CHD6,DDX42,DNA2,DNAH14,DNAH17,HELQ,HSPA2,HSPA6,IFIH1,LOC100337053,LOC100337076,LOC100337390,LOC100848700,LOC107131247,LOC509854,LOC512869,LOC521568,LOC532875,LOC618733,MYO1F,MYO9A,NAV3
GO:MF	active transmembrane transporter activity	GO:0022804	0.000145237	410	4	4	17732	ABCA6,ABCB8,ABCC3,ABCC5
GO:MF	pyrophosphatase activity	GO:0016462	0.000180192	674	296	31	17732	ABCA6,ABCB8,ABCC3,ABCC5,ALPL,ARL16,ATAD1,ATP12A,ATP9A,CHD2,CHD6,DIRAS3,DNA2,DNAH14,EEF1A1,GNAL,HSPA2,HSPA6,IFI47,IFIH1,LOC100337053,LOC100337076,LOC100337390,LOC100848700,LOC107131247,LOC107131333,LOC509854,LOC512869,LOC521568,LOC532875,LOC618733
GO:MF	extracellular matrix structural constituent	GO:0005201	0.000229475	53	159	7	17732	COL18A1,COL1A1,COL3A1,COL4A1,COL5A3,ELN,FBN1
GO:MF	cargo receptor activity	GO:0038024	0.0005827	88	1191	20	17732	CD163L1,CD5L,LOXL3,MARCO,SCARF1,WC1.3,WC1-10,WC1-12,WC-7,AMN,CD36,CFI,TMPRSS2,ABCA7,FOLR2,LRP10,DAB2,SCARF2,MRC1,MSR1
GO:MF	ABC-type xenobiotic transporter activity	GO:0008559	0.000707885	9	4	2	17732	ABCC3,ABCC5
GO:MF	peptide transmembrane transporter activity	GO:1904680	0.00206373	15	4	2	17732	ABCB8,ABCC5
GO:MF	scavenger receptor activity	GO:0005044	0.00487861	59	659	11	17732	CD163L1,CD5L,LOXL3,MARCO,SCARF1,WC1.3,WC1-10,WC1-12,WC-7,CD36,CFI
GO:MF	peptide antigen binding	GO:0042605	0.00536082	34	267	6	17732	BLA-DQB,BOLA-DQA5,BOLA-DQB,IGLL1,LOC100848815,LOC112443864
GO:MF	extracellular matrix structural constituent conferring tensile strength	GO:0030020	0.00558735	22	114	4	17732	COL18A1,COL3A1,COL4A1,COL5A3
GO:MF	immune receptor activity	GO:0140375	0.00695036	122	262	10	17732	CXCR2,FCGR1A,IFNAR1,IL12B,IL17RA,IL1RL1,IL4R,IL6R,LOC100336589,LOC112441494
GO:MF	ATP binding	GO:0005524	0.00760575	1359	6	5	17732	ABCA6,ABCB8,ABCC3,ABCC5,ACSL6
GO:MF	transmembrane transporter activity	GO:0022857	0.00765021	1102	4	4	17732	ABCA6,ABCB8,ABCC3,ABCC5
GO:MF	xenobiotic transmembrane transporter activity	GO:0042910	0.0085401	30	4	2	17732	ABCC3,ABCC5
GO:MF	adenyl ribonucleotide binding	GO:0032559	0.00871534	1397	6	5	17732	ABCA6,ABCB8,ABCC3,ABCC5,ACSL6
GO:MF	MHC class II protein complex binding	GO:0023026	0.00978662	24	252	5	17732	BLA-DQB,BOLA-DQA5,BOLA-DQB,IGLL1,LOC100848815
GO:MF	5'-3' DNA exonuclease activity	GO:0035312	0.0100892	8	127	3	17732	DCLRE1A,DCLRE1B,DCLRE1C
GO:MF	platelet-derived growth factor binding	GO:0048407	0.0106109	9	113	3	17732	COL1A1,COL3A1,COL4A1
GO:MF	transporter activity	GO:0005215	0.0109784	1206	4	4	17732	ABCA6,ABCB8,ABCC3,ABCC5
GO:MF	amide transmembrane transporter activity	GO:0042887	0.0116769	35	4	2	17732	ABCB8,ABCC5
GO:MF	adenyl nucleotide binding	GO:0030554	0.0121376	1494	6	5	17732	ABCA6,ABCB8,ABCC3,ABCC5,ACSL6
GO:MF	glycolipid binding	GO:0051861	0.0124047	19	895	7	17732	CLN6,HSPA2,PLEKHA8,PSAP,THY1,GPAA1,TREM2
GO:MF	ion binding	GO:0043167	0.0155553	4787	17	13	17732	ABCA6,ABCB8,ABCC3,ABCC5,ACSL6,ADAMDEC1,ADNP,ADRB3,AGRN,ALKBH8,ALPK1,ALPL,AMT
GO:MF	hydrolase activity	GO:0016787	0.0171957	2349	7	6	17732	ABCA6,ABCB8,ABCC3,ABCC5,ACER2,ADAMDEC1
GO:MF	MHC protein complex binding	GO:0023023	0.0216024	28	252	5	17732	BLA-DQB,BOLA-DQA5,BOLA-DQB,IGLL1,LOC100848815
GO:MF	antigen binding	GO:0003823	0.0225297	63	267	7	17732	BLA-DQB,BOLA-DQA5,BOLA-DQB,IGLL1,LOC100848815,LOC104968484,LOC112443864
GO:MF	purine ribonucleoside triphosphate binding	GO:0035639	0.0232652	1705	6	5	17732	ABCA6,ABCB8,ABCC3,ABCC5,ACSL6
GO:MF	small molecule binding	GO:0036094	0.0239726	4968	17	13	17732	ABCA6,ABCB8,ABCC3,ABCC5,ACSL6,ADAMDEC1,ADNP,ADRB3,AGRN,ALKBH8,ALPK1,ALPL,AMT
GO:MF	sulfur compound transmembrane transporter activity	GO:1901682	0.0259895	52	4	2	17732	ABCC3,ABCC5
GO:MF	purine ribonucleotide binding	GO:0032555	0.0265937	1752	6	5	17732	ABCA6,ABCB8,ABCC3,ABCC5,ACSL6
GO:MF	ribonucleotide binding	GO:0032553	0.0277318	1767	6	5	17732	ABCA6,ABCB8,ABCC3,ABCC5,ACSL6
GO:MF	carbohydrate derivative transmembrane transporter activity	GO:1901505	0.0301748	56	4	2	17732	ABCC3,ABCC5
GO:MF	purine nucleotide binding	GO:0017076	0.0347467	1850	6	5	17732	ABCA6,ABCB8,ABCC3,ABCC5,ACSL6
GO:MF	calcium-dependent cysteine-type endopeptidase activity	GO:0004198	0.0350571	14	1010	6	17732	CAPN1,CAPN2,CAPN10,CAPN14,CAPN3,CAPN5
GO:MF	nucleoside phosphate binding	GO:1901265	0.0496986	1990	6	5	17732	ABCA6,ABCB8,ABCC3,ABCC5,ACSL6
GO:MF	nucleotide binding	GO:0000166	0.0496986	1990	6	5	17732	ABCA6,ABCB8,ABCC3,ABCC5,ACSL6
GO:BP	immune response	GO:0006955	3.16068e-06	1313	1348	152	18832	ALPK1,ATAT1,BACH2,BLA-DQB,BOLA-DQA5,BOLA-DQB,BRCC3,C1R,C2,C7,CATHL1,CCL8,COL3A1,CXCL8,CXCR2,ELANE,FBXO9,FCGR1A,FCRL3,HHLA2,IFI44L,IFIH1,IFNAR1,IGLL1,IL12B,IL1RL1,IL4I1,IL6R,KMT2A,LOC100298356,LOC100300483,LOC100336869,LOC100848815,LOC104968484,LOC107131333,LOC112443864,LOC112444847,LOC508646,LOC509006,LOC618733,LOC786987,LOXL3,LTF,OSCAR,PDCD1LG2,PGLYRP4,PHB2,PLCG2,PTPRS,PTX3,RAB44,RELB,S100A9,SAM…
GO:BP	defense response to other organism	GO:0098542	4.31906e-06	887	1426	117	18832	ALPK1,ATAT1,BATF2,BRCC3,C1R,C2,C7,CATHL1,CCL8,ELANE,FBXO9,FCRL3,IFI44L,IFI47,IFIH1,IFNAR1,IL12B,LOC100298356,LOC100300483,LOC100336869,LOC107131333,LOC112444847,LOC112448791,LOC508646,LOC786987,LTF,LYPD8,MAPKBP1,PGLYRP4,PHB2,PLCG2,PTPRS,PTX3,RELB,S100A9,SAMHD1,SETD2,SLFN11,STAT2,TLR6,TREM1,TRIM5,TRIM65,YTHDF2,LOC100139670,APOBEC3H,BPI,RNF31,N4BP1,CD36,ISG15,ZYX,OAS1X,PRKDC,LOC104968634,RSAD2,AQP1…
GO:BP	immune system process	GO:0002376	2.05529e-05	1960	1421	214	18832	ADGRG3,ALPK1,ASXL1,ATAT1,BACH2,BATF2,BLA-DQB,BOLA-DQA5,BOLA-DQB,BRCC3,C1R,C2,C7,CATHL1,CCL8,CD24,CD300LG,CEBPA,COL3A1,CXCL8,CXCR2,DCLRE1C,DCSTAMP,ELANE,FBN1,FBXO9,FCGR1A,FCRL3,FLVCR1,FOXO3,GATA2,HHLA2,IFI44L,IFIH1,IFNAR1,IGLL1,IL12B,IL1RL1,IL4I1,IL6R,ITGA4,KMT2A,LOC100298356,LOC100300483,LOC100336869,LOC100848815,LOC104968484,LOC107131333,LOC112443864,LOC112444847,LOC508646,LOC509006,LOC618733,LO…
GO:BP	defense response	GO:0006952	3.0782e-05	1294	1426	153	18832	ALPK1,ATAT1,BATF2,BRCC3,C1R,C2,C7,CATHL1,CCL8,CEBPA,CXCL8,DEFB4A,ELANE,FBXO9,FCGR1A,FCRL3,IFI44L,IFI47,IFIH1,IFNAR1,IL12B,IL17RA,IL1RL1,IL4R,LOC100298356,LOC100300483,LOC100336869,LOC107131333,LOC112444847,LOC112448791,LOC508646,LOC786987,LOXL3,LTF,LYPD8,MAPKBP1,PBX2,PGLYRP4,PHB2,PLCG2,PPARA,PTPRS,PTX3,RAB44,RELB,S100A9,SAMHD1,SELP,SETD2,SLC39A8,SLFN11,STAT2,TLR6,TREM1,TRIM5,TRIM65,TSEN2,YTHDF2,L…
GO:BP	innate immune response	GO:0045087	5.57074e-05	629	1421	87	18832	ALPK1,ATAT1,BRCC3,C1R,C2,C7,CATHL1,CCL8,FBXO9,FCRL3,IFIH1,IFNAR1,IL12B,LOC100298356,LOC100336869,LOC107131333,LOC112444847,LOC508646,LOC786987,LTF,PHB2,PLCG2,PTPRS,PTX3,RELB,SAMHD1,SETD2,STAT2,TLR6,TRIM5,TRIM65,YTHDF2,LOC100139670,BPI,N4BP1,CD36,ISG15,ZYX,OAS1X,PRKDC,RSAD2,TLR8,CCL5,ARG1,OAS1Y,TICAM1,F2RL1,LOC100296778,DHX36,NCR3,MAPKAPK2,GBP6,MORC3,TRAFD1,TREM2,TREX1,ARHGEF40,LY86,CFB,SIRT2,NLRP…
GO:BP	defense response to symbiont	GO:0140546	0.000123767	767	1426	100	18832	ALPK1,ATAT1,BRCC3,C1R,C2,C7,CATHL1,CCL8,ELANE,FBXO9,FCRL3,IFI44L,IFIH1,IFNAR1,IL12B,LOC100298356,LOC100300483,LOC100336869,LOC107131333,LOC112444847,LOC508646,LOC786987,LTF,PGLYRP4,PHB2,PLCG2,PTPRS,PTX3,RELB,S100A9,SAMHD1,SETD2,SLFN11,STAT2,TLR6,TREM1,TRIM5,TRIM65,YTHDF2,LOC100139670,APOBEC3H,BPI,N4BP1,CD36,ISG15,ZYX,OAS1X,PRKDC,LOC104968634,RSAD2,TLR8,CCL5,ARG1,OAS1Y,TICAM1,F2RL1,LOC100296778,DH…
GO:BP	negative regulation of viral genome replication	GO:0045071	0.00019073	41	1368	15	18832	IFIH1,LOC112444847,LTF,LOC100139670,APOBEC3H,N4BP1,ISG15,OAS1X,RSAD2,CCL5,OAS1Y,PROX1,MX1,LOC112441484,INPP5K
GO:BP	response to biotic stimulus	GO:0009607	0.000213696	1129	1426	134	18832	ALPK1,ATAT1,BATF2,BRCC3,C1R,C2,C7,CATHL1,CCL8,CD24,CXCL8,ELANE,FBXO9,FCRL3,IFI44L,IFI47,IFIH1,IFNAR1,IL12B,IL17RA,IL4I1,LOC100298356,LOC100300483,LOC100336869,LOC107131333,LOC112444847,LOC112448791,LOC508646,LOC786987,LTF,LYPD8,MAPKBP1,PDCD1LG2,PGLYRP4,PHB2,PLCG2,PTPRS,PTX3,RELB,S100A9,SAMHD1,SETD2,SLFN11,STAT2,TLR6,TREM1,TRIM5,TRIM65,WASL,YTHDF2,RGS1,LOC100139670,APOBEC3H,BPI,RNF31,N4BP1,CD36,TM…
GO:BP	positive regulation of immune system process	GO:0002684	0.000221003	824	1342	100	18832	ALPK1,ATAT1,BLA-DQB,BOLA-DQA5,BOLA-DQB,BRCC3,C1R,C2,C7,CD24,CEBPA,DCSTAMP,ELANE,FCRL3,FOXO3,HHLA2,IFIH1,IGLL1,IL12B,IL1RL1,IL4I1,LOC100336869,LOC100848815,LOC112443864,LTF,PDCD1LG2,PHB2,PLCG2,PTPRS,SELP,SIRPA,SIRPB1,SOCS1,TESPA1,THY1,TLR6,CD101,PTK2B,RNF31,CD36,CFI,BOLA-DMA,PRKDC,RSAD2,BOLA-DQA2,TLR8,SPTA1,NFAM1,PCID2,CCL5,ARG1,RABGEF1,LCP2,TICAM1,F2RL1,LOC100296778,DHX36,ULBP13,NCR3,MAPKAPK2,TRE…
GO:BP	myeloid leukocyte activation	GO:0002274	0.000368272	148	1419	31	18832	BATF2,CEBPA,CXCL8,DCSTAMP,IL1RL1,PLCG2,RAB44,RELB,BPI,CCL5,RABGEF1,LCP2,TICAM1,F2RL1,TREM2,C5AR1,TREX1,THBS1,C5H12ORF4,SCN11A,CLEC4D,PRAM1,CD177,CD226,FN1,S100A12,ADORA2B,C1QA,CCR2,IL18RAP,UNC13D
GO:BP	cell activation	GO:0001775	0.000645001	787	1419	99	18832	ADGRG3,BATF2,BLA-DQB,BOLA-DQA5,BOLA-DQB,CD24,CEBPA,CXCL8,DCLRE1C,DCSTAMP,FCRL3,FOXO3,GP9,HHLA2,IGLL1,IL12B,IL17RA,IL1RL1,IL4I1,IL6R,KMT2A,LOC100848815,LOXL3,PDCD1LG2,PHB2,PLCG2,RAB44,RELB,SELP,SIRPA,SIRPB1,SOCS1,SP3,TARM1,THY1,PTK2B,P2RX1,BPI,MMRN1,ADRA2A,BOLA-DMA,SOX15,RSAD2,BOLA-DQA2,SPTA1,NFAM1,PCID2,CCL5,ARG1,RABGEF1,VWF,LCP2,TICAM1,F2RL1,NCR3,TREM2,C5AR1,TREX1,ST3GAL1,THBS1,CAPN3,NLRP3,C5H12…
GO:BP	regulation of immune response	GO:0050776	0.000654545	690	1367	87	18832	ALPK1,ATAT1,BLA-DQB,BOLA-DQA5,BOLA-DQB,BRCC3,C1R,C2,C7,COL3A1,ELANE,FCGR1A,FCRL3,HHLA2,IFIH1,IGLL1,IL12B,IL1RL1,IL4I1,LOC100336869,LOC100848815,LOC112443864,LOXL3,LTF,OSCAR,PHB2,PLCG2,PTPRS,SAMHD1,STAT2,TESPA1,THY1,TLR6,YTHDF2,RNF31,N4BP1,CD36,CFI,ISG15,BOLA-DMA,PRKDC,RSAD2,BOLA-DQA2,TLR8,NFAM1,ARG1,RABGEF1,LCP2,TICAM1,F2RL1,LOC100296778,ULBP13,NCR3,MAPKAPK2,TRAFD1,TREM2,C5AR1,TREX1,CFB,SIRT2,NLR…
GO:BP	positive regulation of cell activation	GO:0050867	0.000682829	264	1342	43	18832	BLA-DQB,BOLA-DQA5,BOLA-DQB,CD24,CEBPA,FCRL3,FOXO3,GP9,HHLA2,IGLL1,IL12B,IL1RL1,IL4I1,LOC100848815,PDCD1LG2,SELP,SIRPA,SIRPB1,SOCS1,THY1,BOLA-DMA,SOX15,BOLA-DQA2,SPTA1,PCID2,CCL5,TICAM1,TREM2,THBS1,CAPN3,NLRP3,CLEC4D,SPI1,IL1B,CD226,IL7,GP1BA,LGALS1,IL7R,CDKN1A,CCDC88B,CCR2,CD80
GO:BP	response to other organism	GO:0051707	0.00113999	1098	1426	128	18832	ALPK1,ATAT1,BATF2,BRCC3,C1R,C2,C7,CATHL1,CCL8,CD24,CXCL8,ELANE,FBXO9,FCRL3,IFI44L,IFI47,IFIH1,IFNAR1,IL12B,IL17RA,LOC100298356,LOC100300483,LOC100336869,LOC107131333,LOC112444847,LOC112448791,LOC508646,LOC786987,LTF,LYPD8,MAPKBP1,PDCD1LG2,PGLYRP4,PHB2,PLCG2,PTPRS,PTX3,RELB,S100A9,SAMHD1,SETD2,SLFN11,STAT2,TLR6,TREM1,TRIM5,TRIM65,WASL,YTHDF2,RGS1,LOC100139670,APOBEC3H,BPI,RNF31,N4BP1,CD36,ISG15,VW…
GO:BP	response to external biotic stimulus	GO:0043207	0.00119763	1099	1426	128	18832	ALPK1,ATAT1,BATF2,BRCC3,C1R,C2,C7,CATHL1,CCL8,CD24,CXCL8,ELANE,FBXO9,FCRL3,IFI44L,IFI47,IFIH1,IFNAR1,IL12B,IL17RA,LOC100298356,LOC100300483,LOC100336869,LOC107131333,LOC112444847,LOC112448791,LOC508646,LOC786987,LTF,LYPD8,MAPKBP1,PDCD1LG2,PGLYRP4,PHB2,PLCG2,PTPRS,PTX3,RELB,S100A9,SAMHD1,SETD2,SLFN11,STAT2,TLR6,TREM1,TRIM5,TRIM65,WASL,YTHDF2,RGS1,LOC100139670,APOBEC3H,BPI,RNF31,N4BP1,CD36,ISG15,VW…
GO:BP	biological process involved in interspecies interaction between organisms	GO:0044419	0.00146201	1222	1426	139	18832	ALPK1,ATAT1,BATF2,BRCC3,C1R,C2,C7,CATHL1,CCL8,CCNT1,CD24,CXCL8,ELANE,FBXO9,FCRL3,IFI44L,IFI47,IFIH1,IFNAR1,IL12B,IL17RA,LOC100298356,LOC100300483,LOC100336869,LOC107131333,LOC112444847,LOC112448791,LOC508646,LOC786987,LTF,LYPD8,MAPKBP1,PDCD1LG2,PGLYRP4,PHB2,PLCG2,PPARA,PTPRS,PTX3,RELB,ROCK2,S100A9,SAMHD1,SETD2,SIGLEC1,SLFN11,STAT2,TLR6,TREM1,TRIM5,TRIM65,VPS4A,WASL,YTHDF2,RGS1,LOC100139670,APOBEC…
GO:BP	regulation of immune system process	GO:0002682	0.00245094	1178	1348	128	18832	ALPK1,ATAT1,BLA-DQB,BOLA-DQA5,BOLA-DQB,BRCC3,C1R,C2,C7,CD24,CEBPA,COL3A1,DCSTAMP,ELANE,FBN1,FCGR1A,FCRL3,FOXO3,GATA2,HHLA2,IFIH1,IGLL1,IL12B,IL1RL1,IL4I1,LOC100336869,LOC100848815,LOC112443864,LOXL3,LTF,OSCAR,PDCD1LG2,PHB2,PLCG2,PTPRS,RBM15,SAMHD1,SELP,SIRPA,SIRPB1,SOCS1,STAT2,TARM1,TESPA1,THY1,TLR6,WASL,YTHDF2,CD101,PTK2B,BPI,RNF31,N4BP1,CD36,CFI,ISG15,BOLA-DMA,PRKDC,RSAD2,BOLA-DQA2,TLR8,SPTA1,N…
GO:BP	response to stress	GO:0006950	0.00537503	2840	1426	277	18832	ACER2,ADRB3,ALKBH8,ALPK1,ARHGEF10L,ASCC1,ATAT1,BATF2,BRCC3,BRIP1,C1R,C2,C7,CATHL1,CCL8,CD24,CEBPA,CHD2,COL3A1,CUL4B,CXCL8,DCLRE1A,DCLRE1B,DCLRE1C,DEFB4A,DNA2,ELANE,F5,FBXO9,FCGR1A,FCRL3,FOXO3,GATA2,GP9,GPX3,HELQ,HIC1,HPSE,HSPA2,HSPA6,IFI44L,IFI47,IFIH1,IFNAR1,IL12B,IL17RA,IL1RL1,IL4R,INO80D,KREMEN1,LOC100298356,LOC100300483,LOC100336869,LOC107131333,LOC112444847,LOC112448791,LOC508646,LOC786987,L…
GO:BP	cytoplasmic pattern recognition receptor signaling pathway	GO:0002753	0.00736295	115	1298	23	18832	ALPK1,ATAT1,BRCC3,FCRL3,IFIH1,PHB2,PLCG2,PTPRS,CD36,PRKDC,RSAD2,TLR8,TICAM1,F2RL1,TREM2,TREX1,SIRT2,NLRP3,SEC14L1,SLC46A2,NLRC3,NLRP1,IRF7
GO:BP	immune response-regulating signaling pathway	GO:0002764	0.00771505	357	1302	49	18832	ALPK1,ATAT1,BRCC3,FCGR1A,FCRL3,HHLA2,IFIH1,LOC100336869,LTF,OSCAR,PHB2,PLCG2,PTPRS,TESPA1,THY1,TLR6,RNF31,CD36,PRKDC,RSAD2,TLR8,NFAM1,RABGEF1,LCP2,TICAM1,F2RL1,LOC100296778,NCR3,MAPKAPK2,TREM2,C5AR1,TREX1,SIRT2,NLRP3,CD14,SEC14L1,CLEC4D,PRAM1,FCN1,LY96,CD226,SH2B2,SMPDL3B,SLC46A2,NLRC3,NLRP1,PLCL2,IRF7,BMX
GO:BP	negative regulation of viral process	GO:0048525	0.00841218	71	1416	18	18832	IFIH1,LOC112444847,LTF,PTX3,LOC100139670,APOBEC3H,N4BP1,ISG15,OAS1X,RSAD2,CCL5,OAS1Y,PROX1,FCN1,MX1,LOC112441484,INPP5K,TRIM15
GO:BP	immune effector process	GO:0002252	0.00847146	481	1367	63	18832	C1R,C2,C7,ELANE,FCGR1A,FCRL3,IL12B,IL4I1,IL6R,KMT2A,LOC100336869,LOC104968484,LOC112443864,LOC508646,LOXL3,PHB2,PLCG2,PTX3,RAB44,RELB,TREM1,PTK2B,CFI,RSAD2,ARG1,RABGEF1,TICAM1,F2RL1,LOC100296778,DHX36,ULBP13,NCR3,MAPKAPK2,MPO,TGFB2,TREX1,ST3GAL1,CFB,NLRP3,C5H12ORF4,SCN11A,CLEC4D,PRAM1,IL1B,FCN1,CD177,CD226,LGALS1,IL7R,BCL3,ACACB,CASP1,PLCL2,S100A12,IRF7,HFE,ADORA2B,BOLA,C1QA,CCR2,CD80,CTSH,IL18RAP
GO:BP	leukocyte activation	GO:0045321	0.00974929	699	1419	86	18832	ADGRG3,BATF2,BLA-DQB,BOLA-DQA5,BOLA-DQB,CD24,CEBPA,CXCL8,DCLRE1C,DCSTAMP,FCRL3,FOXO3,HHLA2,IGLL1,IL12B,IL1RL1,IL4I1,IL6R,KMT2A,LOC100848815,LOXL3,PDCD1LG2,PHB2,PLCG2,RAB44,RELB,SIRPA,SIRPB1,SOCS1,SP3,TARM1,THY1,PTK2B,BPI,BOLA-DMA,RSAD2,BOLA-DQA2,SPTA1,NFAM1,PCID2,CCL5,ARG1,RABGEF1,LCP2,TICAM1,F2RL1,NCR3,TREM2,C5AR1,TREX1,ST3GAL1,THBS1,NLRP3,C5H12ORF4,SCN11A,CLEC4D,SPI1,PRAM1,IL1B,CD177,CD226,IL7,…
GO:BP	myeloid leukocyte mediated immunity	GO:0002444	0.0101534	65	1419	17	18832	ELANE,FCGR1A,RAB44,TREM1,ARG1,RABGEF1,TICAM1,F2RL1,DHX36,C5H12ORF4,SCN11A,PRAM1,CD177,S100A12,ADORA2B,CCR2,UNC13D
GO:BP	positive regulation of defense response	GO:0031349	0.0103281	344	1367	49	18832	ALPK1,ATAT1,BRCC3,CEBPA,FCRL3,IFIH1,IL12B,IL17RA,IL1RL1,LOC100336869,LTF,PBX2,PHB2,PLCG2,PTPRS,S100A9,TLR6,RNF31,CD36,PRKDC,RSAD2,TLR8,ARG1,TICAM1,F2RL1,LOC100296778,NCR3,MAPKAPK2,TREM2,TREX1,SIRT2,NLRP3,CD14,SEC14L1,IL1B,FCN1,LY96,CD226,EREG,LGALS1,SMPDL3B,SLC46A2,CASP1,NLRC3,NLRP1,IRF7,ADORA2B,CCR2,IL18RAP
GO:BP	regulation of innate immune response	GO:0045088	0.0110174	302	1298	43	18832	ALPK1,ATAT1,BRCC3,FCRL3,IFIH1,IL12B,LOC100336869,LTF,PHB2,PLCG2,PTPRS,SAMHD1,STAT2,TLR6,YTHDF2,N4BP1,CD36,ISG15,PRKDC,RSAD2,TLR8,ARG1,TICAM1,F2RL1,LOC100296778,NCR3,MAPKAPK2,TRAFD1,TREM2,TREX1,SIRT2,NLRP3,CD14,SEC14L1,FCN1,LY96,CD226,EREG,SMPDL3B,SLC46A2,NLRC3,NLRP1,IRF7
GO:BP	leukocyte mediated immunity	GO:0002443	0.0118191	288	1367	43	18832	C2,C7,ELANE,FCGR1A,IL12B,IL4I1,LOC100336869,LOC104968484,LOC112443864,LOC508646,PLCG2,RAB44,TREM1,RSAD2,ARG1,RABGEF1,TICAM1,F2RL1,LOC100296778,DHX36,ULBP13,NCR3,TREX1,NLRP3,C5H12ORF4,SCN11A,PRAM1,IL1B,CD177,CD226,IL7R,BCL3,ACACB,S100A12,IRF7,HFE,ADORA2B,BOLA,C1QA,CCR2,CD80,CTSH,IL18RAP
GO:BP	cytokine production	GO:0001816	0.0127256	571	1416	73	18832	CD24,COL3A1,ELANE,HHLA2,HPSE,IFIH1,IL12B,IL17RA,IL1RL1,IL6R,LTF,MAPKBP1,NAV3,PDCD1LG2,PLA2R1,PLCG2,PPARA,PTPRS,RELB,SETD2,SIGLEC1,SOCS1,TLR6,TNFRSF8,TRIM65,SULF2,BPI,N4BP1,NPTN,CD36,ISG15,ADRA2A,RSAD2,TLR8,NFAM1,ARG1,RABGEF1,CHI3L1,MAPK11,TICAM1,F2RL1,DHX36,MAPKAPK2,TGFB2,MORC3,C5AR1,TREX1,THBS1,NLRP3,CD14,ANXA4,CD34,IL1B,FCN1,CD226,EREG,NOS2,IL1R2,BCL3,HOMER3,FN1,CASP1,MAPK13,NLRC3,NLRP1,IRF7,HF…
GO:BP	regulation of cytokine production	GO:0001817	0.0155207	564	1416	72	18832	CD24,ELANE,HHLA2,HPSE,IFIH1,IL12B,IL17RA,IL1RL1,IL6R,LTF,MAPKBP1,NAV3,PDCD1LG2,PLA2R1,PLCG2,PPARA,PTPRS,RELB,SETD2,SIGLEC1,SOCS1,TLR6,TNFRSF8,TRIM65,SULF2,BPI,N4BP1,NPTN,CD36,ISG15,ADRA2A,RSAD2,TLR8,NFAM1,ARG1,RABGEF1,CHI3L1,MAPK11,TICAM1,F2RL1,DHX36,MAPKAPK2,TGFB2,MORC3,C5AR1,TREX1,THBS1,NLRP3,CD14,ANXA4,CD34,IL1B,FCN1,CD226,EREG,NOS2,IL1R2,BCL3,HOMER3,FN1,CASP1,MAPK13,NLRC3,NLRP1,IRF7,HFE,ADORA…
GO:BP	cell adhesion	GO:0007155	0.0164253	1073	1347	115	18832	ACER2,BLA-DQB,BOLA-DQA5,BOLA-DQB,CASS4,CD24,CDH2,COL1A1,COL26A1,COL3A1,COL5A3,CXCL8,FBN1,FOXO3,HHLA2,HPSE,IGLL1,IL12B,IL4I1,ITGA4,ITGA9,ITGAX,KIRREL3,LOC100848815,LOC107131224,LOC618463,LOXL3,MAGI1,NOTCH4,PDCD1LG2,PPARA,PTPRS,RHOD,S100A9,SCARF1,SELP,SIRPA,SIRPB1,SLC39A8,SOCS1,STK4,TARM1,TGM2,THY1,VSIG10,YTHDF2,CDH23,TNXB,PTK2B,NPTN,CD36,ITGB4,MMRN1,BOLA-DMA,ZYX,BOLA-DQA2,LOC534578,PLXNB1,SPTA1,CC…
GO:BP	gas transport	GO:0015669	0.0177917	20	748	7	18832	CA2,HBA,HBB,HBM,HBQ1,RHAG,AQP1
GO:BP	innate immune response-activating signaling pathway	GO:0002758	0.0180252	201	1298	32	18832	ALPK1,ATAT1,BRCC3,FCRL3,IFIH1,LOC100336869,LTF,PHB2,PLCG2,PTPRS,TLR6,CD36,PRKDC,RSAD2,TLR8,TICAM1,F2RL1,LOC100296778,MAPKAPK2,TREM2,TREX1,SIRT2,NLRP3,CD14,SEC14L1,FCN1,LY96,SMPDL3B,SLC46A2,NLRC3,NLRP1,IRF7
GO:BP	regulation of viral genome replication	GO:0045069	0.0181953	63	768	12	18832	CXCL8,IFIH1,LOC112444847,LTF,LOC100139670,APOBEC3H,N4BP1,ISG15,OAS1X,RSAD2,CCL5,OAS1Y
GO:BP	regulation of viral life cycle	GO:1903900	0.0195131	112	1416	23	18832	CXCL8,IFIH1,LOC112444847,LTF,PTX3,TRIM5,VPS4A,LOC100139670,APOBEC3H,N4BP1,ISG15,OAS1X,RSAD2,CCL5,OAS1Y,TMPRSS2,PROX1,FCN1,LGALS1,MX1,LOC112441484,INPP5K,TRIM15
GO:BP	MHC class II protein complex assembly	GO:0002399	0.0214634	22	252	5	18832	BLA-DQB,BOLA-DQA5,BOLA-DQB,IGLL1,LOC100848815
GO:BP	peptide antigen assembly with MHC class II protein complex	GO:0002503	0.0214634	22	252	5	18832	BLA-DQB,BOLA-DQA5,BOLA-DQB,IGLL1,LOC100848815
GO:BP	positive regulation of leukocyte activation	GO:0002696	0.0215567	252	1342	38	18832	BLA-DQB,BOLA-DQA5,BOLA-DQB,CD24,CEBPA,FCRL3,FOXO3,HHLA2,IGLL1,IL12B,IL1RL1,IL4I1,LOC100848815,PDCD1LG2,SIRPA,SIRPB1,SOCS1,THY1,BOLA-DMA,BOLA-DQA2,SPTA1,PCID2,CCL5,TICAM1,TREM2,THBS1,NLRP3,CLEC4D,SPI1,IL1B,CD226,IL7,LGALS1,IL7R,CDKN1A,CCDC88B,CCR2,CD80
GO:BP	activation of immune response	GO:0002253	0.0250494	404	1336	53	18832	ALPK1,ATAT1,BRCC3,C1R,C2,C7,FCRL3,HHLA2,IFIH1,LOC100336869,LTF,PHB2,PLCG2,PTPRS,TESPA1,THY1,TLR6,RNF31,CD36,CFI,PRKDC,RSAD2,TLR8,NFAM1,RABGEF1,LCP2,TICAM1,F2RL1,LOC100296778,NCR3,MAPKAPK2,TREM2,C5AR1,TREX1,CFB,SIRT2,NLRP3,CD14,SEC14L1,PRAM1,IL1B,FCN1,LY96,CD226,SH2B2,SMPDL3B,SLC46A2,NLRC3,NLRP1,PLCL2,IRF7,BMX,C1QA
GO:BP	positive regulation of immune response	GO:0050778	0.025231	571	1341	69	18832	ALPK1,ATAT1,BLA-DQB,BOLA-DQA5,BOLA-DQB,BRCC3,C1R,C2,C7,ELANE,FCRL3,HHLA2,IFIH1,IGLL1,IL12B,LOC100336869,LOC100848815,LOC112443864,LTF,PHB2,PLCG2,PTPRS,TESPA1,THY1,TLR6,RNF31,CD36,CFI,BOLA-DMA,PRKDC,RSAD2,BOLA-DQA2,TLR8,NFAM1,RABGEF1,LCP2,TICAM1,F2RL1,LOC100296778,ULBP13,NCR3,MAPKAPK2,TREM2,C5AR1,TREX1,CFB,SIRT2,NLRP3,CD14,SEC14L1,PRAM1,IL1B,FCN1,CD177,LY96,CD226,SH2B2,EREG,SMPDL3B,SLC46A2,NLRC3,N…
GO:BP	regulation of response to biotic stimulus	GO:0002831	0.0267063	364	1298	48	18832	ALPK1,ATAT1,BRCC3,FCRL3,IFIH1,IL12B,IL4I1,LOC100336869,LTF,MAPKBP1,PHB2,PLCG2,PTPRS,SAMHD1,STAT2,TLR6,YTHDF2,RNF31,N4BP1,CD36,ISG15,PRKDC,RSAD2,TLR8,ARG1,TICAM1,F2RL1,LOC100296778,NCR3,MAPKAPK2,TRAFD1,TREM2,TREX1,LY86,SIRT2,NLRP3,CD14,SEC14L1,FCN1,LY96,TIGAR,CD226,EREG,SMPDL3B,SLC46A2,NLRC3,NLRP1,IRF7
GO:BP	leukocyte cell-cell adhesion	GO:0007159	0.0287278	299	488	22	18832	BLA-DQB,BOLA-DQA5,BOLA-DQB,CD24,FOXO3,HHLA2,IGLL1,IL12B,IL4I1,ITGA4,LOC100848815,LOXL3,PDCD1LG2,PPARA,S100A9,SELP,SIRPA,SIRPB1,SLC39A8,SOCS1,TARM1,THY1
GO:BP	positive regulation of response to external stimulus	GO:0032103	0.0311133	449	1367	58	18832	ALPK1,ATAT1,BRCC3,CEBPA,CXCL8,FCRL3,IFIH1,IL12B,IL17RA,IL1RL1,LOC100336869,LTF,PBX2,PHB2,PLCG2,PTPRS,S100A9,SCARF1,TLR6,PTK2B,RNF31,CD36,PRKDC,RSAD2,TLR8,CCL5,ARG1,TICAM1,F2RL1,LOC100296778,NCR3,MAPKAPK2,KDR,TREM2,C5AR1,TREX1,THBS1,LY86,SIRT2,NLRP3,CD14,SEC14L1,IL1B,FCN1,LY96,CD226,EREG,LGALS1,SMPDL3B,PDGFRA,SLC46A2,CASP1,NLRC3,NLRP1,IRF7,ADORA2B,CCR2,IL18RAP
GO:BP	pattern recognition receptor signaling pathway	GO:0002221	0.0327631	188	1298	30	18832	ALPK1,ATAT1,BRCC3,FCRL3,IFIH1,LTF,PHB2,PLCG2,PTPRS,TLR6,CD36,PRKDC,RSAD2,TLR8,TICAM1,F2RL1,MAPKAPK2,TREM2,TREX1,SIRT2,NLRP3,CD14,SEC14L1,FCN1,LY96,SMPDL3B,SLC46A2,NLRC3,NLRP1,IRF7
GO:BP	immune response-activating signaling pathway	GO:0002757	0.0328141	345	1302	46	18832	ALPK1,ATAT1,BRCC3,FCRL3,HHLA2,IFIH1,LOC100336869,LTF,PHB2,PLCG2,PTPRS,TESPA1,THY1,TLR6,RNF31,CD36,PRKDC,RSAD2,TLR8,NFAM1,RABGEF1,LCP2,TICAM1,F2RL1,LOC100296778,NCR3,MAPKAPK2,TREM2,C5AR1,TREX1,SIRT2,NLRP3,CD14,SEC14L1,PRAM1,FCN1,LY96,CD226,SH2B2,SMPDL3B,SLC46A2,NLRC3,NLRP1,PLCL2,IRF7,BMX
GO:BP	cell killing	GO:0001906	0.0363124	140	1419	26	18832	C7,ELANE,FCGR1A,IL12B,LOC100300483,LOC100336869,LOC112443864,LOC508646,LTF,PGLYRP4,TREM1,LOC104968634,ARG1,F2RL1,LOC100296778,ULBP13,NCR3,CD226,IL7R,NOS2,S100A12,HFE,BOLA,CTSH,IL18RAP,UNC13D
GO:BP	positive regulation of multicellular organismal process	GO:0051240	0.040671	1172	1352	122	18832	ADM2,ADRB3,ALPL,ASPM,BLA-DQB,BOLA-DQA5,BOLA-DQB,CD24,CEBPA,COL1A1,CXCL8,DCSTAMP,ELANE,FBXW8,FCRL3,FOXO3,FOXS1,GATA2,GP9,HHLA2,HPSE,IFIH1,IGLL1,IL12B,IL17RA,IL1RL1,IL4I1,IL6R,LOC100848815,NUMB,NUMBL,OSCAR,PDCD1LG2,PLA2R1,PLCG2,SELP,SETD2,SIRPA,SIRPB1,SLC8A1,SOCS1,SOX6,TGM2,THY1,TIAM2,TIE1,TNFRSF8,TRIM65,ACVR2B,CD101,PTK2B,SULF2,CD36,ISG15,ADRA2A,BOLA-DMA,SOX15,PROK2,RSAD2,BOLA-DQA2,AQP1,PLXNB1,TLR…
GO:BP	xenobiotic transport	GO:0042908	0.0424465	33	4	2	18832	ABCC3,ABCC5
GO:BP	reactive oxygen species metabolic process	GO:0072593	0.0490432	162	1392	28	18832	FOXO3,GPX3,HBA,LRRK2,PLA2R1,PLCG2,PPARA,SH3PXD2B,SLC5A3,SOD2,HBB,HBQ1,PRCP,ZNF205,F2RL1,MPO,THBS1,SIRT2,PXDN,TIGAR,PON3,BCO2,MMP3,IMMP2L,NOS2,CDKN1A,BIRC2,PDK4
GO:BP	antigen processing and presentation	GO:0019882	0.0499095	101	997	17	18832	BLA-DQB,BOLA-DQA5,BOLA-DQB,IGLL1,LOC100848815,LOC112443864,LOC618733,PSME1,RELB,BOLA-DMA,BOLA-DQA2,RAB3C,ULBP13,TREM2,TREX1,THBS1,TAP2
GO:CC	cell periphery	GO:0071944	4.74269e-05	4942	1342	418	19649	ABCA6,ABCC3,ABCC5,ADAMDEC1,ADGRG3,ADRB3,AGRN,ALPL,ANK1,ANO8,ARFGAP2,ARHGAP21,ARHGEF11,ATAD1,ATP12A,ATP9A,BLA-DQB,BOLA-DQA5,BOLA-DQB,C7,CA2,CACNA2D1,CAPN1,CAPN2,CASS4,CATSPERG,CD163L1,CD300LB,CD300LG,CD5L,CD68,CDCA4,CDH2,CLASP1,CLDND1,CLEC1B,COL18A1,COL1A1,COL26A1,COL3A1,COL4A1,COL5A3,CXCR2,CYBRD1,DIRAS3,DNER,ELN,ENO3,EPB41L1,ERMAP,FAM171A1,FBN1,FCGR1A,FOLH1B,GABARAP,GIPC3,GLP1R,GNAL,GP9,HHLA2,HPS…
GO:CC	cell surface	GO:0009986	7.91673e-05	700	1362	85	19649	CD163L1,CDH2,CLEC1B,CXCR2,DCSTAMP,ELANE,FCRL3,FOLH1B,HHLA2,HSPA2,IL12B,IL1RL1,IL4R,IL6R,ITGA4,ITGA9,ITGAX,LOC100297676,LOC100298356,LOC100336869,LOC104968444,LOC112443864,LOC509006,LRP4,LTF,NOTCH4,OSCAR,PDCD1LG2,PHB2,PLA2R1,SELP,SPARC,TARP,THY1,WC1.3,WC1-12,WC-7,AREG,FASLG,HBEGF,SULF2,P2RX1,CD36,ITGB4,BOLA-DMA,CSF2RA,TLR8,ATP5IF1,BGN,LOC100296778,CLEC10A,ULBP13,EGFL8,LOC100336941,KDR,TREM2,LOC784…
GO:CC	collagen-containing extracellular matrix	GO:0062023	0.000139804	199	1081	30	19649	AGRN,COL18A1,COL1A1,COL3A1,COL4A1,COL5A3,ELN,FBN1,HTRA1,IMPG2,LOXL3,LTBP4,PODNL1,SPARC,ADAMTS2,COL1A2,TNXB,ITGB4,MMRN1,MGP,VWF,ADAMTSL4,TGFB2,MEGF9,FREM1,THBS1,COL14A1,PXDN,COL6A3,FCN1
GO:CC	extracellular matrix	GO:0031012	0.000145069	336	1233	46	19649	AGRN,ALPL,COL18A1,COL1A1,COL26A1,COL3A1,COL4A1,COL5A3,ELN,FBN1,HPSE,HTRA1,IMPG2,LOXL3,LTBP4,NYX,PODNL1,PTX3,SPARC,TGM2,ADAMTS2,COL1A2,TNXB,ITGB4,MMRN1,MGP,VWF,CRISPLD2,BGN,ADAMTSL4,TGFB2,MMP9,MEGF9,FREM1,THBS1,ADAMTSL5,COL14A1,LINGO2,PXDN,COL6A3,MMP2,FCN1,TFIP11,MMP3,COL5A2,FN1
GO:CC	external encapsulating structure	GO:0030312	0.000158032	337	1233	46	19649	AGRN,ALPL,COL18A1,COL1A1,COL26A1,COL3A1,COL4A1,COL5A3,ELN,FBN1,HPSE,HTRA1,IMPG2,LOXL3,LTBP4,NYX,PODNL1,PTX3,SPARC,TGM2,ADAMTS2,COL1A2,TNXB,ITGB4,MMRN1,MGP,VWF,CRISPLD2,BGN,ADAMTSL4,TGFB2,MMP9,MEGF9,FREM1,THBS1,ADAMTSL5,COL14A1,LINGO2,PXDN,COL6A3,MMP2,FCN1,TFIP11,MMP3,COL5A2,FN1
GO:CC	complex of collagen trimers	GO:0098644	0.000689412	17	114	4	19649	COL1A1,COL3A1,COL4A1,COL5A3
GO:CC	external side of plasma membrane	GO:0009897	0.00110554	338	1362	47	19649	CD163L1,CXCR2,HHLA2,IL12B,IL1RL1,IL4R,IL6R,ITGA4,ITGA9,ITGAX,LOC100297676,LOC100336869,LOC112443864,LOC509006,PDCD1LG2,SELP,TARP,THY1,WC1.3,WC1-12,WC-7,FASLG,P2RX1,CSF2RA,TLR8,LOC100296778,CLEC10A,ULBP13,KDR,THBS1,FOLR2,MS4A2,CD14,IL3RA,CD209,CLEC4D,CD34,GP1BA,IL7R,PDGFRA,LOC100336476,LOC617565,HFE,BOLA,CCR2,CD80,GSR
GO:CC	ankyrin-1 complex	GO:0170014	0.00288688	5	748	4	19649	ANK1,EPB42,RHAG,AQP1
GO:CC	collagen trimer	GO:0005581	0.00326485	51	114	5	19649	COL18A1,COL1A1,COL3A1,COL4A1,COL5A3
GO:CC	MHC protein complex	GO:0042611	0.00410387	25	252	5	19649	BLA-DQB,BOLA-DQA5,BOLA-DQB,IGLL1,LOC100848815
GO:CC	MHC class II protein complex	GO:0042613	0.00410387	25	252	5	19649	BLA-DQB,BOLA-DQA5,BOLA-DQB,IGLL1,LOC100848815
GO:CC	fibrillar collagen trimer	GO:0005583	0.00633081	10	114	3	19649	COL1A1,COL3A1,COL5A3
GO:CC	banded collagen fibril	GO:0098643	0.00633081	10	114	3	19649	COL1A1,COL3A1,COL5A3
GO:CC	plasma membrane	GO:0005886	0.012687	4567	1342	372	19649	ABCA6,ABCC3,ABCC5,ADAMDEC1,ADGRG3,ADRB3,AGRN,ALPL,ANK1,ANO8,ARFGAP2,ARHGAP21,ARHGEF11,ATAD1,ATP12A,ATP9A,BLA-DQB,BOLA-DQA5,BOLA-DQB,C7,CA2,CACNA2D1,CAPN1,CAPN2,CASS4,CATSPERG,CD163L1,CD300LB,CD300LG,CD5L,CD68,CDCA4,CDH2,CLDND1,CLEC1B,CXCR2,CYBRD1,DIRAS3,DNER,ENO3,EPB41L1,ERMAP,FAM171A1,FCGR1A,FOLH1B,GABARAP,GIPC3,GLP1R,GNAL,GP9,HHLA2,HSD17B8,HSPA2,HTRA1,IFNAR1,IGLL1,IL12B,IL17RA,IL1RL1,IL4I1,IL4R…
GO:CC	side of membrane	GO:0098552	0.0135159	524	1362	61	19649	ANK1,CD163L1,CXCR2,GNAL,HHLA2,IL12B,IL1RL1,IL4R,IL6R,ITGA4,ITGA9,ITGAX,LOC100297676,LOC100336869,LOC112443864,LOC509006,LRRK2,PDCD1LG2,PGM5,SAMD10,SELP,TARP,THY1,WC1.3,WC1-12,WC-7,FASLG,RGS1,TGM3,GNG7,P2RX1,RNF31,SNX18,CSF2RA,TLR8,SHROOM4,LOC100296778,CLEC10A,ULBP13,KDR,THBS1,FOLR2,MS4A2,CD14,IL3RA,CD209,CLEC4D,CD34,GP1BA,PKP4,IL7R,PDGFRA,GNGT2,LOC100336476,LOC617565,HFE,BIRC2,BOLA,CCR2,CD80,GSR
GO:CC	platelet alpha granule	GO:0031091	0.0269163	15	1092	6	19649	F5,SELP,SPARC,MMRN1,THBS1,STXBP1
GO:CC	late endosome membrane	GO:0031902	0.0270463	118	122	6	19649	BLA-DQB,BOLA-DQA5,BOLA-DQB,CD300LG,CD68,CYB561A3
KEGG	ABC transporters	KEGG:02010	3.37026e-05	56	3	3	8437	ABCA6,ABCB8,ABCC3
KEGG	Antifolate resistance	KEGG:01523	0.00378009	38	285	8	8437	ABCC3,LOC100337053,LOC100337076,LOC100337390,LOC100848700,LOC107131247,LOC509854,LOC521568
KEGG	Allograft rejection	KEGG:05330	0.00845197	40	302	8	8437	BLA-DQB,BOLA-DQA5,BOLA-DQB,IL12B,LOC100848815,LOC104968484,LOC508646,LOC786126
KEGG	Staphylococcus aureus infection	KEGG:05150	0.0132462	85	76	6	8437	BLA-DQB,BOLA-DQA5,BOLA-DQB,C1R,C2,CATHL1
KEGG	Graft-versus-host disease	KEGG:05332	0.0171971	44	302	8	8437	BLA-DQB,BOLA-DQA5,BOLA-DQB,KLRC1,LOC100336869,LOC100848815,LOC508646,LOC786126
KEGG	Systemic lupus erythematosus	KEGG:05322	0.0371014	113	69	6	8437	BLA-DQB,BOLA-DQA5,BOLA-DQB,C1R,C2,C7
KEGG	Leishmaniasis	KEGG:05140	0.0428804	74	254	9	8437	BLA-DQB,BOLA-DQA5,BOLA-DQB,EEF1A1,FCGR1A,IL12B,ITGA4,LOC100848815,LOC104968484
REAC	ABC-family proteins mediated transport	REAC:R-BTA-382556	0.00195275	88	4	3	8209	ABCB8,ABCC3,ABCC5
REAC	Degradation of the extracellular matrix	REAC:R-BTA-1474228	0.0038646	91	159	10	8209	CAPN1,CAPN2,COL18A1,COL1A1,COL3A1,COL4A1,COL5A3,ELANE,ELN,FBN1
REAC	Integrin cell surface interactions	REAC:R-BTA-216083	0.012462	61	219	9	8209	COL18A1,COL1A1,COL3A1,COL4A1,COL5A3,FBN1,ITGA4,ITGA9,ITGAX
REAC	Collagen chain trimerization	REAC:R-BTA-8948216	0.0148836	28	114	5	8209	COL18A1,COL1A1,COL26A1,COL3A1,COL5A3
REAC	Paracetamol ADME	REAC:R-BTA-9753281	0.0257264	27	4	2	8209	ABCC3,ABCC5
REAC	Collagen biosynthesis and modifying enzymes	REAC:R-BTA-1650814	0.0389814	54	114	6	8209	COL18A1,COL1A1,COL26A1,COL3A1,COL4A1,COL5A3

## Sheet: Treated 1 Down-Up
source	term_name	term_id	adjusted_p_value	term_size	query_size	intersection_size	effective_domain_size	intersections
GO:MF	sugar-phosphatase activity	GO:0050308	0.0174521	10	16	2	17732	FBP1,PFKFB2
GO:MF	carbohydrate phosphatase activity	GO:0019203	0.0213191	11	16	2	17732	FBP1,PFKFB2
GO:MF	oxidoreductase activity, acting on single donors with incorporation of molecular oxygen, incorporation of two atoms of oxygen	GO:0016702	0.0343798	24	59	3	17732	ALOX5,HAAO,ALOX15
GO:MF	oxidoreductase activity, acting on single donors with incorporation of molecular oxygen	GO:0016701	0.0389756	25	59	3	17732	ALOX5,HAAO,ALOX15
GO:BP	Ras protein signal transduction	GO:0007265	0.00809406	92	91	6	18832	NOTCH2,FBP1,BRAP,RB1,DOK3,KRAS
GO:BP	biomineral tissue development	GO:0031214	0.0338916	132	121	7	18832	ALOX5,ATG4B,WNT11,ALOX15,GATA1,SMPD3,SBNO2
GO:BP	lipoxygenase pathway	GO:0019372	0.0350565	10	112	3	18832	ALOX5,ALOX15,GPX4
GO:CC	nucleoplasm	GO:0005654	0.0041532	3130	55	22	19649	WIZ,ALOX5,DNLZ,NOTCH2,MYB,CEBPE,VPS37A,PFKFB2,WARS2,TRIP10,UIMC1,DCAF17,CAVIN2,TIA1,MAD2L1BP,BRAP,RB1,PNISR,IL16,BTBD8,ABHD17A,HPGD
REAC	Biosynthesis of E-series 18(S)-resolvins	REAC:R-BTA-9018896	5.27641e-05	5	112	4	8209	ALOX5,HPGD,ALOX15,GPX4
REAC	Biosynthesis of EPA-derived SPMs	REAC:R-BTA-9018679	0.000156626	6	112	4	8209	ALOX5,HPGD,ALOX15,GPX4
REAC	Biosynthesis of D-series resolvins	REAC:R-BTA-9018676	0.00317967	4	112	3	8209	ALOX5,HPGD,GPX4
REAC	Biosynthesis of E-series 18(R)-resolvins	REAC:R-BTA-9023661	0.00317967	4	112	3	8209	ALOX5,ALOX15,GPX4
REAC	Biosynthesis of DPAn-3-derived protectins and resolvins	REAC:R-BTA-9026286	0.0164893	2	59	2	8209	ALOX5,ALOX15
REAC	Biosynthesis of DHA-derived SPMs	REAC:R-BTA-9018677	0.0352823	19	112	4	8209	ALOX5,HPGD,ALOX15,GPX4
REAC	Biosynthesis of specialized proresolving mediators (SPMs)	REAC:R-BTA-9018678	0.0436409	20	112	4	8209	ALOX5,HPGD,ALOX15,GPX4

## Sheet: Treated 2+ Up-Down
source	term_name	term_id	adjusted_p_value	term_size	query_size	intersection_size	effective_domain_size	intersections
N/A	N/A	N/A	N/A	N/A	N/A	N/A	N/A	N/A

## Sheet: Treated 2+ Up-Up
source	term_name	term_id	adjusted_p_value	term_size	query_size	intersection_size	effective_domain_size	intersections
GO:MF	apelin receptor binding	GO:0031704	0.0499073	2	1	1	17732	APLN
GO:BP	positive regulation of G protein-coupled receptor internalization	GO:1904022	0.0248136	1	1	1	18832	APLN
GO:BP	gastrulation	GO:0007369	0.0306444	153	2	2	18832	APLN,MIXL1

[truncated: 2 more sheets: Treated 2+ Down-Down, Treated 2+ Down-Up]
